# Supplementary material for: Feasibility Study of NMR Based Serum Metabolomic Profiling to Animal Health Monitoring: A Case Study on Iron Storage Disease in Captive Sumatran Rhinoceros (Dicerorhinus sumatrensis)
Source: PLoS One. 2016 May 27;11(5):e0156318. doi: 10.1371/journal.pone.0156318 (PMC4883739; doi:10.1371/journal.pone.0156318)
Supplement: S1 File — (ZIP) [file pone.0156318.s005.zip]

Archive with 1 entries (1 files):
- Spectral bin table_Rhino Serum All+QC.xlsx
