# Supplementary material for: Feasibility Study of NMR Based Serum Metabolomic Profiling to Animal Health Monitoring: A Case Study on Iron Storage Disease in Captive Sumatran Rhinoceros (Dicerorhinus sumatrensis)
Source: PLoS One. 2016 May 27;11(5):e0156318. doi: 10.1371/journal.pone.0156318 (PMC4883739; doi:10.1371/journal.pone.0156318)
Supplement: S1 File — (ZIP) [file pone.0156318.s005.zip › Spectral bin table_Rhino Serum All+QC.xlsx]

## Sheet: bucket table_Rhino Serum All+QC
Animal ID	Rhino_01	Rhino_01	Rhino_01	Rhino_01	Rhino_01	Rhino_01	Rhino_01	Rhino_01	Rhino_01	Rhino_01	Rhino_01	Rhino_01	Rhino_01	Rhino_01	Rhino_01	Rhino_01	Rhino_01	Rhino_01	Rhino_01	Rhino_01	Rhino_01	Rhino_01	Rhino_01	Rhino_01	Rhino_2	Rhino_2	Rhino_2	Rhino_2	Rhino_2	Rhino_2	Rhino_2	Rhino_2	Rhino_2	Rhino_2	Rhino_2	Rhino_2	Rhino_2	Rhino_2	Rhino_03	Rhino_03	Rhino_03	Rhino_03	Rhino_03	Rhino_04	Rhino_05	Rhino_06	Rhino_07	QC	QC
Group	Healthy	Healthy	Healthy	Healthy	Healthy	Healthy	Healthy	Healthy	Healthy	Healthy	Healthy	Healthy	Healthy	Healthy	Sick	Sick	Sick	Sick	Sick	Sick	Sick	Sick	Sick	Sick	Healthy	Healthy	Healthy	Healthy	Healthy	Healthy	Healthy	Healthy	Healthy	Healthy	Healthy	Sick	Sick	Sick	Heathy	Heathy	Heathy	Heathy	Heathy	Heathy	Heathy	Heathy	Heathy	PCM	PCM
9.995	1.362e-05	-1.671e-05	6.017e-05	3.98e-06	-1.827e-05	-1.91e-06	-2.598e-05	-1.699e-05	-3.196e-05	-1.138e-05	-6.123e-05	-1.622e-05	-1.942e-05	-4.903e-05	2.408e-05	4.84e-06	7.13e-06	0.00026558	1.958e-05	1.85e-06	-6.9e-07	-2.446e-05	-6.33e-06	8.96e-06	-1.576e-05	9e-08	-2.08e-06	-9.966e-05	9.08e-06	-1.894e-05	-3.423e-05	0.00013276	-4.413e-05	-7.18e-06	-6.95e-06	3.51e-06	6.053e-05	-1.91e-06	9.35e-06	1.727e-05	0.00017991	-1.178e-05	-7.27e-06	-2.565e-05	-2.537e-05	-2.089e-05	1.394e-05	2.19e-06	-1.162e-05
9.985	1.092e-05	-2.938e-05	-3e-06	2.914e-05	1.148e-05	-1.958e-05	-3.164e-05	-7.88e-06	1.165e-05	-1.52e-06	-7.987e-05	2.46e-05	-2.032e-05	-3.202e-05	-1.629e-05	-4.124e-05	-1.346e-05	-0.00018916	-5.81e-06	-1.46e-06	-1.84e-06	1.472e-05	2.736e-05	-2.078e-05	-5.84e-06	6.98e-06	-1.802e-05	2.073e-05	-1.44e-05	-2.53e-05	-4.125e-05	7.661e-05	-0.00033537	-3.17e-05	-1.263e-05	-4.38e-06	0.00014624	-3.26e-06	1.314e-05	3.138e-05	0.00011239	-1.99e-05	-1.303e-05	-2.984e-05	7e-06	-1.36e-06	-2.496e-05	-3.71e-06	1.094e-05
9.975	1.74e-06	-1.532e-05	-0.00011464	3.01e-06	1.07e-05	2.172e-05	4.15e-06	-9.49e-06	5.66e-06	-8.98e-06	-6.502e-05	6.15e-06	1.986e-05	-2.45e-06	-1.172e-05	-4.33e-05	9.9e-06	-0.00013517	1.36e-05	-1.154e-05	-2.2e-06	-1.33e-06	-1.715e-05	2.09e-05	-1.879e-05	-1.361e-05	-8.57e-06	-7.682e-05	3.003e-05	-1.676e-05	-2.7e-06	-9.078e-05	2.375e-05	-1.848e-05	3.212e-05	1.587e-05	-4.16e-05	2.123e-05	-4.66e-06	-2.135e-05	-0.00018529	-9.03e-06	4.68e-06	-1.618e-05	8.12e-06	-0.00015288	1.587e-05	1.154e-05	-2.139e-05
9.965	1.341e-05	-6.171e-05	0.00011817	6.99e-06	2.23e-05	7.23e-06	2.899e-05	-1.071e-05	-4.65e-06	1.06e-06	-3.97e-05	1e-07	4.1e-07	-2.934e-05	9.18e-06	-1.39e-06	-6.55e-06	3.668e-05	8.53e-06	-1.742e-05	9.16e-06	5.88e-06	-1.53e-06	3.08e-06	1.035e-05	5.33e-06	-2.894e-05	-0.00016378	6.06e-06	-2.066e-05	-3.782e-05	5.033e-05	-8.619e-05	-5.584e-05	-1.486e-05	3.69e-06	6.122e-05	5.72e-06	-1.837e-05	2.113e-05	-3.257e-05	3.45e-06	-6e-07	-2.87e-05	-1.797e-05	8.91e-05	8.56e-06	-8.06e-06	1.861e-05
9.955	8.03e-06	-7.037e-05	0.00016841	1.578e-05	2.841e-05	3.26e-06	1.333e-05	-1.071e-05	1.449e-05	-1.1e-05	-7.551e-05	-1.734e-05	-4.68e-06	1.97e-05	8.61e-06	1.518e-05	8.75e-06	6.875e-05	7.82e-06	6.57e-06	-1.49e-06	-1.43e-05	2.68e-05	2.987e-05	-1.654e-05	2.469e-05	6.26e-06	-0.00021275	-3.2e-06	3.343e-05	-3.494e-05	-4.47e-05	-0.00016812	6.51e-06	-3.42e-06	-1.148e-05	-0.00012637	3.52e-06	1.618e-05	1.56e-06	-0.00013773	-2.66e-06	-2.583e-05	-1.543e-05	4.86e-06	2.412e-05	9.37e-06	1.87e-06	2.21e-06
9.945	1.782e-05	-9.211e-05	-0.00029502	4.662e-05	-2.886e-05	-2.62e-06	-1.479e-05	3.76e-06	9.73e-06	-5e-07	-5.709e-05	-4.186e-05	1.12e-05	2.776e-05	-4.96e-06	-2.218e-05	1.876e-05	6e-07	-3.18e-06	-1.043e-05	-1.291e-05	-2.137e-05	5.4e-06	-1.287e-05	1.268e-05	1.418e-05	-1.47e-06	0.00031066	2.035e-05	6.87e-06	3.98e-06	4.247e-05	-0.00034202	-5.221e-05	-8.8e-07	1.871e-05	5.638e-05	2.51e-06	-2.601e-05	4.117e-05	-0.00018657	-1.398e-05	3.141e-05	-2.408e-05	-2.15e-06	-0.00011539	1.485e-05	2.412e-05	-1.082e-05
9.935	1.696e-05	-5.778e-05	-0.00010937	5.33e-06	7.94e-06	1.8e-07	-1.542e-05	2.075e-05	-1.758e-05	-4.28e-06	-7.443e-05	-2.95e-06	1.853e-05	7.12e-06	-3.2e-07	-1.302e-05	-4.76e-06	-0.00024309	1.312e-05	-1.191e-05	1.869e-05	-4.55e-06	9.12e-06	-1.62e-06	1.117e-05	3.26e-05	-4.552e-05	-1.82e-05	-3.263e-05	-1.064e-05	-5.43e-06	4.92e-05	-0.00010792	3.837e-05	1.731e-05	-2.266e-05	-1.304e-05	2.036e-05	1.315e-05	4.59e-06	-0.00019184	-1.058e-05	-2.995e-05	-3.47e-06	-3.516e-05	9.7e-06	1.24e-06	1.787e-05	2.134e-05
9.925	-5.6e-07	-4.089e-05	-0.00014231	-3.525e-05	-3.39e-05	3.228e-05	3.163e-05	-1.164e-05	2.666e-05	-1.218e-05	-6.428e-05	-1.972e-05	-2.97e-06	7.1e-06	-1.632e-05	1.162e-05	-9.27e-06	-0.00013604	-1.573e-05	-2.348e-05	1.2e-05	6.58e-06	1.169e-05	-4.7e-07	-3.275e-05	-1.087e-05	-3.36e-06	-0.0002431	-1.189e-05	-5.304e-05	-4.654e-05	5.009e-05	-0.00012303	-1.876e-05	7.08e-06	4.92e-06	0.00016729	7.78e-06	2.027e-05	4.869e-05	1.857e-05	-4.43e-06	-3.72e-06	3.752e-05	-4.302e-05	-0.0001618	-2.35e-06	1.276e-05	1.028e-05
9.915	-4.29e-06	-3.711e-05	-1.963e-05	2.86e-06	-2.594e-05	8.82e-06	-3.52e-06	1.425e-05	2.534e-05	2.482e-05	-3.724e-05	-2.33e-06	-2.55e-05	-1.801e-05	4.38e-06	2.145e-05	-1.915e-05	-0.00013842	-1.602e-05	-1.335e-05	1.33e-06	1.488e-05	1.383e-05	-1.579e-05	2.933e-05	-1.44e-05	-4.15e-06	-7.778e-05	4.56e-06	2.241e-05	2.11e-06	0.00013527	-0.00021866	7.17e-06	1.94e-06	1.122e-05	0.00035764	7.74e-06	-1.956e-05	-8.56e-06	-0.00011021	-6.21e-06	1.05e-05	-4.322e-05	1.219e-05	2.934e-05	2.563e-05	5.2e-06	-1.65e-06
9.905	2.457e-05	-8.33e-06	1.69e-05	-2.405e-05	-6.41e-06	6.71e-06	1.454e-05	-1.461e-05	1.111e-05	-3.687e-05	-8.198e-05	-1.262e-05	5.16e-06	5.36e-06	2.9e-07	-9.45e-06	-4.99e-06	1.466e-05	-4.89e-06	2.88e-06	-2.435e-05	6.18e-06	1.42e-06	-1.68e-06	6.26e-06	-2.48e-05	-1.525e-05	-2.777e-05	-6.78e-06	7.17e-06	-9.21e-06	0.00015902	-0.00019819	1.756e-05	1.874e-05	1.262e-05	-0.00016856	-5.92e-06	2.329e-05	-1.093e-05	-3.44e-06	-5.4e-06	2.088e-05	-1.462e-05	1.178e-05	-5.305e-05	7.5e-07	4.53e-06	9.56e-06
9.895	4.48e-06	-8.167e-05	0.00010652	-6.97e-06	-1.146e-05	-1.796e-05	-7e-07	3.67e-06	1.97e-06	-1.144e-05	-8.53e-05	-1.99e-06	2.955e-05	-2.342e-05	1.269e-05	-2.324e-05	-8.16e-06	-0.00021883	-1.46e-06	-4.218e-05	-4.67e-06	2.777e-05	1.911e-05	2.689e-05	-2.508e-05	-1.267e-05	-1.741e-05	-0.00035748	-8.27e-06	2.95e-06	-2.16e-06	-3.32e-05	-0.00058439	6.51e-06	-3.35e-06	3.44e-05	0.00018994	-1.066e-05	-6.59e-06	1.47e-05	-0.00018946	-3.081e-05	-4.052e-05	1.577e-05	-1.26e-06	-0.00014092	2.53e-06	8.95e-06	-3.294e-05
9.885	1.189e-05	-5.496e-05	-8.4e-06	-6.44e-06	3.548e-05	-5.39e-06	-3.385e-05	2.25e-06	1.21e-06	8.45e-06	-3.467e-05	-1.292e-05	-1.438e-05	-2.537e-05	-3.664e-05	1.731e-05	-1.235e-05	5.402e-05	-2.594e-05	2.71e-06	-2.893e-05	9.57e-06	-1.539e-05	-8.19e-06	3.412e-05	5.45e-06	3.283e-05	-0.00014807	-1.936e-05	3.02e-05	-4.29e-05	9.768e-05	-0.00014089	1.746e-05	-1.319e-05	-2.38e-06	-5.887e-05	3.188e-05	-1.587e-05	2.534e-05	-3.772e-05	-2.674e-05	-1.528e-05	4.35e-06	-4.07e-05	6.772e-05	1.791e-05	7.66e-06	5.7e-07
9.875	-5.98e-06	-4.621e-05	-9.108e-05	-3.752e-05	-3.11e-06	9.77e-06	-1.886e-05	3.37e-06	1.832e-05	9.43e-06	-3.972e-05	-1.96e-06	4.74e-06	-6.99e-06	-6.39e-06	-1.694e-05	-3.627e-05	-0.00024096	-2.953e-05	2.337e-05	-6.47e-06	4.53e-06	1.558e-05	3.1e-07	-2.125e-05	1.63e-05	-1.155e-05	-0.00017667	1.6e-05	-2.17e-05	-3.401e-05	-0.00025756	-2.705e-05	-1.19e-06	7.7e-07	4.758e-05	0.0002505	-1.373e-05	1.896e-05	1.272e-05	8.79e-06	1.07e-06	-5.07e-06	-2.328e-05	-3.7e-06	0.00023491	9.19e-06	-1.25e-06	-2.11e-06
9.865	-2.312e-05	-5.079e-05	-0.00016629	5.19e-06	-1.13e-06	2.19e-06	8.88e-06	-1.337e-05	1.9e-06	-2.674e-05	-3.014e-05	-1.885e-05	-1.391e-05	-3.71e-06	-1.11e-05	-1.199e-05	-3.251e-05	-0.00010938	-3.804e-05	-5.42e-06	-3.08e-05	1.832e-05	-1.39e-05	5.02e-06	-7.9e-07	2.098e-05	-1.485e-05	-0.00021508	-5.95e-06	-2.112e-05	-2.106e-05	3.148e-05	-0.00041889	-3.672e-05	-1.478e-05	1.504e-05	-3.892e-05	-9.25e-06	-4.07e-06	-2.35e-06	-0.00015626	-1.525e-05	-5.69e-06	1.576e-05	1.063e-05	-3.118e-05	9.21e-06	1.379e-05	-1.237e-05
9.855	3.915e-05	-1.827e-05	0.00014912	-7.8e-07	-2.097e-05	-1.98e-06	-2.517e-05	-1.256e-05	-3.07e-06	1.228e-05	-2.899e-05	2.889e-05	2.545e-05	7.67e-06	2.445e-05	-2.68e-05	-1.507e-05	-5.496e-05	1.981e-05	2.667e-05	1.534e-05	-6.24e-06	-1.133e-05	-3.591e-05	-1.492e-05	-9.62e-06	-3.143e-05	0.00029262	-1.018e-05	5.29e-06	1.454e-05	7.487e-05	-0.00023401	-2.139e-05	5e-07	2.455e-05	-2.6e-05	-4.13e-06	1.336e-05	-2.443e-05	0.0001897	2.015e-05	4.552e-05	2.62e-06	-1.973e-05	-2.759e-05	1.35e-06	1e-05	-1.863e-05
9.845	-4.7e-07	-5.556e-05	-8.845e-05	5.92e-06	-1.191e-05	-1.612e-05	2.121e-05	6.88e-06	-2.934e-05	-3.12e-06	-4.666e-05	-1.75e-05	1.59e-06	-2.467e-05	6.04e-06	9.05e-06	-2.3e-07	0.00027027	-1.862e-05	-2.163e-05	-6.81e-06	2.381e-05	8.93e-06	-2.466e-05	-2.329e-05	6.68e-06	9.61e-06	-0.0003416	-4.508e-05	-7.8e-06	-3.329e-05	-2.194e-05	-2.199e-05	-5.3e-07	2.176e-05	-5.9e-06	0.00036905	2.48e-06	2.061e-05	-1.108e-05	-2.953e-05	1.129e-05	1.917e-05	1.814e-05	-1.258e-05	7.618e-05	2.914e-05	-7.97e-06	5.48e-06
9.835	6.57e-06	-0.00010072	-0.00015387	-1.046e-05	1.184e-05	-1.995e-05	-1.684e-05	-2.59e-06	-3.76e-06	6.17e-06	-7.466e-05	-2.274e-05	2.944e-05	-2.016e-05	2.86e-06	2.554e-05	-2.633e-05	0.00012119	-1.672e-05	1.14e-05	-1.741e-05	2.218e-05	4.66e-06	2.7e-07	-3.239e-05	2.226e-05	6.05e-06	-0.00044399	-1.266e-05	-4.139e-05	-4.23e-06	-0.00014701	-0.00021271	-9.58e-06	-8.8e-07	1.27e-06	0.00026602	-1.2e-05	3.736e-05	3.798e-05	5.29e-06	-1.76e-06	3.764e-05	-1.078e-05	-2.027e-05	6.381e-05	-2.449e-05	1.2e-05	-1.503e-05
9.825	4.23e-06	-6.846e-05	-0.00040449	-1.143e-05	8.8e-07	-1.262e-05	5.32e-06	1.649e-05	1.22e-05	-2e-07	-6.668e-05	4.16e-06	6.15e-06	4.37e-06	4.205e-05	-1.943e-05	1.05e-05	-3.76e-05	1.636e-05	6.43e-06	9.78e-06	1.398e-05	2.28e-06	3.98e-06	5.67e-06	-1.46e-06	4.39e-06	-0.00016606	1.964e-05	3.603e-05	-4.161e-05	0.00033626	4.932e-05	-1.104e-05	-3.345e-05	-5.066e-05	0.00016857	-9.57e-06	1.158e-05	3.651e-05	-0.00014935	-1.426e-05	-1.7e-07	9.74e-06	-2.074e-05	0.00013374	-1.13e-06	8.44e-06	-9.51e-06
9.815	-5.56e-06	-4.903e-05	-0.0003372	4.61e-06	-9.31e-06	-4.279e-05	3.564e-05	-1.06e-06	3.8e-06	9.73e-06	-2.923e-05	-1.228e-05	-8.31e-06	-9.88e-06	-4.227e-05	-1.274e-05	-5.47e-06	1.977e-05	-3.483e-05	-4.191e-05	6.17e-06	-3.81e-06	2.302e-05	-7.93e-06	-2.991e-05	-6.71e-06	6.91e-06	6.644e-05	-2.95e-06	3.113e-05	-2.215e-05	9.23e-06	-3.405e-05	-4.633e-05	-2.421e-05	-2.619e-05	-0.00018336	-3.42e-05	-7.71e-06	3.17e-06	7.98e-05	-1.343e-05	-1.212e-05	7.45e-06	-6.4e-07	8.544e-05	3.41e-06	1.68e-06	-2.505e-05
9.805	-3.49e-06	-5.821e-05	-0.00017656	-1.477e-05	-2.272e-05	1.23e-06	1.567e-05	-1.858e-05	-8.82e-06	1.86e-06	-5.655e-05	3.17e-06	4.26e-06	-1.368e-05	1.637e-05	-3.7e-07	-3.22e-06	-8.31e-06	6.13e-06	-2.628e-05	-2.69e-05	-2.83e-05	1.82e-06	1.21e-06	-1.87e-05	-1.89e-06	-2.78e-06	-8.281e-05	7.8e-06	-4.216e-05	9.19e-06	-6.86e-06	4.171e-05	-9.74e-06	-2.86e-06	-4.696e-05	7.626e-05	1.047e-05	2.862e-05	-2.23e-06	-0.00023604	1.267e-05	2.314e-05	1.05e-05	-2.057e-05	3.733e-05	-1.56e-05	1.109e-05	1.61e-06
9.795	1.607e-05	-3.554e-05	-0.00018634	-1.99e-05	-3.76e-06	1.861e-05	-2.29e-06	-1.246e-05	3.23e-06	-1.82e-06	-0.00010606	-3.414e-05	-6.91e-06	-2.911e-05	3.136e-05	-2.641e-05	1.05e-06	0.00012164	-2.5e-06	-1.775e-05	1.594e-05	-1.362e-05	-5.49e-06	-2.36e-05	3.09e-06	1.157e-05	-5.195e-05	0.00045494	5.2e-07	9.55e-06	-3.49e-05	0.00025917	-0.00012685	9.24e-06	-2.73e-06	-1.942e-05	-0.00016508	3.2e-07	2.4e-07	3.655e-05	1.7e-07	2.314e-05	-1.456e-05	-1.882e-05	-1.116e-05	-0.00017331	-1.301e-05	9.48e-06	-1.88e-06
9.785	-2.1e-06	-7.672e-05	-3.956e-05	-4.67e-06	-2.374e-05	-2.376e-05	3.055e-05	1.229e-05	2.455e-05	1.416e-05	-5.542e-05	-1.037e-05	-8.35e-06	-3.854e-05	8.06e-06	-2.231e-05	5.75e-06	-0.0001596	-4.83e-06	-3.65e-06	-1.145e-05	-1.713e-05	-2.027e-05	-1.283e-05	-2.431e-05	1.664e-05	-1.423e-05	0.00027557	-7.06e-06	4.058e-05	-1.588e-05	6.54e-05	7.139e-05	-7.13e-06	-6.83e-06	6e-06	0.00024728	3.665e-05	1.053e-05	-8.56e-06	-8.278e-05	1.272e-05	5.45e-06	6.33e-06	-1.473e-05	9.214e-05	-7.51e-06	1.498e-05	4.9e-06
9.775	-5.87e-06	-5.745e-05	-0.00029866	1.212e-05	1.487e-05	-7.86e-06	-6.42e-06	-1.461e-05	6.62e-06	5.45e-06	-2.778e-05	3.29e-06	1.429e-05	-8.21e-06	2.528e-05	1.244e-05	-1.479e-05	-0.00016773	1.29e-05	-1.262e-05	3e-06	-2.75e-06	-3.994e-05	9.4e-07	-4.51e-06	3.23e-06	1.128e-05	0.00031617	2.794e-05	-2.29e-05	-7.794e-05	-0.00025813	-0.00016525	-2.125e-05	6.03e-06	-1.56e-05	-7.377e-05	1.13e-06	-1.203e-05	2.617e-05	-0.00012534	-3.608e-05	2.554e-05	1.168e-05	-2.531e-05	-3.444e-05	2.382e-05	1.705e-05	-2.5e-06
9.765	3.759e-05	-3.687e-05	-0.00023606	-8.01e-06	1.669e-05	-3.65e-06	-5.68e-06	1.447e-05	2.032e-05	-1.299e-05	-2.436e-05	1.99e-05	2.559e-05	1.832e-05	3.02e-05	1.925e-05	-7.34e-06	-9.739e-05	-1.76e-06	2.949e-05	-2.589e-05	-1.712e-05	-5.46e-06	-3.02e-06	-3.937e-05	3.314e-05	7.35e-06	1.164e-05	-1.391e-05	4.8e-06	-1.555e-05	-0.0001881	0.00011839	-3.017e-05	3.39e-06	-2.943e-05	6.748e-05	-4.14e-06	-7.6e-06	4.383e-05	-0.0001884	3.24e-06	1.905e-05	4.674e-05	5.76e-06	-9.34e-05	1.055e-05	-1.049e-05	-3.019e-05
9.755	-2.133e-05	-2.358e-05	-0.00015065	1.06e-06	-9.89e-06	-1.104e-05	2.03e-05	-2.155e-05	-9.32e-06	1.934e-05	-4.233e-05	4.9e-07	-1.766e-05	9.09e-06	3.316e-05	-6.8e-07	-2.288e-05	-1.096e-05	-8.59e-06	1.189e-05	-3.198e-05	-1.064e-05	2.15e-06	1.484e-05	2.638e-05	-8.46e-06	-3.389e-05	-0.00034605	-7.03e-06	-1.96e-06	-3.005e-05	-6.653e-05	2.739e-05	-1.191e-05	-4.85e-06	2.285e-05	7.939e-05	-3.537e-05	4.82e-06	2.193e-05	-3.474e-05	-5.66e-06	9.76e-06	8.66e-06	-2.85e-06	-4.009e-05	-1.527e-05	1.186e-05	9.44e-06
9.745	1.643e-05	-3.25e-05	-0.0001216	-2.57e-05	-2.472e-05	3.447e-05	-1.624e-05	1.769e-05	6.67e-06	-2.433e-05	-7.213e-05	-1.564e-05	-1.36e-05	-8.19e-06	2.192e-05	-2.848e-05	-3.506e-05	-2.507e-05	-4.2e-06	8e-08	-2.271e-05	-3.83e-06	1.428e-05	1.85e-06	1.21e-06	-3.275e-05	-3.424e-05	-0.00017922	7.13e-06	1.443e-05	-1.686e-05	-0.00018666	-0.0002028	9.54e-06	2.85e-06	-1.478e-05	0.00022902	-2.348e-05	3.2e-06	4.73e-06	-9.846e-05	-5.16e-06	-9.38e-06	2.022e-05	-1.48e-05	7.185e-05	-9.04e-06	1.49e-06	-2.38e-06
9.735	-1.08e-06	-3.294e-05	-4.306e-05	2.63e-06	-2.64e-05	-8.99e-06	3.04e-05	-2.201e-05	-1.4e-05	-1.758e-05	-5.07e-05	-7.25e-06	2.415e-05	5.27e-06	2.937e-05	1.477e-05	-2.8e-05	3.945e-05	1.08e-06	1.247e-05	1.413e-05	-1.501e-05	-1.13e-06	1.57e-05	1.29e-06	2.829e-05	1.535e-05	-0.00019771	1.383e-05	-1.96e-05	-5.87e-06	-1.061e-05	-0.00022872	8.5e-06	1.115e-05	-1.741e-05	-5.902e-05	-2.91e-06	-2.183e-05	3e-06	-6.556e-05	1.884e-05	1.23e-05	-5.072e-05	-3.487e-05	6.54e-06	9.33e-06	-1.33e-06	6.47e-06
9.725	-2.178e-05	-4.865e-05	-0.00036305	-1.254e-05	-2.202e-05	-6.53e-06	-1.105e-05	6.63e-06	2.935e-05	-5.94e-06	-7.34e-05	6.77e-06	6.18e-06	-2.21e-05	2.952e-05	-2.096e-05	-1.729e-05	6.92e-05	1.132e-05	-1.57e-06	3.26e-06	-2.078e-05	1.182e-05	-6.19e-06	-3.186e-05	3.296e-05	-6.14e-06	3.045e-05	-3.479e-05	1.403e-05	-2.103e-05	-1.891e-05	-0.00021308	2.481e-05	1.939e-05	-6.54e-06	4.104e-05	2.032e-05	1.407e-05	2.94e-06	8.085e-05	-1.485e-05	3.9e-07	-2.904e-05	-9.89e-06	-8.729e-05	-2.11e-06	9.48e-06	-1.232e-05
9.715	-4.55e-06	-7.782e-05	-0.00015363	4.91e-06	-6.53e-06	-1.745e-05	-2.603e-05	-2.18e-05	1.39e-06	-2.268e-05	-5.402e-05	-1.23e-06	1.488e-05	-2.474e-05	-3.398e-05	1.177e-05	9.41e-06	-0.00017932	-3.33e-06	3.54e-06	-1.631e-05	-1.907e-05	-2.009e-05	-3.526e-05	3.83e-06	1.904e-05	-3.579e-05	-0.00013475	-2.393e-05	5.78e-06	-2.94e-06	-8.538e-05	-3.486e-05	8.76e-06	-2.989e-05	1.899e-05	0.000134	-9.68e-06	-1.05e-05	1.15e-05	-0.00015893	-4.19e-05	1.508e-05	1.631e-05	-2.675e-05	-9.461e-05	-2.806e-05	4.95e-06	-1.213e-05
9.705	1.227e-05	-5.534e-05	1.637e-05	9.58e-06	-7.64e-06	-6.73e-06	-1.038e-05	-1.194e-05	1.618e-05	-9.68e-06	-4.378e-05	-1.813e-05	-3.16e-06	1.819e-05	-2.685e-05	-4.13e-05	-1.608e-05	-0.00019518	-2.5e-05	-1.314e-05	-3.628e-05	-1.061e-05	-9e-06	1.869e-05	3.3e-07	-5.05e-06	-1.694e-05	0.00014768	-7.4e-07	3.344e-05	-4.254e-05	-0.00015055	9.8e-06	1.022e-05	2.01e-06	-2.025e-05	-6.752e-05	-1.55e-06	5.81e-06	3.015e-05	-0.00010843	-5.92e-06	-1.096e-05	-1.11e-06	-1.292e-05	-0.00020626	3.11e-06	-1.73e-06	1.2e-06
9.695	-2.58e-06	-7.93e-05	-4.383e-05	-4.98e-06	6.45e-06	-2.133e-05	-3.872e-05	1.485e-05	1.234e-05	1.03e-06	-8.546e-05	4.368e-05	1.095e-05	-6.42e-06	-3.686e-05	-2.832e-05	-3.085e-05	-0.00013549	9.94e-06	-9.42e-06	1.161e-05	6.4e-06	1.363e-05	1.084e-05	-2.068e-05	9.62e-06	-1.676e-05	5.824e-05	-8.19e-06	-1.168e-05	-3.273e-05	0.00022127	-0.00013361	1.364e-05	-1.627e-05	-3.69e-05	0.00011677	-1.691e-05	9e-06	5.62e-06	-0.00014304	-9.13e-06	4.408e-05	1.573e-05	-3.192e-05	-6.047e-05	1.21e-05	2.97e-06	-1.361e-05
9.685	-5.67e-06	-7.16e-05	-9.117e-05	-1.767e-05	-2.099e-05	-1.571e-05	1.07e-06	-2.315e-05	3.28e-06	-5.89e-06	-5.409e-05	6.87e-06	-6.49e-06	3.27e-06	-4.23e-06	-1.009e-05	3.69e-06	0.00011658	-5e-07	2.3e-06	-1.94e-06	-1.12e-06	2.49e-06	4.321e-05	-1.316e-05	3.647e-05	-2.324e-05	9.715e-05	-1.286e-05	-1.404e-05	-2.12e-06	0.00025754	0.00012388	-4.655e-05	-1.043e-05	-9.01e-06	-0.0001049	1.25e-06	-1.34e-06	-1.516e-05	4.41e-06	-9.58e-06	5.924e-05	9.88e-06	1.011e-05	-9.537e-05	-4.92e-06	2.344e-05	-1.631e-05
9.675	9.94e-06	-6.332e-05	-4.9e-06	-2.33e-06	-3.534e-05	-1.514e-05	8.7e-06	-1.577e-05	-8.71e-06	2.39e-05	-0.00012564	1.028e-05	1.65e-06	-1.828e-05	-8e-07	-1.999e-05	2.067e-05	-4.251e-05	-2.504e-05	-9.36e-06	8.7e-07	1.133e-05	-1.2e-07	7.44e-06	-2.22e-05	4.59e-06	1.879e-05	-0.00052648	-3.749e-05	1.22e-05	-1.708e-05	-0.0001691	-0.00014565	3e-06	5.77e-06	-4.241e-05	-2.21e-05	2.281e-05	8.5e-06	-3.46e-06	-0.00010776	6.23e-06	8.5e-06	1.845e-05	-3.834e-05	-7.714e-05	-9.01e-06	3.22e-06	-1.752e-05
9.665	-1.914e-05	-4.654e-05	-4.341e-05	-6.58e-06	7.68e-06	-2.512e-05	-2.483e-05	-1.646e-05	-8.12e-06	4.93e-06	-4.735e-05	1.427e-05	-1.1e-07	-4.74e-05	8.93e-06	4.84e-06	1.406e-05	0.00019014	9.9e-06	3.178e-05	-2.27e-05	-3.952e-05	-2.359e-05	-4.08e-06	-2.245e-05	-9.08e-06	-4.781e-05	4.646e-05	-3.56e-06	1.441e-05	-3.283e-05	0.0001385	0.00013205	-2.176e-05	4e-08	2.82e-06	7.195e-05	-7.41e-06	8.59e-06	2.354e-05	7.55e-06	-2.316e-05	1.841e-05	3.18e-06	-1.163e-05	9.346e-05	-2.634e-05	2.316e-05	-1.002e-05
9.655	-3.29e-06	-4.704e-05	4.131e-05	4.86e-06	1.26e-05	5.9e-07	-9.97e-06	8.92e-06	-8e-08	1.49e-06	-8.826e-05	-2.806e-05	7.43e-06	2.34e-06	-1.54e-05	-1.86e-05	2.32e-06	2.413e-05	-3.049e-05	7.46e-06	1.373e-05	-8.96e-06	-3.262e-05	-3.88e-06	2.81e-06	-2.541e-05	-2.104e-05	2.119e-05	-1.71e-06	-6.49e-05	-1.68e-06	1.134e-05	2.003e-05	2.519e-05	6.54e-06	1.345e-05	0.00018936	1.838e-05	2.1e-05	-1.461e-05	6.991e-05	-1.1e-07	1.085e-05	-1.8e-05	6.9e-06	0.00017336	-1.35e-05	3.89e-06	2.75e-06
9.645	-2.11e-06	-3.292e-05	0.00014442	1.275e-05	-2.1e-07	3.34e-06	5.96e-06	2.1e-06	6.56e-06	-1.839e-05	-9.352e-05	-3.308e-05	-3.628e-05	1.271e-05	-5.75e-06	8.09e-06	-1.383e-05	-0.00031395	-1.894e-05	3.15e-06	-7.24e-06	-5.82e-06	-7.92e-06	1.305e-05	-6.41e-06	1.108e-05	-1.195e-05	-0.00030889	-1.404e-05	1.845e-05	-1.082e-05	8.422e-05	0.00016994	1.501e-05	-3.61e-05	-2.406e-05	-5.039e-05	-7.1e-07	3.159e-05	8.09e-06	-0.00036434	-1.42e-05	1.95e-05	-1.376e-05	1.058e-05	4.502e-05	-1.753e-05	6.72e-06	1.955e-05
9.635	1.577e-05	-1.482e-05	0.0001425	-2.49e-06	-2.983e-05	-2.094e-05	-2.443e-05	1.974e-05	-2.14e-06	-3.422e-05	-8.546e-05	2.56e-06	1.518e-05	-5.26e-06	-2.163e-05	-3.87e-06	-3.74e-06	1.542e-05	1.85e-06	-2.76e-06	9.55e-06	5.18e-06	7.7e-07	-3.13e-06	-3.559e-05	-1.082e-05	1.365e-05	-0.00014242	-5e-06	-2.601e-05	-4.932e-05	-3.932e-05	-0.00032093	-1.194e-05	-2.89e-05	-2.103e-05	8.735e-05	1.13e-06	8.29e-06	1.19e-06	-0.00011102	1.312e-05	2.279e-05	5.51e-06	3.24e-06	-5.358e-05	-1.464e-05	6.99e-06	3.73e-06
9.625	-9.33e-06	-4.344e-05	4.412e-05	-7.65e-06	1.314e-05	3.65e-06	-1.271e-05	-1.146e-05	1.738e-05	2.85e-06	-6.714e-05	-6.4e-07	1.071e-05	-5.139e-05	5.9e-07	2.813e-05	1.8e-07	-9.439e-05	-7.07e-06	1.515e-05	1.527e-05	-2.584e-05	3.85e-06	-5.28e-06	-6.47e-06	1.457e-05	-1.198e-05	-6.016e-05	-5.44e-06	-2.942e-05	-8.18e-06	-7.93e-06	-0.00033615	-5.25e-05	9.49e-06	-3.83e-06	0.00010773	1.093e-05	-6.42e-06	3.44e-06	8.583e-05	-1.01e-06	-2.317e-05	-4.742e-05	1.275e-05	0.00018871	-8e-06	-9.26e-06	2.49e-06
9.615	2.37e-05	-2.641e-05	-0.00012321	-1.776e-05	-1.82e-05	-1.612e-05	-2.465e-05	-1.545e-05	-3.198e-05	-8.97e-06	-7.727e-05	1.918e-05	-5.21e-06	-3.053e-05	-1.836e-05	1.55e-06	-4.882e-05	0.00011991	-2.608e-05	-3.056e-05	3.78e-06	-2.358e-05	-1.442e-05	3.74e-06	-1.818e-05	-5.97e-06	2.271e-05	0.00011576	-7.27e-06	-1.805e-05	-2.041e-05	-6.77e-05	4.67e-06	1.927e-05	-7.22e-06	-1.761e-05	0.00012275	-2.6e-07	3.079e-05	9.82e-06	-7.737e-05	-9.14e-06	1.021e-05	2.919e-05	2.757e-05	2.578e-05	-1.4e-06	9.9e-06	1.4e-07
9.605	-9.4e-07	-5.82e-05	-0.00018483	8.73e-06	-1e-07	-1.626e-05	-3.87e-06	-1.198e-05	-2.896e-05	1.027e-05	-8.297e-05	6.5e-06	3.378e-05	-4.889e-05	2.366e-05	1.218e-05	-3.13e-06	-3.213e-05	-4.26e-06	-7.74e-06	6.36e-06	-2.058e-05	1.836e-05	1.51e-05	-1.273e-05	-2.99e-06	5.5e-07	-0.0003386	-1.119e-05	-2.92e-05	2.161e-05	-6.198e-05	1.899e-05	1.463e-05	1.19e-05	2.583e-05	3.219e-05	-1.617e-05	-1.057e-05	7.3e-07	-1.23e-05	-1.4e-05	1.38e-06	-2.42e-06	1.216e-05	8.029e-05	-1.31e-05	8.39e-06	-1.548e-05
9.595	1.076e-05	-3.185e-05	-0.00021548	1.869e-05	4.96e-06	-1.089e-05	-2.604e-05	5.77e-06	2.957e-05	3.156e-05	-0.00010998	-6.83e-06	2.27e-05	-1.664e-05	-2.236e-05	-9.16e-06	-2.911e-05	-9.5e-07	-1.825e-05	-2.824e-05	-4.17e-06	-3.71e-06	1.68e-06	-9.47e-06	8.56e-06	5.7e-07	-4.231e-05	0.00019691	-4.7e-06	-2.2e-06	-3.958e-05	-7.966e-05	-0.0001402	-7.743e-05	-2.332e-05	-2.433e-05	0.00012948	1e-07	1.494e-05	2.096e-05	-0.00023389	-8.07e-06	3.955e-05	-6.47e-06	-2.64e-05	-0.00013195	-2.309e-05	5.53e-06	-1.255e-05
9.585	4.86e-06	-3.536e-05	-0.00018773	-1.829e-05	-9.81e-06	-1.453e-05	4.7e-07	-3.277e-05	-1.632e-05	-1.795e-05	-8.123e-05	9.41e-06	8.4e-06	-1.745e-05	-1.378e-05	-4.544e-05	1.67e-06	2.847e-05	1.546e-05	-2.277e-05	-2.098e-05	-4.164e-05	-1.989e-05	2.12e-06	-5.367e-05	9.51e-06	1.936e-05	-0.00033948	-2.142e-05	-3.884e-05	-1.952e-05	-0.00014827	0.00014452	6.48e-06	-6.51e-06	-9.37e-06	0.00013608	-1.38e-06	7.43e-06	-3.666e-05	-0.00010235	2.616e-05	-8.44e-06	9.89e-06	-9.74e-06	-1.913e-05	2.34e-06	1.14e-05	-2.49e-05
9.575	-4.558e-05	-7.96e-05	-5.132e-05	1.975e-05	1.5e-06	-6.86e-06	-8.53e-06	8.3e-07	6.65e-06	2.918e-05	-6.027e-05	-6.84e-06	-1.128e-05	-3.9e-06	-8.07e-06	-2.26e-06	6.78e-06	1.614e-05	-1.203e-05	-5.27e-06	2.163e-05	-1.134e-05	1.844e-05	-2.29e-06	1.291e-05	-1.245e-05	4.67e-06	-0.00024177	-1.877e-05	1.076e-05	-9.37e-06	0.00011071	-0.00020906	2.96e-05	3.51e-05	1.119e-05	3.064e-05	2.17e-05	2.387e-05	3.9e-07	-0.00017743	1.757e-05	3.738e-05	1.661e-05	-2.772e-05	-4.933e-05	1.155e-05	1.449e-05	7.02e-06
9.565	-9.04e-06	-3.16e-05	-0.00011619	1.192e-05	-5.83e-06	-8.96e-06	-3.45e-06	-2.401e-05	1.756e-05	-1.695e-05	-1.802e-05	-1.982e-05	2.187e-05	-1.339e-05	1.063e-05	-9.41e-06	8.24e-06	5.22e-06	-2.256e-05	-2.255e-05	-1.186e-05	-1.453e-05	1.146e-05	-3.358e-05	-2.181e-05	-1.347e-05	-7.28e-06	-0.00052978	-1.159e-05	2.297e-05	9.35e-06	0.00013863	0.00011795	1.088e-05	1.1e-07	-2.172e-05	-0.00012845	1.015e-05	1.129e-05	-1.424e-05	-5.389e-05	4.023e-05	-1.056e-05	-9.252e-05	-8.97e-06	-0.00031886	-5.2e-06	2.1e-06	-1.954e-05
9.555	-7.88e-06	-7.515e-05	0.0001712	-3.69e-06	-2.225e-05	1.115e-05	-2.186e-05	-1.154e-05	-2.169e-05	-3.956e-05	-3.756e-05	-6.2e-07	1.523e-05	5.141e-05	-3.009e-05	-6.81e-06	-8e-08	-5.39e-05	-1.714e-05	-2.7e-06	1.7e-06	-6.15e-06	7.8e-06	-1.846e-05	4.89e-06	8.62e-06	1.2e-07	-5.781e-05	-1.691e-05	-2.94e-06	-5.38e-06	-0.00017021	-0.00022775	-2.034e-05	2.68e-06	-4.02e-06	0.00011105	-1.25e-06	-4.06e-06	1.246e-05	-0.00012837	3.13e-05	-9.8e-06	-3.567e-05	-4.45e-06	-0.0001027	7.7e-07	1.8e-06	-4.93e-06
9.545	2.233e-05	-6.697e-05	-9.963e-05	9.78e-06	-4.069e-05	-3.68e-06	-3.136e-05	-6.9e-06	-2.06e-06	7.52e-06	-5.554e-05	5.78e-06	-2.99e-06	-1.724e-05	7.1e-07	-2.744e-05	2.284e-05	-0.00011541	-6.42e-06	1.307e-05	-2.426e-05	1.273e-05	1.764e-05	2.47e-05	7.89e-06	3.044e-05	-6.66e-06	-0.00017326	-1.854e-05	5.249e-05	-3.829e-05	0.00016808	2.474e-05	2.21e-06	-1.916e-05	-3.298e-05	6.336e-05	-3.52e-06	-6.67e-06	2.305e-05	0.00011524	1.438e-05	1.373e-05	-3.676e-05	1.174e-05	-0.00011411	-2.145e-05	6.61e-06	1.89e-06
9.535	-3.863e-05	-3.725e-05	-9.157e-05	-2.581e-05	4.257e-05	2.661e-05	1.087e-05	-3.641e-05	1.779e-05	1.955e-05	-6.633e-05	-2.004e-05	1.709e-05	1.827e-05	1.111e-05	-1.046e-05	4e-06	-1.156e-05	-2.221e-05	-1.18e-05	2.207e-05	-2.2e-06	3.17e-06	4.26e-06	2.064e-05	1.91e-06	-2.97e-05	-0.00030672	1.761e-05	-3.276e-05	-4.744e-05	-7.743e-05	-8.109e-05	4.287e-05	-1.421e-05	-1.721e-05	-9.63e-06	-1.018e-05	6.69e-06	8.81e-06	-7.198e-05	-1.95e-06	3.213e-05	1.727e-05	-1.454e-05	-4.492e-05	-3.61e-06	1.041e-05	-2.242e-05
9.525	-1.043e-05	-1.339e-05	-0.00014022	-6.15e-06	-1.533e-05	1.256e-05	2.506e-05	1.058e-05	8.51e-06	-2.015e-05	-9.236e-05	-8.57e-06	-1.255e-05	-1.598e-05	4.65e-06	1.612e-05	1.228e-05	-0.00025291	-1.7e-07	-1.79e-06	-1.02e-05	-1.958e-05	-1.669e-05	1.538e-05	-4.19e-06	8.2e-07	1.584e-05	-5.365e-05	-2.5e-07	1.492e-05	-2.865e-05	-0.00028744	-4.242e-05	2.108e-05	-1.565e-05	-1.015e-05	0.00013209	-2.138e-05	2.57e-06	-4e-07	-0.00011561	-1.293e-05	-1.962e-05	4.46e-06	-8.47e-06	-0.00024544	-3.08e-06	9.56e-06	-1.316e-05
9.515	-3.845e-05	-3.126e-05	-8.496e-05	1.674e-05	-1.986e-05	4.61e-06	-3.054e-05	3.65e-06	-1.828e-05	6.4e-07	-5.503e-05	8.57e-06	1.014e-05	-3.342e-05	-2.933e-05	-2.066e-05	-2.14e-06	1.604e-05	1.259e-05	-1.2e-07	-1.139e-05	-1.706e-05	-3.326e-05	-8.47e-06	3.071e-05	-9.84e-06	-1.887e-05	-2.839e-05	3.117e-05	2.24e-05	-1.846e-05	-0.00014738	-0.00012084	5.24e-06	-2.299e-05	1.192e-05	0.00010611	1.602e-05	-2.309e-05	1.143e-05	-0.00027243	-1.09e-06	6.52e-06	-1.297e-05	6.98e-06	6.446e-05	1.853e-05	4.48e-06	-1.86e-06
9.505	7.02e-06	-4.568e-05	2.141e-05	6.6e-06	-4.46e-06	-3.09e-06	1.07e-05	-1.309e-05	-2.909e-05	-1.449e-05	-7.729e-05	1.828e-05	-1.23e-06	1.304e-05	-3.115e-05	-4.77e-06	9.25e-06	3.732e-05	-7.44e-06	1.13e-06	1.293e-05	-2.22e-06	-3.745e-05	2.332e-05	-1.332e-05	-2.035e-05	-3.65e-06	0.00010841	1.162e-05	-3.483e-05	-8.46e-06	0.00045612	-0.00016763	2.269e-05	-1.022e-05	-2.21e-06	-0.00012607	-4.62e-06	3.215e-05	4.64e-06	-0.00013246	1.613e-05	-2.153e-05	-1.595e-05	-1.826e-05	7.278e-05	2.47e-06	-7.8e-07	1.31e-06
9.495	-3.55e-05	-4.551e-05	-0.00011605	-1.412e-05	-5.7e-07	-1.657e-05	1.016e-05	-1.41e-06	-7.7e-07	-8.87e-06	-9.324e-05	-1.482e-05	1.56e-06	-3.335e-05	-6.007e-05	1.746e-05	1.237e-05	-0.00013598	-9.4e-06	4e-06	8.21e-06	2.287e-05	1.549e-05	1.069e-05	-6.1e-06	3.44e-06	-2.255e-05	-0.00025001	3.205e-05	-3.009e-05	-1.475e-05	0.00015552	-0.00028583	9.27e-06	-2.876e-05	-1.721e-05	-6.3e-05	-2.04e-06	2.72e-06	2.2e-06	-0.00013834	1.389e-05	5.21e-06	-4.647e-05	2.01e-06	-0.00015289	1.088e-05	1.98e-05	-4.58e-06
9.485	-3.425e-05	1.117e-05	-0.0003462	-3.24e-06	-1.163e-05	-9.21e-06	-5.38e-06	-7.32e-06	-7.27e-06	-1.45e-06	-9.594e-05	-1.016e-05	1.165e-05	-7.29e-06	1.209e-05	-6.65e-05	-3.293e-05	-0.00026795	1.046e-05	5e-08	-1.208e-05	-4.31e-06	1.107e-05	-2.275e-05	-1.189e-05	-1.79e-06	-3.926e-05	0.00020763	-3.237e-05	-2.74e-06	-1.326e-05	0.00025409	0.00014921	2.624e-05	3.447e-05	-9.88e-06	-0.00017689	-4.61e-06	1.594e-05	-2.153e-05	7.79e-06	-3.386e-05	-2.531e-05	-1.229e-05	-4.394e-05	0.00010099	-3.35e-06	-5.09e-06	-1.639e-05
9.475	-3.158e-05	-5.002e-05	-0.00014239	5.4e-07	7.35e-06	-5.8e-06	-1.671e-05	-5.193e-05	-1.069e-05	3.29e-06	-7.317e-05	-1.712e-05	-1.765e-05	9.83e-06	1.62e-05	-1.096e-05	5.9e-07	-6.703e-05	-1.259e-05	-2.81e-06	-3.564e-05	2.93e-06	-3.79e-05	-1.237e-05	4.64e-06	7e-07	-1.468e-05	-0.00024097	1.382e-05	-2.894e-05	-4.053e-05	6.464e-05	-0.00013667	-3.766e-05	-7.15e-06	8.98e-06	5.958e-05	2.4e-06	1.806e-05	-6.5e-06	-0.000251	-2.646e-05	-1.936e-05	-1.792e-05	-8.72e-06	-7.002e-05	-5.94e-06	-1.791e-05	-4.77e-06
9.465	-1.924e-05	-6.225e-05	0.00011341	-6.67e-06	-6.9e-07	9.89e-06	-2.2e-07	6.1e-06	1.31e-05	8e-08	-8.392e-05	-2.499e-05	-2.51e-06	-2.998e-05	-4.86e-06	-2.943e-05	-2.907e-05	-0.00013956	-1.411e-05	-3.01e-06	1.091e-05	5.39e-06	-2.437e-05	-3e-08	2.5e-07	-3.33e-06	-1.508e-05	-0.0003854	-1.838e-05	-4.019e-05	-2.119e-05	-0.00021611	-0.00018197	-7.825e-05	-1.89e-06	-2.866e-05	-2.042e-05	-1.738e-05	9.05e-06	1.229e-05	0.00017967	-1.427e-05	-7.63e-06	-3.953e-05	2.05e-06	-0.00020874	-5.9e-07	2.326e-05	1.56e-05
9.455	-1.98e-05	-7.587e-05	-0.00029165	-2.34e-05	-1.296e-05	1.016e-05	-7.21e-06	-2.268e-05	9.56e-06	-4.9e-07	-4.521e-05	-1.943e-05	5.7e-06	-4.589e-05	-7.08e-06	-1.193e-05	-3.183e-05	0.00019488	3.06e-06	-1e-06	4.82e-06	-2.106e-05	-1.357e-05	4.92e-06	-3.66e-06	-4.534e-05	-7.219e-05	0.00020155	1.94e-06	2.792e-05	-2.302e-05	-0.00025725	-7.105e-05	-2.262e-05	-9.84e-06	2.34e-06	5.537e-05	-2.22e-06	-9.56e-06	-1.015e-05	-0.00029992	4.649e-05	3.99e-06	3.889e-05	-4.72e-06	2.577e-05	1.622e-05	2.119e-05	-4.82e-06
9.445	2.169e-05	-4.9e-05	-7.754e-05	-5.8e-06	1.22e-06	-3.684e-05	-1.638e-05	-3.271e-05	-8.77e-06	-3.74e-06	-5.931e-05	-3.7e-07	-3.99e-06	2.15e-06	1.711e-05	4.13e-06	-1.383e-05	-0.00012301	-4.36e-06	-3.13e-05	3.98e-06	-3.752e-05	-5.718e-05	-1.82e-06	8.63e-06	-9.2e-06	1.44e-06	-0.00010849	6.47e-06	-3.775e-05	-5.036e-05	-0.00018699	2.472e-05	-1.584e-05	4.82e-06	-1.071e-05	-0.0001506	-2.11e-06	7.6e-06	-3.08e-06	2.709e-05	3.113e-05	1.368e-05	-1.034e-05	-1.241e-05	-0.00015699	-9.97e-06	7e-06	-5.84e-06
9.435	-6.18e-06	-2.365e-05	-0.00033544	-9.53e-06	6.17e-06	-2.102e-05	-2.477e-05	4.83e-06	1.448e-05	-2.108e-05	-6.334e-05	3.339e-05	-1.662e-05	3.53e-06	1.531e-05	2.684e-05	-2.053e-05	0.00016138	4.32e-05	-1.08e-05	-8.08e-06	-1.944e-05	-1.003e-05	1.46e-05	1.967e-05	1.643e-05	-1.428e-05	-0.00020226	-3.752e-05	-4.758e-05	-5.642e-05	-7.797e-05	3.87e-05	-5.293e-05	1.012e-05	2.407e-05	2.415e-05	-1.822e-05	2.517e-05	2.604e-05	-0.00013756	2.671e-05	2.401e-05	-4.976e-05	-3.097e-05	-0.00010593	-2.93e-05	7.74e-06	-1.578e-05
9.425	-3.917e-05	-6.676e-05	-0.00011152	-1.151e-05	-1.906e-05	-4.64e-06	-3.6e-06	-1.603e-05	-2.752e-05	9.41e-06	-5.462e-05	-7.7e-07	-2.406e-05	2.302e-05	2.275e-05	1.219e-05	1.532e-05	6.229e-05	-1.296e-05	-1.46e-05	9.28e-06	-4.36e-06	9.38e-06	-1.692e-05	1.195e-05	1.269e-05	4.1e-07	3.351e-05	-1.562e-05	-2.481e-05	-3.093e-05	8.57e-06	-0.0001185	-2.772e-05	-1.065e-05	-7.9e-06	-0.00010785	4.96e-06	8.08e-06	-2.36e-06	-0.00023881	-2.674e-05	-1.265e-05	2.611e-05	-1.183e-05	-0.00033135	7.47e-06	1.115e-05	-1.629e-05
9.415	4.77e-06	-3.011e-05	0.00011004	-1.278e-05	5.5e-07	-2.52e-06	1.356e-05	-3.053e-05	-5e-06	7.59e-06	-8.852e-05	-1.587e-05	1.257e-05	1.729e-05	9.06e-06	2.253e-05	1.077e-05	0.00016977	1.15e-06	9.22e-06	-1.06e-05	-4.312e-05	-3.09e-05	2.67e-06	-3.374e-05	6.79e-06	-2.368e-05	3.97e-05	1.424e-05	-1.052e-05	-3.068e-05	4.734e-05	-5.387e-05	-6.939e-05	-2.263e-05	-1.687e-05	4.542e-05	1.559e-05	2.613e-05	5.89e-06	2.33e-05	-1.195e-05	1.98e-05	-2.076e-05	-1.094e-05	6.332e-05	-3.868e-05	-2.34e-06	-6.49e-06
9.405	-2.16e-05	-2.743e-05	-0.00028501	6.56e-06	-1.405e-05	-1.657e-05	-4.4e-06	-1.887e-05	-4.23e-06	-2.188e-05	-4.725e-05	9.48e-06	-4.239e-05	-9.92e-06	-9.89e-06	-1.796e-05	1.403e-05	-3.738e-05	2.395e-05	-1.758e-05	1.02e-05	1.972e-05	-2.298e-05	-6.95e-06	-4.701e-05	3.31e-06	-1.758e-05	-0.00020881	-3.16e-06	-1.619e-05	-3.007e-05	0.00025863	0.00019743	-8.1e-07	-2.419e-05	5.44e-06	7.859e-05	-2.442e-05	1.55e-06	-2.448e-05	-6.212e-05	2.947e-05	4.495e-05	2.13e-05	-3.898e-05	0.00023075	-1.73e-06	7.34e-06	-1.182e-05
9.395	-3.01e-06	-0.00010741	-5.787e-05	-2.69e-06	-2.85e-05	2.31e-06	8.29e-06	2.695e-05	-3.105e-05	-1.384e-05	-9.642e-05	1.1e-06	2.078e-05	-6.18e-05	-2.55e-06	-1.661e-05	1.113e-05	-0.00018797	1.358e-05	-2.37e-06	-4.47e-06	-5.456e-05	-1.555e-05	-1.624e-05	-1.685e-05	-9.27e-06	-2.975e-05	-6.804e-05	-7.2e-07	1.893e-05	-4.216e-05	-0.00022792	0.0001364	-3.12e-05	1.61e-06	1.89e-06	-6.732e-05	-2.439e-05	2.032e-05	-1.247e-05	-0.00022347	8.84e-06	-8.36e-06	-5.521e-05	-6.96e-06	-0.00029196	-1.532e-05	4.8e-06	-1.45e-05
9.385	-1.805e-05	-4.012e-05	5.83e-05	2.577e-05	-1.196e-05	2.472e-05	1.127e-05	1.719e-05	-1.555e-05	5.3e-07	-4.979e-05	-4.49e-06	8.73e-06	-1.306e-05	2.26e-05	-5.88e-06	-9.65e-06	-0.00021562	-3.84e-06	1.949e-05	-3.73e-06	-6.55e-06	1.086e-05	-2.244e-05	-1.518e-05	8.66e-06	-1.37e-05	-6.386e-05	-1.869e-05	2.054e-05	-2.079e-05	-7.401e-05	-0.00024525	-2.559e-05	2.41e-06	-7.52e-06	0.00015036	-1.017e-05	-1.169e-05	-7.97e-06	-0.00016325	3.68e-05	8.94e-06	2.126e-05	1.669e-05	-3.486e-05	9.86e-06	9.53e-06	-9.59e-06
9.375	3.09e-06	-4.182e-05	-0.00020473	-2.382e-05	1.324e-05	2.371e-05	4.65e-06	-1.753e-05	1.192e-05	-1.199e-05	-5.453e-05	2.589e-05	-2.323e-05	1.129e-05	2.19e-06	-1.114e-05	-8.43e-06	1.098e-05	-2.541e-05	7.24e-06	-3.755e-05	-9.36e-06	-3.035e-05	-2.5e-06	3.911e-05	-6.89e-06	2.619e-05	-5.071e-05	-4.71e-06	-1.04e-05	-3.423e-05	-0.00014054	0.00014325	-3.436e-05	-8.77e-06	-2.544e-05	0.00017396	-3.13e-06	-3.123e-05	9.64e-06	-0.00016705	9.4e-07	-6.95e-06	-3.144e-05	-2.381e-05	-4.119e-05	2.55e-06	4.35e-06	1.268e-05
9.365	-1.506e-05	-8.139e-05	-0.00021316	-1.854e-05	2.108e-05	8.22e-06	-1.625e-05	-1.158e-05	-1.366e-05	9.48e-06	-0.0001025	-3.81e-06	8.14e-06	-3.452e-05	1.379e-05	-2.416e-05	-1.138e-05	-7.194e-05	-4.5e-06	-3.403e-05	-1.67e-05	-1.842e-05	-4.175e-05	-3.82e-06	6.34e-06	-2.611e-05	4.33e-06	6.49e-05	-1.363e-05	5.11e-06	-1.389e-05	-1.895e-05	-0.00022712	-3.247e-05	-9.6e-06	-1.994e-05	0.00014735	-5.18e-06	3.204e-05	-4.9e-07	-4.708e-05	2.945e-05	6.5e-07	-1.691e-05	-4.683e-05	7.93e-06	-5.43e-06	2.154e-05	8.16e-06
9.355	-3.49e-06	-7.93e-05	-0.00017535	-1.635e-05	-1.201e-05	4.96e-06	-2.347e-05	-2.973e-05	-6.67e-06	1.461e-05	-7.198e-05	7.65e-06	-2.697e-05	-3.565e-05	-1.99e-05	-2.647e-05	-2.335e-05	-0.00029497	-1.97e-05	9.8e-06	3.02e-06	-2.401e-05	-1.028e-05	-9.83e-06	-4.415e-05	-3.688e-05	-4.024e-05	-0.00026589	-1.895e-05	-1.376e-05	-6.188e-05	-4.11e-06	-0.00022677	-1.113e-05	2.245e-05	-2.641e-05	7.46e-06	-7e-06	1.423e-05	-2.02e-06	-0.00025696	3.28e-05	2.73e-06	-2.233e-05	-1.297e-05	-0.00021095	-5.9e-07	-1.79e-05	-3.54e-05
9.345	-5.63e-06	-6.72e-05	-4.635e-05	1.031e-05	-5.6e-06	-3.88e-06	-3.135e-05	-5.358e-05	-6.62e-06	-2.951e-05	-4.363e-05	-8.88e-06	2.115e-05	-3.427e-05	-2.11e-05	-1.747e-05	-2.491e-05	-0.00033773	-1.924e-05	-1.565e-05	-1.93e-06	-1.965e-05	-3.47e-06	1.906e-05	2.59e-06	-1.202e-05	2.48e-06	-0.00035207	8.61e-06	-5.162e-05	-9.91e-06	-4.43e-06	-8.479e-05	2.879e-05	1.289e-05	4.354e-05	-8.169e-05	-6.85e-06	9.04e-06	5.43e-06	8.183e-05	8.48e-06	4.063e-05	6.8e-06	-2.334e-05	9.903e-05	-2.07e-05	3.4e-06	-1e-05
9.335	-3.424e-05	-0.00010404	-0.00022792	-8.11e-06	-1.869e-05	-3.14e-06	-1.136e-05	-1.793e-05	-2.729e-05	-3.553e-05	-6.678e-05	-3.968e-05	5.23e-06	3.44e-06	1.245e-05	1.224e-05	-3.246e-05	-9.066e-05	1.58e-06	-2.032e-05	-1.789e-05	-1.854e-05	-2.673e-05	-2.004e-05	-7.507e-05	2.275e-05	-1.193e-05	0.00013041	1.441e-05	-1.558e-05	-5.458e-05	4.818e-05	-8.722e-05	-9.344e-05	-8.19e-06	-1.02e-06	-8.822e-05	-3.089e-05	3.057e-05	2.505e-05	1.323e-05	-4.79e-06	2.818e-05	-2.048e-05	2.012e-05	0.00019498	2.41e-06	5.28e-06	-7.07e-06
9.325	-1.467e-05	-3.604e-05	2.539e-05	-1.63e-05	-1.284e-05	-4.525e-05	-2.005e-05	1.436e-05	1.614e-05	-9.22e-06	-3.295e-05	-2.087e-05	-1.814e-05	-2.532e-05	-6e-08	-2.733e-05	-4.26e-06	2.441e-05	-1.334e-05	-3.747e-05	5.09e-06	-3.665e-05	-3.181e-05	1.484e-05	-7.29e-06	-1.066e-05	1.743e-05	-2.893e-05	5.04e-06	9.07e-06	-2.369e-05	-6.386e-05	2.026e-05	-4.105e-05	-2.129e-05	1.806e-05	5.453e-05	1.456e-05	-3.83e-06	-1.692e-05	3.827e-05	6.41e-06	-4.07e-06	-3.54e-06	-2.987e-05	0.00012132	-2.953e-05	1.619e-05	-1.339e-05
9.315	-1.181e-05	-6.448e-05	-8.645e-05	-2.44e-06	-1.402e-05	-3.04e-06	3.3e-06	2.22e-06	-1.8e-05	-1.125e-05	-0.00010163	4.035e-05	5.25e-06	1.314e-05	-1.751e-05	-3.45e-06	-2.565e-05	0.00013323	2.067e-05	-1.373e-05	2.687e-05	1.058e-05	1.1e-07	-1.659e-05	-3.294e-05	1.56e-05	-2.226e-05	0.00013737	5.61e-06	1.439e-05	-3.127e-05	-6.516e-05	-0.00026771	-3.594e-05	4.11e-06	-4.22e-06	2.2e-05	-1.142e-05	1.096e-05	-7.79e-06	-5.045e-05	3.3e-06	-1.83e-06	-2.746e-05	-3.024e-05	0.00013056	1.721e-05	2.31e-06	-1.883e-05
9.305	-5.31e-06	-9.607e-05	-9.215e-05	1.111e-05	5.54e-06	-5.92e-06	-1.46e-06	1.822e-05	-7.19e-06	-4.38e-06	-9.274e-05	3.93e-06	-1.633e-05	9.28e-06	-1.382e-05	7.33e-06	2.489e-05	-0.00017572	4.54e-06	2.528e-05	-2.759e-05	-5.8e-06	7.34e-06	7.3e-07	-4.146e-05	-8.33e-06	-2.823e-05	-0.00023631	-4.061e-05	1.788e-05	-2.002e-05	4.38e-05	-2.274e-05	-5.14e-06	-1.732e-05	1.888e-05	-2.726e-05	-3.393e-05	3.346e-05	-8.44e-06	9.554e-05	-3.196e-05	-7.69e-06	1.067e-05	-1.404e-05	-0.00049282	-2.49e-06	7.92e-06	-1.307e-05
9.295	-1.174e-05	-7.652e-05	-0.00029363	-1.493e-05	-1.369e-05	2.14e-06	-1.255e-05	-8.42e-06	-6.88e-06	-6.4e-06	-4.729e-05	-1.055e-05	-2.304e-05	-1.483e-05	-3.7e-07	-6.65e-06	1.801e-05	-3.58e-05	8.43e-06	-2.213e-05	1.632e-05	-1.48e-06	1.453e-05	-1.018e-05	-1.677e-05	4.35e-06	-1.496e-05	-0.00043075	1.428e-05	-6.233e-05	-5.854e-05	0.00034473	-2.394e-05	-6.772e-05	-4.9e-06	-1.587e-05	-7.592e-05	-1.022e-05	-7.79e-06	1.9e-06	-0.00010991	3.122e-05	-1.169e-05	-1.3e-06	-1.796e-05	-0.00021403	-1.941e-05	-3.3e-07	5.42e-06
9.285	-1.612e-05	-4.72e-05	-1.535e-05	-5.04e-06	-3.997e-05	-1.158e-05	-1.342e-05	-1.627e-05	-3.52e-06	8.02e-06	-0.0001014	-2.27e-05	-1.269e-05	-1.468e-05	-2.376e-05	9.87e-06	-2.398e-05	-0.00010847	-2.552e-05	-9.65e-06	2.495e-05	-3.374e-05	-1.16e-05	2.937e-05	-7.23e-06	-5.92e-06	-1.487e-05	-0.00040606	-2.334e-05	5.46e-06	-3.838e-05	-2.65e-05	-0.00015441	-1.521e-05	-2.912e-05	1.966e-05	-7.868e-05	-8.14e-06	2.37e-06	-1.687e-05	-0.00010694	-3.12e-06	6.08e-06	2.225e-05	-9.71e-06	-9.958e-05	-4.398e-05	7.52e-06	3.27e-06
9.275	8.6e-07	-7.25e-05	-5.4e-06	-4.68e-06	-4.647e-05	1.66e-05	-1.24e-06	5.58e-06	-3.114e-05	1.33e-06	-8.705e-05	1.767e-05	1.583e-05	1.544e-05	-5.45e-06	-5.1e-06	-3.679e-05	-6.145e-05	-6.48e-06	2.641e-05	3.17e-06	-4.208e-05	5.06e-06	-1.41e-05	1.95e-05	-4.456e-05	-2.215e-05	-0.00014511	-1.865e-05	4.794e-05	-3.483e-05	-0.0001383	-0.00022126	-8.518e-05	-2.35e-06	9.7e-07	-0.00012204	9.83e-06	-4.47e-06	-3.56e-06	3.676e-05	-6.45e-06	2.518e-05	-1.863e-05	-1.95e-06	-0.00010002	-2.85e-06	2.486e-05	-1.057e-05
9.265	1.435e-05	-3.992e-05	-0.00014748	-1.093e-05	1.688e-05	-2.13e-05	1.646e-05	-2.803e-05	1.003e-05	1.209e-05	-4.462e-05	-8.62e-06	-6.47e-06	-4.5e-07	-1.441e-05	-1.716e-05	-3.42e-06	-0.00022921	-2.59e-06	-1.863e-05	-3.66e-06	-6.9e-06	-2.974e-05	-8.05e-06	-2.505e-05	-3.081e-05	-8.35e-06	8.1e-07	1.75e-05	-7e-07	-3.431e-05	-9.91e-06	-0.00020032	-3.986e-05	-1.212e-05	1.4e-06	2.897e-05	7.07e-06	7.41e-06	9.86e-06	-0.00011805	1.61e-06	-1.504e-05	-7.93e-06	-4.54e-06	0.00012392	-2.203e-05	1.59e-06	6.35e-06
9.255	-2.614e-05	-6.346e-05	-8.641e-05	-1.64e-06	-8.72e-06	-1.65e-05	-1.247e-05	-1.252e-05	-1.48e-05	-9.21e-06	-8.685e-05	5.1e-06	-4.19e-06	3.8e-07	4.91e-06	-3.572e-05	-2.805e-05	5.609e-05	5.93e-06	2.777e-05	6.18e-06	-3.444e-05	3.065e-05	2.79e-06	-3.973e-05	-4.9e-07	-2.027e-05	5.13e-05	2.249e-05	7.83e-06	-6.01e-05	-0.00050168	-3.716e-05	-6.54e-05	1.424e-05	-4.81e-06	0.00024712	-1.691e-05	-1.16e-06	-4.465e-05	-0.00023437	-4.603e-05	9.39e-06	-1.605e-05	-3.228e-05	2.024e-05	4.65e-06	1.116e-05	6.06e-06
9.245	-4.125e-05	-5.132e-05	-3.325e-05	-2.637e-05	9.23e-06	-1.304e-05	-1.005e-05	-1.29e-05	-6.4e-07	7.43e-06	-7.723e-05	-2.406e-05	-5.2e-06	-2.884e-05	-5.639e-05	-2.305e-05	2.68e-05	-5.123e-05	-7.89e-06	9.23e-06	-5.57e-06	-4.799e-05	-9.6e-06	7.48e-06	8.55e-06	-1.769e-05	-9.78e-06	-0.00028124	-2.506e-05	-4.799e-05	-2.702e-05	-3.619e-05	-2.144e-05	-9.38e-06	-4.221e-05	-5.81e-06	-0.00015771	1.023e-05	-1.661e-05	-1.415e-05	-0.00024037	-1.833e-05	-1.544e-05	-3.013e-05	-2.114e-05	-0.00014265	-1.89e-06	8.74e-06	-6.39e-06
9.235	7.29e-06	-3.875e-05	-0.00015719	-2.05e-06	1.354e-05	-7.39e-06	2.005e-05	-5.114e-05	-1.878e-05	-1.71e-05	-8.605e-05	-1.944e-05	-1.022e-05	-1.418e-05	-2.859e-05	-2.706e-05	-4.199e-05	1.958e-05	-1.31e-06	-7.48e-06	3.88e-06	-2.773e-05	-1.802e-05	2.222e-05	-2.735e-05	-3.132e-05	-4.99e-05	-7.63e-06	-2.874e-05	-2.203e-05	-4.033e-05	0.00046824	-2.969e-05	-1.135e-05	-5.92e-06	-5.95e-06	6.582e-05	-1.035e-05	4.192e-05	-1.408e-05	-0.00015618	-2.659e-05	1.298e-05	-7.91e-06	-5.325e-05	-3.318e-05	-1.069e-05	-6.99e-06	-1.829e-05
9.225	6.82e-06	-1.281e-05	-5.015e-05	-1.147e-05	-6.26e-06	-3.019e-05	-2.372e-05	-4.3e-05	-3.102e-05	-1.515e-05	-6.3e-05	1.26e-06	-9.13e-06	-5.14e-06	2.762e-05	-2.159e-05	-6.3e-06	-0.00017597	1.495e-05	1.083e-05	-7.39e-06	-9.12e-06	-4.1e-07	-1.016e-05	-5.123e-05	7e-08	-1.468e-05	-0.00013435	-7.29e-06	-3.327e-05	-2.192e-05	-5.423e-05	-2.734e-05	-7.014e-05	-1.625e-05	1.349e-05	-0.00015355	1.426e-05	3.113e-05	-8.69e-06	-0.00020624	-5.108e-05	-3.779e-05	-2.58e-05	1.764e-05	0.00024728	2.76e-06	0	4.4e-07
9.215	-2.623e-05	-4.992e-05	-0.00023569	-1.445e-05	-1.866e-05	-2.881e-05	-2.11e-05	-3.715e-05	-8.91e-06	-1.433e-05	-4.666e-05	-3.241e-05	-1.48e-06	1.928e-05	-7.86e-06	-1.034e-05	8.69e-06	-0.0003262	-1.071e-05	-4.66e-06	-8.4e-07	-2.9e-06	1.19e-06	2.74e-06	-1.528e-05	-4.3e-07	2.808e-05	5.4e-06	-1.284e-05	-6.2e-07	-2.053e-05	-1.151e-05	-0.00051381	-2.657e-05	-2.734e-05	-1.656e-05	3.889e-05	-1.694e-05	4.016e-05	-3.244e-05	2.251e-05	-1.145e-05	2.133e-05	-6.85e-05	-1.037e-05	-0.00011453	-1.839e-05	8.59e-06	-3.93e-06
9.205	-1.433e-05	-8.807e-05	-0.0001088	-2.05e-05	-3.727e-05	1.98e-06	-3.57e-06	-1.871e-05	-1.597e-05	8.91e-06	-5.933e-05	-1.006e-05	2.17e-05	-4.157e-05	-2.784e-05	-1.543e-05	-3.49e-06	0.00017879	-2.557e-05	1.17e-05	-1.56e-06	-3.204e-05	-3.26e-05	1.593e-05	-2.29e-05	-2.9e-07	1.203e-05	-0.00039825	-2.413e-05	-2.39e-06	-4.414e-05	6.935e-05	-2.621e-05	-2.686e-05	-3.731e-05	-2.26e-06	0.00016468	1.68e-06	2.776e-05	3.45e-06	-5.375e-05	-1.963e-05	2.347e-05	-5.741e-05	-3.135e-05	-0.00022791	-5.54e-06	-4.72e-06	-1.142e-05
9.195	3.53e-06	-1.547e-05	-0.00028963	3.404e-05	-3.02e-05	-1.927e-05	-5.688e-05	7.15e-06	-2.646e-05	-2.57e-05	-8.832e-05	-1.614e-05	-1.542e-05	-1.234e-05	-4.103e-05	-2.056e-05	-1.058e-05	-1.295e-05	-3.69e-06	6.86e-06	7.12e-06	-9.08e-06	-1.995e-05	1.7e-07	-3.68e-05	-1.789e-05	1.945e-05	0.00023206	1.705e-05	1.131e-05	-5.804e-05	0.00016727	-0.00018051	-7.46e-06	2.735e-05	-7.49e-06	0.00021557	6.2e-07	1.265e-05	1.438e-05	-0.00021636	2.058e-05	1.05e-05	4.192e-05	6.54e-06	-3.868e-05	2.37e-06	-2.96e-06	-2.607e-05
9.185	-4.196e-05	-1.863e-05	-0.00030473	-1.839e-05	-2.6e-07	-3.257e-05	-5.63e-06	-8.84e-06	-2.399e-05	9.7e-07	-0.00011646	-5.48e-06	-2.861e-05	-2.25e-06	2.07e-06	9.09e-06	2.032e-05	-0.00010815	-2.871e-05	-3.789e-05	1.083e-05	-2.459e-05	7.21e-06	1.223e-05	-1.857e-05	-3.591e-05	3.96e-06	-0.0005219	8e-06	-2.406e-05	-3.33e-05	0.00018991	-0.00010244	7.18e-06	-4.11e-06	2.073e-05	3.33e-05	-3.723e-05	3.721e-05	-1.983e-05	-0.00010392	-2.186e-05	-2.993e-05	1.61e-06	-3.512e-05	1.35e-06	-2.497e-05	-3.72e-06	-3.85e-06
9.175	-1.008e-05	-6.81e-05	-8.163e-05	-5.8e-07	-2.695e-05	4.56e-06	-1.882e-05	2.42e-06	-1.811e-05	-1.334e-05	-2.945e-05	-6.5e-07	-2.691e-05	3.405e-05	9.33e-06	-1.092e-05	1.366e-05	-0.00017885	-2.099e-05	-3.366e-05	-3.605e-05	-3.678e-05	-2.36e-06	8.6e-07	-1.716e-05	2.88e-06	-3.169e-05	-0.0004726	0	-5.458e-05	-5.835e-05	-8.967e-05	-7.829e-05	-5.703e-05	-1.609e-05	-1.758e-05	-4.764e-05	-2.318e-05	-5.35e-06	-2.65e-06	-8.506e-05	-8.5e-06	3.491e-05	-4.763e-05	-2.628e-05	-0.00010978	5.11e-06	-1.03e-06	-1.407e-05
9.165	-3.664e-05	-7.424e-05	7.76e-06	-6.84e-06	1.445e-05	-3.247e-05	-3.18e-06	-2.255e-05	-3.59e-06	-7.78e-06	-5.604e-05	-2.277e-05	-1.322e-05	-8.82e-06	-2.248e-05	1.893e-05	1.93e-06	-0.00024889	-1.604e-05	-1.453e-05	-7.21e-06	-3.487e-05	2.969e-05	-1.235e-05	-2.908e-05	-2.531e-05	-2.129e-05	-6.387e-05	-1.499e-05	-2.317e-05	-1.255e-05	-0.00012293	-8.86e-06	-9.13e-06	2.74e-05	-3.266e-05	8.404e-05	-2.98e-06	1.144e-05	5.049e-05	-0.00012698	1.473e-05	1.103e-05	-2.607e-05	-3.098e-05	3.157e-05	-2.16e-06	-9.94e-06	-1.643e-05
9.155	-2.1e-06	-5.355e-05	-0.00032647	-2.171e-05	5.11e-06	-4.45e-06	6.46e-06	2.11e-06	-7.9e-07	1.779e-05	-5.106e-05	1.757e-05	-2.142e-05	-3.96e-05	-3.914e-05	1.9e-07	6.08e-06	4.013e-05	7.63e-06	-3.753e-05	-9.61e-06	3.07e-06	2.07e-06	-1.702e-05	-1.957e-05	1.095e-05	2.1e-06	-0.00012001	-1.162e-05	-2.354e-05	-2.174e-05	-8.313e-05	-0.00017483	-2.488e-05	-3.771e-05	-1.63e-05	0.00012301	-2.892e-05	-1.693e-05	-6.28e-06	-0.00024104	-2.103e-05	-2.24e-06	-4.502e-05	-4.27e-06	-0.00015915	1.015e-05	-9.59e-06	2.15e-06
9.145	-3.002e-05	-8.324e-05	-0.00013843	-1.076e-05	1.488e-05	-2.125e-05	-4.88e-06	-3.551e-05	1.314e-05	-1.926e-05	-9.856e-05	2.7e-07	-1.236e-05	-3.69e-06	-1.133e-05	-1.374e-05	3.152e-05	3.711e-05	-3.994e-05	2.263e-05	-8.91e-06	3.18e-06	2.147e-05	-1.709e-05	-3.401e-05	-8.54e-06	-1.592e-05	0.00010704	-1.041e-05	2.65e-06	-3.826e-05	-0.00014365	-3.559e-05	7.95e-06	-4.481e-05	-3.21e-05	-0.00018535	1.648e-05	-2.683e-05	-2.566e-05	3.666e-05	-2.198e-05	2.285e-05	-4.012e-05	3.343e-05	-9.285e-05	-1.195e-05	3e-07	1.613e-05
9.135	-5.38e-06	-5.2e-05	-0.00031217	-3.102e-05	-4.125e-05	-3.6e-06	1.875e-05	-2.185e-05	4.195e-05	8.61e-06	-7.131e-05	1.329e-05	2.1e-07	2.642e-05	1.555e-05	-3.589e-05	7.4e-07	-0.00012269	-2.374e-05	-2.812e-05	1.098e-05	3e-06	-1.8e-07	-1.366e-05	-1.993e-05	-5.419e-05	-9.179e-05	-0.00021001	1.542e-05	2.024e-05	-1.355e-05	0.00013984	-0.00011694	-3.994e-05	-6.388e-05	-2.071e-05	-5.533e-05	2.474e-05	3.62e-06	-2.667e-05	-0.00011213	3.473e-05	-6.183e-05	6.6e-07	-3.133e-05	-9.479e-05	1.455e-05	6.3e-07	-3.5e-06
9.125	-9.224e-05	-6.143e-05	-2.985e-05	1.124e-05	1.221e-05	2.51e-06	-1.486e-05	-8.17e-06	-2.54e-06	9.79e-06	-7.669e-05	4.09e-06	1.59e-06	-3.33e-05	-7.66e-06	2.509e-05	-7.93e-06	0.00019193	2.93e-06	8.66e-06	-3.76e-06	-2.69e-06	-1.233e-05	3.259e-05	6.954e-05	-2.078e-05	1.792e-05	-4.545e-05	3.3e-06	5.72e-06	-2.602e-05	5.109e-05	6.836e-05	-2.362e-05	5.017e-05	-8.38e-06	4.298e-05	5.35e-06	-1.26e-05	-4.044e-05	-0.00020538	4.118e-05	3.865e-05	-1.82e-05	-3.329e-05	-0.0003257	-9.92e-06	-1.784e-05	4.54e-06
9.115	5.826e-05	-5.293e-05	-0.00020218	1.367e-05	1.397e-05	-2.315e-05	1.195e-05	-2.838e-05	-1.017e-05	-1.96e-06	-7.566e-05	-2.328e-05	-1.161e-05	-7.55e-06	-3.648e-05	-3.374e-05	-1.058e-05	-0.00011625	-1.708e-05	-1.55e-05	9.12e-06	-7.8e-06	-8.26e-06	1.723e-05	-2.593e-05	3.787e-05	2.43e-05	-1.52e-05	5.965e-05	-8.75e-06	-4.7e-07	0.00011501	-0.00011814	-5.425e-05	-2.29e-06	-1.787e-05	0.0003031	-2.52e-06	0.00012182	3.858e-05	2.51e-05	-6.519e-05	7.69e-06	-8.26e-06	-1.728e-05	-0.00019039	1.613e-05	1.288e-05	-3.004e-05
9.105	-2.005e-05	-4.417e-05	-0.00016457	-2.404e-05	-2.62e-06	2.08e-05	-2.152e-05	-1.02e-05	-3.634e-05	5.89e-06	-3.607e-05	-2.766e-05	5.85e-06	2.426e-05	-3.674e-05	-2.418e-05	-2.116e-05	0.00012912	-1.315e-05	1.917e-05	-3.398e-05	-9.17e-06	-4.133e-05	-2.984e-05	-3.909e-05	-6.8e-06	-1.998e-05	-0.00025332	-5e-08	-7.16e-06	-3.198e-05	-0.00035639	9.303e-05	-3.207e-05	-6.64e-06	-1.619e-05	0.00029396	-1.619e-05	-3.367e-05	-2.876e-05	4.45e-05	-2.58e-05	-1.149e-05	-3.899e-05	-7.64e-06	1.133e-05	-1.54e-06	1.833e-05	-1.421e-05
9.095	-1.398e-05	-4.532e-05	-8.27e-05	1.87e-06	-5.8e-07	4.96e-06	-4.516e-05	-1.217e-05	-2.551e-05	-1.22e-05	-8.611e-05	-1.228e-05	-6.68e-06	-2.377e-05	-2.502e-05	-1.352e-05	-2.503e-05	-0.00019923	9.2e-06	-1.082e-05	-7.78e-06	-2.646e-05	-2.199e-05	-1.132e-05	-1.073e-05	-3.58e-05	-2.159e-05	-0.00021024	1.412e-05	-4.35e-06	-3.749e-05	-0.00024147	3.921e-05	-2.472e-05	1.006e-05	-2.77e-05	-0.00017424	-4.685e-05	3.097e-05	1.581e-05	8.47e-06	-1.447e-05	-1.28e-06	-4.574e-05	-3.094e-05	-5.267e-05	-5.67e-06	1.329e-05	-7.93e-06
9.085	-2.887e-05	-6.367e-05	-0.0002038	3.51e-06	9.39e-06	-1.255e-05	1.243e-05	-2.096e-05	2.71e-06	2.055e-05	-8.429e-05	-2.535e-05	-9.54e-06	1.684e-05	-2.789e-05	-2.096e-05	9.94e-06	0.0001485	-3.305e-05	-7.16e-06	-7.17e-06	-2.11e-05	-2.161e-05	-3.055e-05	-1.657e-05	-8.65e-06	-2.56e-05	8.89e-05	-1.836e-05	-3.686e-05	-2.438e-05	-5.215e-05	-0.00033161	-4.333e-05	-1.89e-05	-1.052e-05	-4.814e-05	-9.07e-06	2.004e-05	6.85e-06	-7.82e-06	3.468e-05	-4.017e-05	-2.153e-05	-2.736e-05	-8.203e-05	-6.9e-06	9.03e-06	-2.693e-05
9.075	-2.83e-06	-6.825e-05	4.81e-06	-1.07e-06	-3.778e-05	-9.53e-06	8.49e-06	-9.4e-07	-1.834e-05	-1.299e-05	-7.68e-05	-4.07e-06	-1.221e-05	-4.174e-05	-1.364e-05	-7.14e-06	-2.128e-05	-0.0001788	1.022e-05	-1.6e-06	-2.462e-05	-2.2e-06	-1.16e-05	1.105e-05	-8.41e-06	-1.682e-05	-5.98e-06	-0.00034679	-1.433e-05	-1.663e-05	-2.583e-05	-5.246e-05	-0.00011611	-1.8e-07	6.42e-06	-3.462e-05	-0.00010009	-1.125e-05	1.768e-05	7.05e-06	-0.00012142	-1.537e-05	-3.773e-05	-3.39e-06	-4.082e-05	-0.00011331	2.536e-05	-2.41e-06	-4.22e-06
9.065	-2.115e-05	-3.404e-05	-9.302e-05	9.61e-06	-2.086e-05	9.86e-06	1.471e-05	-1.343e-05	-6.34e-06	-5.42e-06	-6.494e-05	-2.09e-06	-8.05e-06	-3.204e-05	-2.141e-05	-9.72e-06	-2.029e-05	2.096e-05	4.55e-06	-7.64e-06	2.858e-05	-1.347e-05	-2.984e-05	-4.65e-06	2.57e-06	-8.97e-06	-3.949e-05	-8.558e-05	-2e-05	-8.736e-05	-5.659e-05	0.00011673	9.682e-05	-1.847e-05	2.33e-06	-4.091e-05	-0.00010993	-1.499e-05	-4.4e-07	-9e-08	-0.00010007	-1.856e-05	2.221e-05	-1.774e-05	-1.659e-05	7.508e-05	-7.24e-06	7.42e-06	-1.018e-05
9.055	4.2e-06	-6.119e-05	-0.00016053	-6.86e-06	-2.192e-05	1.946e-05	-7.64e-06	-2.78e-05	-4.23e-06	-1.128e-05	-2.851e-05	5.86e-06	1.3e-05	-2.158e-05	-4.78e-05	4e-06	-3.695e-05	0.00020243	1.755e-05	-2.11e-06	6.7e-06	-4.376e-05	2.025e-05	-8.2e-06	4.66e-06	-9.81e-06	-7.24e-06	-0.00055023	-5.85e-06	-2.645e-05	-8.11e-06	-6.134e-05	-0.00021651	-9.28e-06	-3.378e-05	3.18e-06	7.458e-05	-2.171e-05	6.21e-06	1.493e-05	-0.00028469	-3.007e-05	-2.228e-05	-3.19e-05	-1.503e-05	-0.00012219	-2.19e-06	1.354e-05	8.93e-06
9.045	-2.573e-05	-4.225e-05	-0.00020323	-2.471e-05	-7.37e-06	-2.191e-05	-3.5e-05	1.727e-05	3.19e-06	2.92e-06	-0.00012165	6.34e-06	3.64e-06	2.324e-05	1.656e-05	-2.492e-05	-1.599e-05	1.863e-05	2.444e-05	-1.214e-05	-6.81e-06	-2.772e-05	1.73e-06	-9.9e-06	-1.772e-05	3.556e-05	-1.285e-05	8.39e-06	-3.9e-06	1.176e-05	-4.36e-05	0.00011488	2.63e-06	-5.244e-05	-2.403e-05	-2.422e-05	-0.00019946	-1.6e-06	1.739e-05	-1.585e-05	-9.069e-05	2.21e-05	-2.658e-05	-2.816e-05	-2.226e-05	8.96e-06	-2.382e-05	-7.27e-06	4.03e-06
9.035	-2.431e-05	-5.015e-05	-3.292e-05	-1.563e-05	-7.33e-06	-4.207e-05	-3.104e-05	3.477e-05	-4.603e-05	-3.31e-06	-9.299e-05	-4.72e-06	-9.65e-06	-1.02e-05	-9.04e-06	7.51e-06	8.54e-06	-6.512e-05	-1.498e-05	-1.385e-05	-3.753e-05	-1.138e-05	2.004e-05	-3.454e-05	-4.273e-05	-2.207e-05	-3.817e-05	0.00024562	7.89e-06	-1.693e-05	-4.07e-06	-0.00015754	5.219e-05	-2.595e-05	-4.053e-05	-9.01e-06	-2.759e-05	-3.03e-06	4.48e-06	-6.12e-06	-1.236e-05	-1.368e-05	-1.12e-05	-4.453e-05	-2.815e-05	-0.00015385	1.058e-05	8.33e-06	2.13e-06
9.025	-3.749e-05	-7.667e-05	-2.388e-05	-1.93e-06	-2.468e-05	-9.02e-06	-3.836e-05	-1.498e-05	-1.136e-05	-4.43e-06	-9.49e-05	-1.188e-05	-2.632e-05	-4.93e-05	-3.094e-05	6.9e-06	-1.985e-05	-4.399e-05	-3.262e-05	3.199e-05	-1.395e-05	-3.177e-05	1.594e-05	1.406e-05	6.97e-06	2.12e-06	-4.417e-05	-0.00019739	-2.578e-05	-4.78e-06	-4.582e-05	-7.998e-05	6.014e-05	-3.197e-05	-2.066e-05	-4.885e-05	-8.921e-05	2.22e-06	3.48e-06	-2.215e-05	1.742e-05	4.79e-06	-3e-06	-1.387e-05	-2.579e-05	-0.00038993	5.8e-07	8.38e-06	1.927e-05
9.015	1.46e-06	-7.165e-05	-9.209e-05	-3.16e-06	-3.525e-05	1.689e-05	-2.896e-05	-2.009e-05	-1.509e-05	-1.018e-05	-0.00011175	1.124e-05	4.19e-06	-7.64e-06	-7.238e-05	-1.384e-05	-1.59e-06	-0.00012561	-6.34e-06	-1.106e-05	-1.948e-05	1.9e-06	-2.977e-05	-1.963e-05	-1.376e-05	1.326e-05	-3.174e-05	4.026e-05	-2.457e-05	-2.249e-05	-3.69e-05	2.361e-05	-9.48e-05	7.54e-06	6.25e-06	5.9e-06	-2.804e-05	8.5e-07	2.012e-05	-1.042e-05	-0.0001955	2.493e-05	2.62e-06	9.13e-06	-2.528e-05	6.693e-05	-5.13e-06	-1.715e-05	5.81e-06
9.005	-3.6e-07	-6.457e-05	-0.0003277	2.53e-06	-1.966e-05	-3.066e-05	-1.891e-05	2.01e-06	-7.21e-06	-1.895e-05	-7.188e-05	-7.74e-06	-3.597e-05	-8.61e-06	-3.832e-05	-3.325e-05	3.92e-06	3.095e-05	3.38e-06	1.619e-05	2.268e-05	-1.022e-05	-6.52e-06	5.15e-06	-3e-07	-1.179e-05	-2.531e-05	0.00036116	7.81e-06	-6.79e-06	-2.763e-05	-0.0001722	-0.00015864	-7.94e-06	1.708e-05	-2.322e-05	-2.542e-05	2.103e-05	-3.848e-05	4e-06	-2.051e-05	-7.594e-05	1.77e-05	-6.503e-05	-2.458e-05	-0.0001354	-1.637e-05	1.369e-05	-1.128e-05
8.995	-1.74e-05	-2.139e-05	-0.00017298	8.1e-07	-4.29e-06	-1.971e-05	1.923e-05	-9.02e-06	-4.92e-06	-5.76e-06	-4.692e-05	1.174e-05	1.003e-05	-2.158e-05	-3.23e-05	4.78e-06	-1.305e-05	-0.00020419	-1.972e-05	-8.32e-06	1.48e-06	-2.993e-05	-2.3e-06	-1.982e-05	-2.866e-05	3.655e-05	-1.94e-06	5.538e-05	-9.5e-06	-2.344e-05	-3.682e-05	-0.00017233	-0.00012517	-1.036e-05	-3.204e-05	-1.95e-06	0.00013426	1.194e-05	-1.901e-05	-4.91e-06	-0.00020879	-1.567e-05	-8.58e-06	-1.553e-05	-1.694e-05	-6.108e-05	4.03e-06	1.85e-05	-2.238e-05
8.985	-1.807e-05	-7.356e-05	3.614e-05	-2.572e-05	-3.815e-05	-2.906e-05	1.658e-05	-2.546e-05	-4.075e-05	-2.216e-05	-5.894e-05	8.32e-06	-2.599e-05	3.82e-06	-3.676e-05	1.046e-05	-5.22e-06	-0.00011207	-2.642e-05	1.017e-05	2.23e-06	-2.145e-05	-2.17e-05	1.206e-05	1.392e-05	-1.023e-05	-3.484e-05	-0.00035599	9.03e-06	-1.542e-05	-3.481e-05	-0.00016617	-0.00026321	-4.429e-05	-6.86e-06	2.621e-05	0.00015011	-5.111e-05	-6.01e-06	8.74e-06	-0.00013871	1.041e-05	1.844e-05	-2.36e-05	-3.861e-05	0.00011523	2.089e-05	-4.58e-06	4.29e-06
8.975	7.98e-06	-4.339e-05	-1.815e-05	-1.106e-05	6.43e-06	5e-07	1.582e-05	1.68e-05	-1.711e-05	-1.212e-05	-0.00010787	-6.97e-06	6.66e-06	-2.664e-05	4.457e-05	-5.822e-05	-1.812e-05	-0.00016075	8.35e-06	-2.019e-05	-2.872e-05	2.333e-05	6.28e-06	-1.52e-05	-2.771e-05	-2.645e-05	-6.017e-05	-4.039e-05	-1.516e-05	-3.092e-05	-1.546e-05	-0.00016915	7.424e-05	-1.162e-05	3.1e-07	-3.679e-05	0.00020365	-2.776e-05	-1.115e-05	-1.486e-05	-0.00023557	-3.121e-05	-4.72e-06	-6.91e-06	-4.47e-06	0.00035561	-2.018e-05	8.2e-06	-1.92e-05
8.965	2.41e-06	-7.576e-05	-2e-06	-4.058e-05	-2.517e-05	-3.393e-05	-6.65e-06	1.886e-05	-1.886e-05	-8e-06	-5.686e-05	-6.86e-06	-3.234e-05	1.033e-05	-7.63e-06	-4.062e-05	6.5e-06	-0.00026243	-6.14e-06	-3.089e-05	-5.6e-06	-2.344e-05	-9.15e-06	-1.575e-05	-3.155e-05	-1.554e-05	-4.606e-05	-6.647e-05	-1.291e-05	-4.089e-05	6.47e-06	-2.918e-05	-0.00028445	-4.551e-05	-1.027e-05	1.3e-07	-0.00011715	-5.12e-06	-3.756e-05	-1.97e-05	-0.00029825	-8.84e-06	-3.19e-06	-8.47e-06	-5.199e-05	-0.00016386	-7.8e-07	9.41e-06	-3.97e-06
8.955	2.06e-06	-5.744e-05	2.862e-05	-1.641e-05	-3.472e-05	-1.048e-05	9e-08	-1.152e-05	-3.843e-05	-1.186e-05	-7.31e-05	-6.11e-06	-1.6e-05	1.66e-06	6.25e-06	-4.499e-05	1.552e-05	-0.00011103	-1.666e-05	-2.287e-05	-2.95e-06	-3.414e-05	-4.043e-05	2.689e-05	6e-08	-1.149e-05	1.032e-05	-0.00011713	-2.332e-05	-4.506e-05	-3.543e-05	0.0001497	-0.00010196	-4.354e-05	-1.627e-05	-2.48e-05	0.00019003	-9.49e-06	-9.06e-06	2.683e-05	-0.00041952	2.004e-05	-6.52e-06	-3.821e-05	-3.426e-05	3.232e-05	-3.091e-05	-2.375e-05	-1.743e-05
8.945	3.55e-06	-8.739e-05	-0.00019692	2.84e-06	-1.987e-05	6.82e-06	-2.52e-06	-2.99e-05	-9.63e-06	-1.184e-05	-4.85e-05	-2.865e-05	-6.29e-06	9.62e-06	9e-07	-1.597e-05	-1.413e-05	-0.00030402	-2.863e-05	-7.06e-06	1.743e-05	-1.137e-05	-1.165e-05	-2.259e-05	-2.322e-05	-1.513e-05	-2.389e-05	-0.00026232	-1.757e-05	1.092e-05	-2.479e-05	-0.00016503	-0.00028617	-1.667e-05	-2.371e-05	-1.347e-05	-0.00020485	-2.16e-06	-6.15e-06	9.45e-06	-4.186e-05	4.3e-07	-2.387e-05	-1.366e-05	-1.15e-06	-5.493e-05	-2.711e-05	-6.9e-07	-1.89e-06
8.935	1.963e-05	-7.656e-05	-0.0002304	-3.135e-05	-1.34e-05	3.82e-06	3.417e-05	-1.046e-05	7.09e-06	-1.959e-05	-0.00010629	3.48e-06	-2.733e-05	8.9e-06	-4.575e-05	-1.333e-05	1.307e-05	-0.00024427	-1.114e-05	-4.354e-05	-2.999e-05	-1.363e-05	4.7e-07	6.3e-06	2.44e-05	1.121e-05	-2.716e-05	-8.38e-06	-3.113e-05	-2.693e-05	-4.913e-05	9.51e-06	-9.174e-05	-3.293e-05	-2.194e-05	2.145e-05	0.00012692	6.91e-06	2.094e-05	1.779e-05	-0.0003852	-1.833e-05	1.528e-05	-8.63e-06	-6.91e-06	-0.00015427	-1.319e-05	1.383e-05	-1.6e-05
8.925	9.94e-06	-5.394e-05	0.00014704	-2.861e-05	-1.946e-05	2.23e-06	-1.249e-05	-1.102e-05	-1.578e-05	-2.368e-05	-0.00011766	-2.451e-05	-2.959e-05	-5.907e-05	-1.041e-05	-2.05e-06	-1.043e-05	8.626e-05	9.45e-06	-5.51e-06	-1.368e-05	-3.652e-05	-4.078e-05	1.39e-05	-5.86e-06	-5.357e-05	1.354e-05	6.855e-05	5.06e-06	-5.051e-05	-3.966e-05	6.572e-05	-0.0003064	1.121e-05	1.14e-05	7.2e-07	2.905e-05	2.518e-05	1.96e-06	-1.138e-05	-0.00022344	-3.85e-05	2.069e-05	-2.494e-05	-1.198e-05	-5.636e-05	-1.263e-05	1.096e-05	-1.76e-06
8.915	-2.182e-05	-8.765e-05	-0.00010073	-3.275e-05	-2.255e-05	-7.23e-06	-2.046e-05	-3.387e-05	-1.548e-05	-1.851e-05	-5.935e-05	-2.854e-05	-2.869e-05	-1.919e-05	-5.716e-05	-1.776e-05	-1.341e-05	0.0001696	5.76e-06	-8.27e-06	-2.687e-05	-1.35e-05	-3.074e-05	-1.4e-06	5.25e-06	-6.36e-06	1.562e-05	-2.044e-05	-9.6e-07	-2.223e-05	-4.16e-05	-0.00021675	-6.843e-05	-1.896e-05	-9.74e-06	-1.004e-05	-3.211e-05	-2.367e-05	-6.17e-06	1.29e-05	-8.743e-05	-9.43e-06	4.77e-06	-5.52e-06	-1.782e-05	-0.00030732	-7.13e-06	3.5e-07	-7.54e-06
8.905	-1.054e-05	-3.952e-05	6.863e-05	-8.47e-06	-3.5e-06	-1.114e-05	-1.453e-05	-7.23e-06	-2.546e-05	5.84e-06	-7.771e-05	-2.136e-05	-1.633e-05	-1.783e-05	-5.26e-06	4.85e-06	-8.15e-06	-2.513e-05	-1.345e-05	2.642e-05	-2.287e-05	-6.38e-06	-2.365e-05	-9.01e-06	-7.1e-06	-1.866e-05	-2.643e-05	-0.00010031	2.285e-05	-1.019e-05	-2.491e-05	-3.943e-05	-5.172e-05	8.81e-06	1.631e-05	3.385e-05	-9.95e-06	-4.9e-06	1.88e-06	-2.28e-06	-1.728e-05	-2.002e-05	1.893e-05	2.57e-06	-6.05e-05	-9.093e-05	-1.934e-05	2.6e-07	-1.977e-05
8.895	-2.142e-05	-7.923e-05	-0.00036139	9.76e-06	-2.068e-05	-5.35e-06	-1.818e-05	-1.696e-05	1.17e-05	4.91e-06	-0.0001139	1.369e-05	-8.2e-07	-2.246e-05	-2e-08	-1.333e-05	-2.545e-05	-0.00025069	-1.437e-05	-8.51e-06	-2.331e-05	-3.186e-05	-8.36e-06	4.65e-06	-2.597e-05	-2.941e-05	-2.951e-05	-4.001e-05	9.06e-06	4.23e-06	-3.566e-05	-2.344e-05	-0.00020905	-6.478e-05	-2.598e-05	-1.187e-05	4.691e-05	-1.145e-05	-3.63e-06	-2.281e-05	-0.00038195	-4.555e-05	4.68e-06	-3.617e-05	1.022e-05	-0.00010987	-1.381e-05	-1.57e-06	-5.21e-06
8.885	1.325e-05	-8.273e-05	-2.142e-05	-3.671e-05	-2.364e-05	-2.856e-05	-4.95e-06	-1.635e-05	6.85e-06	-1.202e-05	-4.532e-05	3.01e-06	-4.3e-06	-5.748e-05	7.47e-06	1.008e-05	-9.32e-06	3.49e-05	-2.767e-05	-2.414e-05	-2.288e-05	-8.23e-06	-5.08e-06	-1.933e-05	-1.324e-05	-2.557e-05	-1.85e-06	-0.00014823	-2.138e-05	-2.539e-05	-4.01e-05	3.124e-05	-0.00026482	-2.27e-05	-1.5e-06	-1.772e-05	0.00016654	-3.001e-05	2.316e-05	1.79e-06	7.626e-05	1.324e-05	-1.475e-05	-6.95e-06	-4.133e-05	-8.26e-05	4.1e-07	-5e-06	2.99e-06
8.875	-4.69e-06	-4.04e-05	-6.775e-05	1.297e-05	-1.319e-05	2.348e-05	-1.842e-05	-1.106e-05	1.37e-06	1.693e-05	-5.893e-05	-4.006e-05	-1.864e-05	-2.109e-05	-6.6e-07	-6.73e-06	-1.143e-05	-0.00016289	1.3e-07	6.16e-06	-8.18e-06	-3.719e-05	-4.03e-06	-5.07e-06	-1.795e-05	-4.601e-05	-7.84e-06	-0.00012831	-2.26e-06	1.059e-05	-3.853e-05	-3.358e-05	-9.745e-05	-1.106e-05	1.29e-06	2.6e-06	0.00012657	-1.136e-05	9.16e-06	1.246e-05	5.48e-06	4.59e-06	1.198e-05	-9.16e-06	-1.141e-05	0.00012427	-7.76e-06	5.93e-06	-2.061e-05
8.865	-6.13e-06	-6.065e-05	-0.00011042	-1.273e-05	-1.138e-05	-2.536e-05	-4.231e-05	-2.147e-05	1.747e-05	-1.062e-05	-6.204e-05	-4.64e-06	-1.689e-05	1.719e-05	-5.553e-05	-1.129e-05	1.729e-05	-0.00012339	-2.128e-05	-1.403e-05	-2.176e-05	-4.439e-05	-2.207e-05	-1.74e-06	-2.355e-05	-1.01e-06	-1.585e-05	-0.0005921	-2.056e-05	-2.273e-05	-4.497e-05	0.00017401	-5.777e-05	-5.65e-06	-1.681e-05	-2.405e-05	-0.00010439	-2.482e-05	4.069e-05	-1.72e-05	3.038e-05	3.09e-06	-1.624e-05	-2.112e-05	1.514e-05	9.47e-06	-1.578e-05	-1.28e-06	-1.42e-05
8.855	-2.367e-05	-7.359e-05	-0.00021241	-1.435e-05	-2.94e-06	-2.422e-05	-1.915e-05	-3.942e-05	3.24e-06	-5.79e-06	-0.00011728	-2.7e-06	-4.111e-05	-3.149e-05	-3.922e-05	-1.02e-05	-1.677e-05	-5.091e-05	4.56e-06	1.224e-05	8.77e-06	-2.918e-05	-2.337e-05	-2.611e-05	-6.69e-06	-2.593e-05	2.087e-05	0.00015054	-4.15e-06	-2.3e-06	-3.152e-05	-0.00034978	7.24e-06	-1.344e-05	4.25e-06	-1.176e-05	0.00015125	-4.188e-05	-1.591e-05	-1.16e-05	6.713e-05	-5.42e-06	1.734e-05	-7.613e-05	-4.299e-05	-7.125e-05	-1.09e-06	1.226e-05	1.61e-06
8.845	1.342e-05	-4.015e-05	3.405e-05	-2.16e-06	-3.931e-05	-3.613e-05	2.23e-06	6.25e-06	-3.01e-05	-2.41e-05	-4.508e-05	-3.76e-05	5.12e-06	-2.602e-05	-3.31e-05	6.08e-06	6.7e-07	-0.0002423	-1.5e-06	1.374e-05	-2.319e-05	-4.974e-05	-2.483e-05	-2.998e-05	1.252e-05	1.227e-05	-5.799e-05	-0.00013279	2.748e-05	3e-07	-2.978e-05	-7.306e-05	-0.0002094	2.236e-05	-2.939e-05	-1.63e-05	-3.729e-05	-3.885e-05	1.926e-05	-9.24e-06	-0.00020529	3.92e-06	1.44e-05	-2.267e-05	-2.486e-05	-0.00010781	1.05e-05	1.535e-05	-3.88e-06
8.835	-3.257e-05	-3.683e-05	-8.764e-05	-8.85e-06	2.056e-05	1.104e-05	-1.461e-05	6.1e-06	-1.57e-06	-2.1e-07	-4.844e-05	-4.46e-06	-4.213e-05	4.52e-06	-1.962e-05	-2.668e-05	-4.46e-05	7.494e-05	-1.357e-05	-1.837e-05	-6.68e-06	-2.899e-05	-1.144e-05	-2.231e-05	-2.999e-05	1.86e-06	-3.329e-05	-0.00022969	-1.112e-05	-2.287e-05	-2.32e-06	-0.00021184	-0.00045533	-4.454e-05	-1.268e-05	-2.172e-05	0.00012088	3.79e-06	-3.23e-06	1.753e-05	1.284e-05	-9.16e-06	6.59e-06	-1.925e-05	-3.951e-05	9.63e-05	-8.7e-06	1.835e-05	-1.551e-05
8.825	1.98e-05	-4.01e-05	-6.153e-05	-1.971e-05	-5.4e-07	-2.914e-05	-2.39e-05	-2.483e-05	-3.493e-05	6.81e-06	-8.77e-05	5.25e-06	-2.741e-05	-1.981e-05	-5.305e-05	-2.876e-05	-3.039e-05	-0.00014489	-4.19e-06	-1.192e-05	-1.589e-05	-1.912e-05	-2.782e-05	-6.23e-06	-1.93e-06	-1.943e-05	2.2e-07	-0.00050984	-3.229e-05	-3.6e-06	-2.714e-05	5.226e-05	0.00032717	-6.723e-05	-1.827e-05	-2.52e-06	-0.00013816	-2.852e-05	-2.562e-05	-9.7e-07	-0.00012437	-2.64e-06	-1.733e-05	2.049e-05	-3.505e-05	-0.00014306	-1.362e-05	5.89e-06	-1.92e-06
8.815	1.704e-05	-4.264e-05	0.0002691	-1.334e-05	-1.677e-05	-6.41e-06	-2.075e-05	-2.62e-05	-6.91e-06	2.258e-05	-7.846e-05	-1.856e-05	-9.5e-06	-3.785e-05	-5.678e-05	-2.62e-06	-8.55e-06	-0.0001087	-9.9e-07	1.071e-05	-1.742e-05	-3.852e-05	-1.551e-05	6.63e-06	-3.245e-05	-4.86e-06	-2.782e-05	-0.00026345	-3.096e-05	-2.001e-05	-4.505e-05	1.725e-05	-0.00031847	-2.425e-05	8.51e-06	-1.827e-05	0.00014364	-1.301e-05	6.91e-06	-3.002e-05	0.00013099	-2.408e-05	-6.44e-06	-2.276e-05	-4.26e-05	-0.0001301	-8.38e-06	-1.4e-06	-8.01e-06
8.805	2.2e-06	-5.653e-05	-0.00026227	-1.449e-05	-8.9e-06	-1.274e-05	-4.623e-05	-1.456e-05	-1.792e-05	-7.11e-06	-0.00010879	6.32e-06	-1.535e-05	3.69e-06	-5.402e-05	-3.949e-05	-8.78e-06	-9.479e-05	1.12e-06	-8.54e-06	-1.87e-05	-1.913e-05	0	-2.822e-05	-2.369e-05	-2.547e-05	-2.159e-05	5.484e-05	-2.245e-05	-1.045e-05	-4.03e-06	-0.00019862	-0.00021744	-6.488e-05	-8.65e-06	-1.35e-05	-0.00019269	-1.51e-05	-1.277e-05	2.099e-05	-0.0001855	-3.035e-05	-3.247e-05	2.962e-05	-3.53e-05	-0.00012917	-2.93e-06	5.7e-07	-2.499e-05
8.795	-4.405e-05	-5.718e-05	-0.0001325	-1.231e-05	-3.876e-05	9.02e-06	2.887e-05	-1.516e-05	-6.26e-06	-2.671e-05	-8.259e-05	-3.375e-05	9.8e-07	-1.11e-06	-4.156e-05	3.056e-05	-6.37e-06	1.406e-05	-1.127e-05	1.307e-05	6.18e-06	-2.246e-05	-1.214e-05	1.522e-05	-3.1e-07	-3.341e-05	-1.612e-05	-0.00012048	-6.37e-06	-2.324e-05	-3.932e-05	-0.00038171	-0.00021578	-9.16e-06	-4.875e-05	-2.648e-05	9.987e-05	-4.41e-06	-2.265e-05	-2.28e-05	-1.31e-06	-1.304e-05	-3.288e-05	-7.007e-05	-5.24e-06	-5.662e-05	-9.32e-06	-9.7e-07	-1.428e-05
8.785	6.77e-06	-5.514e-05	7.012e-05	-1.983e-05	1.761e-05	3.42e-06	-1.872e-05	-2.02e-05	1.773e-05	-1.824e-05	-7.091e-05	-2.029e-05	-4.546e-05	-1.542e-05	-5.276e-05	-3.694e-05	-4.1e-06	-0.00043865	9.25e-06	-1.526e-05	2.86e-06	-2.015e-05	1.929e-05	-7.22e-06	-2.676e-05	-9.19e-06	-1.16e-05	-5.388e-05	2.69e-06	-2.591e-05	-3.486e-05	9.023e-05	-0.00020669	-2.816e-05	-4.197e-05	-3.045e-05	-0.0002477	-1.53e-06	-1.127e-05	-2.867e-05	-9.587e-05	-1.255e-05	-3.22e-05	-7.79e-06	-1.585e-05	-6.082e-05	-1.972e-05	-6.86e-06	-1.062e-05
8.775	-7.11e-06	-2.075e-05	-0.00035317	1.893e-05	-2.002e-05	-2.407e-05	-1.581e-05	1.761e-05	1.051e-05	-1.217e-05	-9.591e-05	1.109e-05	-7.56e-06	4.28e-06	-1.571e-05	-3.139e-05	-3.868e-05	6.582e-05	2.027e-05	4.35e-06	-1.03e-06	-5.633e-05	2.013e-05	-3.27e-06	-2.26e-05	-1.897e-05	-2.466e-05	-3.412e-05	9.05e-06	-3.5e-06	-3.756e-05	-0.00027776	-0.00055687	-2.361e-05	-4.411e-05	1.06e-06	0.00012426	-2.994e-05	7.07e-06	1.751e-05	5.466e-05	1.585e-05	3.878e-05	-3.067e-05	-3.159e-05	-0.00017814	1.437e-05	1.247e-05	-2.111e-05
8.765	-8.28e-06	-9.316e-05	-0.00011842	-2.557e-05	2.099e-05	-1.979e-05	-6.41e-06	2.16e-06	-9.82e-06	-9.89e-06	-8.476e-05	1.182e-05	-1.512e-05	1.31e-06	-1.237e-05	-3.446e-05	-2.426e-05	-1.734e-05	-3.352e-05	-1.374e-05	-1.522e-05	1.158e-05	1.495e-05	-1.837e-05	2.68e-06	-1.893e-05	-3.966e-05	-0.00022373	-1.921e-05	-3.62e-05	-4.792e-05	-0.00023484	-0.00027199	-4.74e-06	-8.77e-06	-1.284e-05	-0.00016504	-2.866e-05	-2.351e-05	-3.875e-05	1.884e-05	2.34e-06	-1.226e-05	3.05e-06	-2.341e-05	-0.00016584	1.428e-05	8.56e-06	-1.484e-05
8.755	1.595e-05	-6.004e-05	-0.000122	-4.145e-05	-2.175e-05	-4.297e-05	-1.42e-05	7.5e-07	-7.63e-06	-8.86e-06	-9.432e-05	-3.42e-06	1.15e-05	-4.211e-05	-2.747e-05	-2.73e-06	-2.501e-05	0.00012722	-4.71e-06	-1.407e-05	-2.445e-05	-4.545e-05	9.12e-06	2.88e-06	-3.641e-05	-2.335e-05	-1.971e-05	2.73e-05	-2.521e-05	-4.216e-05	-6.97e-05	-0.00015656	-0.00035038	-3.715e-05	-1.68e-05	-1.769e-05	-0.00013806	1.721e-05	-1.73e-05	7.53e-06	-0.00017078	-4.231e-05	-5.34e-06	-2.207e-05	-4.294e-05	-0.00031878	-9.74e-06	4.18e-06	-2.91e-06
8.745	-1.926e-05	-7.258e-05	-0.00039587	-4.335e-05	-3.314e-05	-1.143e-05	2.231e-05	-2.097e-05	-2.59e-06	-1.66e-05	-0.00010113	-1.27e-06	-9.83e-06	-7.81e-06	-2.774e-05	-4.42e-06	-1.621e-05	-0.00018851	-2.581e-05	-1.576e-05	2.09e-06	1.291e-05	1.866e-05	-8.9e-06	-1.417e-05	-2.472e-05	-3.578e-05	-0.00045253	-2.48e-05	-5.06e-06	-1.632e-05	3e-06	-0.00011488	-4.536e-05	-2.704e-05	-1.006e-05	0.0002601	-2.83e-05	-9.03e-06	-6.14e-06	0.00015717	-1.297e-05	-2.939e-05	-2.033e-05	-5.229e-05	-0.00015967	-1.954e-05	1.025e-05	-2.073e-05
8.735	4.28e-06	-4.94e-05	0.00018442	-2.58e-06	-1.325e-05	-7.27e-06	-1.226e-05	-1.504e-05	-1.175e-05	-7.03e-06	-7.408e-05	-1.054e-05	-2.69e-06	2.76e-06	-2.557e-05	7.51e-06	-2.649e-05	-0.00012408	-4.244e-05	-1.378e-05	-1.421e-05	1.62e-05	-4.12e-06	-8.19e-06	-7.57e-06	-1.021e-05	-2.728e-05	2.523e-05	-2.874e-05	-1.56e-06	-2.55e-05	-7.346e-05	-0.00024789	9.9e-07	-8.37e-06	-9.44e-06	-7.525e-05	-3.365e-05	5.46e-06	-1.507e-05	-0.00022785	1.62e-06	1.215e-05	-2.444e-05	1.269e-05	-0.0002493	6.51e-06	4.3e-07	-2.365e-05
8.725	-1.331e-05	-4.89e-05	-3.709e-05	6.16e-06	-2.066e-05	-2.44e-05	4.19e-06	7.65e-06	-1.787e-05	1.945e-05	-9.371e-05	-7.19e-06	-2.456e-05	-1.642e-05	-8.95e-06	1.6e-06	-6.68e-06	-3.006e-05	4.75e-06	-3.342e-05	-2.413e-05	2.512e-05	-9.41e-06	-2.44e-05	-4.17e-06	-1.36e-05	-4.032e-05	-0.00036254	-2.611e-05	-3.839e-05	-4.412e-05	-4.44e-05	-9.84e-06	-0.00012345	-2.442e-05	6.6e-06	0.00011676	-3.036e-05	1.333e-05	-8.82e-06	-0.00030395	-2.894e-05	-2.51e-06	-4.033e-05	7.46e-06	-5.176e-05	1.38e-06	8.86e-06	-1.961e-05
8.715	-2.643e-05	-6.558e-05	-4.501e-05	-2.322e-05	-1.868e-05	-1.69e-06	-1.544e-05	-1.533e-05	-1.552e-05	-1.798e-05	-9.015e-05	1.334e-05	-1.978e-05	-2.193e-05	2.261e-05	-2.724e-05	-1.406e-05	-3.304e-05	-1.59e-05	-6.77e-06	1.85e-06	-1.674e-05	2.007e-05	-1.108e-05	1.05e-06	-1.325e-05	-2.491e-05	-0.00020547	-1.886e-05	9.29e-06	-3.052e-05	-0.0003004	-0.00026065	-2.168e-05	-1.494e-05	1.43e-05	9.36e-05	-1.057e-05	7.64e-06	-2.636e-05	-0.00033214	-1.341e-05	-3.296e-05	1.782e-05	-3.757e-05	-7.77e-05	4.09e-06	-1.043e-05	3.4e-06
8.705	-3.061e-05	-5.149e-05	-0.00014478	-2.645e-05	1.58e-05	-2.261e-05	1.769e-05	-2.464e-05	-3.294e-05	-2.9e-07	-7.779e-05	5.9e-07	1.73e-06	-1.131e-05	-2.467e-05	-1.242e-05	-3.214e-05	-0.00015188	1.992e-05	-2.486e-05	-3.387e-05	-3.37e-05	-2.757e-05	-6.46e-06	-9.37e-06	-6.975e-05	-4.465e-05	-0.00025067	3.13e-06	-1.076e-05	-6.34e-06	-0.00037577	-0.00023162	-2.34e-06	-2.142e-05	1.38e-06	-0.00016399	-1.564e-05	-5.17e-06	1.5e-05	-0.00014893	-1.775e-05	-2.093e-05	-4.782e-05	-1.26e-05	-0.00016365	7.33e-06	6.6e-07	-1.697e-05
8.695	1.23e-06	-4.906e-05	-0.00019957	-2.046e-05	-2.218e-05	-5.335e-05	-3.836e-05	-4.98e-06	-6.99e-06	-2.208e-05	-7.821e-05	-4.75e-06	-2.895e-05	-6.97e-06	-2.705e-05	1.864e-05	8.4e-07	-0.00012373	3.13e-06	-3.391e-05	-3.464e-05	-2.365e-05	-2.421e-05	6.12e-06	-5.296e-05	2.776e-05	-5.444e-05	-0.00018748	1.135e-05	-3.342e-05	-3.767e-05	-7.058e-05	-0.00023248	-1.075e-05	1.77e-06	-1.145e-05	5.88e-05	-2.663e-05	3.272e-05	2.429e-05	-8.966e-05	-1.479e-05	4.68e-06	2.911e-05	-2.167e-05	4.369e-05	-1.461e-05	1.449e-05	-1.464e-05
8.685	-3.07e-06	-6.181e-05	-0.00018919	-4.795e-05	-1.082e-05	-2.509e-05	1.24e-05	-5.72e-06	-1.874e-05	-1.401e-05	-7.047e-05	1.66e-06	5.74e-06	-2.625e-05	-3.002e-05	-4.28e-06	-1.677e-05	-0.0001756	8.8e-07	-1.245e-05	-4.58e-06	-9.18e-06	-3.278e-05	1.42e-05	-2.618e-05	4.77e-06	-2.197e-05	-0.00025919	-4.29e-05	-8.27e-06	-5.748e-05	5.519e-05	-0.00018504	1.504e-05	-1.87e-05	-5.73e-06	0.00013631	-2.2e-05	8.15e-06	-3.089e-05	-0.00013998	1.35e-05	-1.62e-06	2.35e-06	-3.813e-05	-8.27e-06	-1.728e-05	3.3e-06	-3.861e-05
8.675	1.085e-05	-5.938e-05	-0.00039121	-6.98e-06	-1.495e-05	2.598e-05	1.377e-05	4.28e-06	-3.986e-05	1.432e-05	-9.152e-05	-4.62e-06	-1.566e-05	-2.428e-05	-4.593e-05	4.6e-06	-1.082e-05	6.536e-05	-1.767e-05	-4.013e-05	-1.742e-05	-6.99e-06	-1.528e-05	-6.61e-06	-1.901e-05	6.04e-06	-2.192e-05	0.00010622	-3.91e-06	-7.32e-06	-5.484e-05	-0.00029348	-6.515e-05	-3.6e-05	1.104e-05	-1.965e-05	0.00019611	-2.041e-05	-4.75e-06	-1.452e-05	-0.00021523	1.089e-05	-2.566e-05	-4.411e-05	-3.249e-05	-0.00020334	-1.14e-06	6.35e-06	-1.24e-05
8.665	-4.464e-05	-8.056e-05	-0.0002032	-1.574e-05	-1.619e-05	-4.238e-05	-7.05e-06	-9.37e-06	1.245e-05	2.66e-06	-0.00010204	-4.239e-05	-1.749e-05	-4.113e-05	-1.867e-05	-2.727e-05	-1.009e-05	2.985e-05	-1.797e-05	-3.263e-05	8.45e-06	-2.968e-05	-8.7e-07	7e-08	1.93e-06	-3.545e-05	-4.767e-05	-3.128e-05	1.133e-05	1.04e-06	-5.589e-05	7.724e-05	-0.00023347	-5.745e-05	2.473e-05	2.049e-05	-1.218e-05	-2.999e-05	-1.431e-05	8.76e-06	5.982e-05	1.974e-05	-2.332e-05	-5.069e-05	-2.023e-05	6.502e-05	-3.13e-05	-1.597e-05	-4.9e-07
8.655	-2.944e-05	-3.308e-05	-9.789e-05	-1.927e-05	-3.397e-05	-1.045e-05	3.27e-06	-2.21e-06	-1.672e-05	-2.96e-06	-6.833e-05	1.65e-06	9.68e-06	-4.28e-06	-2.94e-05	-1.587e-05	-3.361e-05	-0.00020816	-1.094e-05	-2.723e-05	2.71e-06	-2.454e-05	-7.12e-06	-7.53e-06	-7.8e-07	-2.122e-05	-3.051e-05	-2.705e-05	-4.43e-06	-2.117e-05	-3.21e-05	-0.0003936	0.00015723	-3.169e-05	-3.063e-05	3.56e-06	8.316e-05	-2.646e-05	-1.686e-05	-1.933e-05	-0.00016804	-4.246e-05	-4.332e-05	-3.166e-05	-5.947e-05	-0.00027938	7.82e-06	-2.117e-05	-1.867e-05
8.645	-1.129e-05	-6.676e-05	-0.00017474	-2.114e-05	-4.269e-05	-2.073e-05	-4.81e-06	1.941e-05	-8.2e-06	-2.236e-05	-7.294e-05	-1.759e-05	-2.754e-05	-1.836e-05	-4.888e-05	-1.304e-05	-1.506e-05	-8.628e-05	8.72e-06	-1.081e-05	-5.81e-06	-3.563e-05	-2.031e-05	-3.278e-05	1.47e-06	-1.972e-05	8.99e-06	7.576e-05	-2.318e-05	-2.213e-05	-2.834e-05	0.00014531	-6.84e-05	-4.541e-05	-2.13e-05	-5.38e-05	-0.00018905	5.91e-06	-1.896e-05	-3.511e-05	-9.638e-05	1.511e-05	8.92e-06	-1.597e-05	-5.04e-05	-0.00013559	1.215e-05	5.92e-06	-8.13e-06
8.635	-2.039e-05	-6.157e-05	2.986e-05	-3.333e-05	4.14e-06	-1.198e-05	-9.61e-06	-6.8e-07	-5.46e-06	-3.465e-05	-6.136e-05	-1.93e-06	8.78e-06	9.67e-06	-8.59e-06	-1.75e-06	-2.59e-06	-0.00012298	-5.69e-06	-3.531e-05	1.903e-05	-3.835e-05	-3.146e-05	-1.299e-05	-1.094e-05	-1.697e-05	-4.156e-05	-0.00030184	-3.074e-05	3.147e-05	-4.638e-05	4.452e-05	-0.00029573	4.117e-05	-8.89e-06	-3.48e-05	8.246e-05	8.46e-06	1.428e-05	-9.58e-06	6.226e-05	-6.83e-06	9.68e-06	2.201e-05	7.29e-06	2.671e-05	-1.726e-05	1.238e-05	-1.361e-05
8.625	-9.16e-06	-5.666e-05	-0.00037422	-1.903e-05	-6.17e-06	2.16e-05	-3.709e-05	1.404e-05	-4.768e-05	3.4e-06	-7.358e-05	-1.901e-05	-6.45e-06	-1.469e-05	-8.944e-05	1.487e-05	-5.9e-06	-8.59e-06	2.157e-05	-4.986e-05	-1.007e-05	-2.626e-05	-4.789e-05	-1.771e-05	1.431e-05	-2.568e-05	-1.793e-05	4.938e-05	-1.431e-05	-4.026e-05	-3.748e-05	0.00010177	-0.00034471	-3.322e-05	-1.15e-05	6.98e-06	3.981e-05	3.24e-06	-7.43e-06	-2.63e-05	-0.00021466	2.913e-05	-8.47e-06	-2.389e-05	1.63e-06	-0.00022952	-2.02e-06	-2.1e-07	3.1e-07
8.615	-6e-07	-7.61e-05	-4.785e-05	-6.26e-06	-1.905e-05	-2.837e-05	-1.632e-05	-7.1e-07	-9.91e-06	9.99e-06	-7.848e-05	8.2e-06	9.16e-06	-4.013e-05	-6.6e-07	3.8e-06	-4.215e-05	-0.00017649	-2.963e-05	-9.73e-06	-2.22e-05	-4.594e-05	-3.967e-05	-4.3e-07	-1.485e-05	-2.676e-05	-2.116e-05	1.172e-05	3.79e-06	-3.708e-05	-4.547e-05	0.00010757	-0.0001124	-4.641e-05	-7.81e-06	-3.278e-05	0.00013044	-1.189e-05	1.573e-05	1.113e-05	-0.00015247	-2.82e-05	3.375e-05	-5.69e-05	-3.074e-05	-0.00015238	-2.465e-05	1.983e-05	-5.4e-07
8.605	-9.64e-06	-7.216e-05	7.767e-05	-3.92e-05	9e-07	-3.373e-05	1.172e-05	-2.049e-05	-2.732e-05	-3.312e-05	-7.415e-05	-1.06e-05	-2.531e-05	-2.313e-05	-4.863e-05	-1.968e-05	-1.439e-05	-0.00011423	-7.21e-06	-2.688e-05	-2.383e-05	-3.612e-05	3.843e-05	-3.343e-05	-2.908e-05	8.9e-07	-5.888e-05	-0.00030204	1.93e-06	-2.854e-05	-3.132e-05	-9.096e-05	6.141e-05	-5.184e-05	-1.036e-05	1.142e-05	5.459e-05	-1.165e-05	1.547e-05	-1.049e-05	7.735e-05	2.054e-05	4.61e-06	-5.38e-06	-3.29e-05	-0.00038836	-2.216e-05	-1.38e-06	-1.369e-05
8.595	-5.016e-05	-6.417e-05	-0.00021634	1.454e-05	-3.498e-05	-7.45e-06	-5.988e-05	-6.452e-05	-2.671e-05	-2.135e-05	-7.027e-05	-2.27e-05	-1.52e-06	-1.638e-05	8.58e-06	-3.688e-05	-2.049e-05	1.867e-05	1.398e-05	-1.872e-05	-1.793e-05	-3.673e-05	-2.005e-05	-2.283e-05	-5.13e-06	-2.692e-05	-1.646e-05	-0.00011943	1.58e-06	-4.318e-05	-6.979e-05	-0.00016874	-0.0001186	-5.152e-05	-4.038e-05	-5.667e-05	-0.00025014	-2.926e-05	-2.373e-05	-2.108e-05	-4.045e-05	9.86e-06	-8e-06	-3.148e-05	-3.77e-06	-0.00024678	-4.42e-06	-4.43e-06	-2.401e-05
8.585	-2.345e-05	-2.409e-05	-0.00018635	-1.704e-05	-1.934e-05	-1.939e-05	2.9e-06	-4.184e-05	-2.937e-05	-1.685e-05	-7.178e-05	1.744e-05	-1.789e-05	5.43e-06	-3.348e-05	-2.352e-05	-6.175e-05	-0.00017371	-1.078e-05	-2.186e-05	-3.517e-05	-3.326e-05	1.198e-05	-5.39e-06	-3.6e-06	1.618e-05	-3.15e-06	-4.922e-05	-2.303e-05	-1.071e-05	-3.183e-05	-5.952e-05	-0.00016674	3.74e-06	-2.571e-05	-7.684e-05	5.54e-05	3.7e-06	5.23e-06	3.31e-06	-7.369e-05	3.276e-05	-4.19e-06	-2.062e-05	-3.342e-05	0.00011542	-3.14e-05	3.63e-06	1.103e-05
8.575	9.26e-06	-6.933e-05	5.773e-05	-8.66e-06	-2.137e-05	-4.289e-05	-3.141e-05	-5.096e-05	-2.468e-05	-7.78e-06	-6.303e-05	-2.413e-05	-2.916e-05	-4.011e-05	-3.188e-05	2.181e-05	-1.659e-05	-7.611e-05	-1.629e-05	-2.58e-06	-2.607e-05	-3.355e-05	-1.53e-06	-8.28e-06	-2.58e-06	-4.634e-05	-2.371e-05	-0.00041913	-1.091e-05	-2.596e-05	-2.353e-05	-0.00018646	-8.387e-05	-9.69e-06	-3.286e-05	-3.338e-05	-0.00017918	3.602e-05	-1.801e-05	-2.903e-05	-1.735e-05	-2.87e-05	1.571e-05	-3.647e-05	-1.781e-05	-0.00015018	-7.82e-06	-4.12e-06	-2.057e-05
8.565	-1.006e-05	-6.343e-05	-0.00014234	-1.842e-05	-3.386e-05	-1.368e-05	-9.55e-06	-9.05e-06	-4.446e-05	-6.65e-06	-9.735e-05	-9.86e-06	-1.658e-05	-3.168e-05	-1.386e-05	-1.66e-05	-4.87e-05	-0.00028759	-2.476e-05	-1.469e-05	-2.636e-05	-6.115e-05	-4.918e-05	-6.58e-06	-1.53e-06	-2.335e-05	3.98e-06	1.587e-05	-1.259e-05	-1.398e-05	-2.976e-05	2.071e-05	-7.669e-05	-1.018e-05	2.45e-06	-6.5e-06	-0.00022818	-5.673e-05	8.78e-06	4.514e-05	-0.00014411	-1.685e-05	1.893e-05	-1.845e-05	-1.568e-05	2.211e-05	-1.93e-06	-1.096e-05	-2.261e-05
8.555	-9.37e-06	-3.746e-05	-9.531e-05	-2.063e-05	-1.234e-05	-4.155e-05	-7.6e-06	2.25e-06	-2.65e-06	-9.28e-06	-5.104e-05	-3.745e-05	5.23e-06	-1.638e-05	-2.06e-06	-7.92e-06	-2.898e-05	-0.00012757	-2.883e-05	2.28e-05	-4.388e-05	-5.48e-05	-2.162e-05	-1.279e-05	-2.603e-05	-6.092e-05	-5.093e-05	-0.00033422	3.4e-06	-2.522e-05	-3.55e-05	0.00013661	-0.00040031	1.833e-05	-1.207e-05	-4.385e-05	0.00027229	-1.412e-05	-5.68e-06	-5.07e-06	-0.00012489	-1.203e-05	1.49e-06	-5.066e-05	-6.049e-05	-0.0001035	4.25e-06	-3.87e-06	5.3e-06
8.545	-3.531e-05	-3.031e-05	7.207e-05	-2.353e-05	-3.15e-05	-4.883e-05	-1.27e-05	-2.859e-05	-4.57e-06	-2.279e-05	-7.716e-05	3.52e-06	-4.59e-05	4.75e-06	-4.673e-05	-3.513e-05	-4.36e-06	-5.451e-05	-1.635e-05	-1.248e-05	-2.68e-05	-1.391e-05	-2.784e-05	-1.844e-05	-4.104e-05	-1.534e-05	-3.603e-05	-8.172e-05	-1.006e-05	-1.414e-05	-6.38e-05	-0.00015434	-0.00018247	-2.84e-05	-2.213e-05	-2.37e-06	-5.857e-05	2.597e-05	5.38e-06	3.334e-05	-0.00044468	-1.67e-05	2.881e-05	-3.797e-05	-4.298e-05	0.00023734	-4.75e-06	5.4e-07	-2.561e-05
8.535	-3.585e-05	-5.877e-05	-0.00038881	1.064e-05	-1.77e-05	-1.85e-05	-2.191e-05	-1.763e-05	4.9e-07	-1.469e-05	-9.257e-05	-2.667e-05	-4.123e-05	-1.393e-05	-1.249e-05	-2.703e-05	7.5e-07	-5.319e-05	-4.69e-06	-1.347e-05	-3.655e-05	-2.537e-05	-3.774e-05	-1.011e-05	-3.381e-05	-2.868e-05	-7.548e-05	-0.00016475	-5.373e-05	-3.033e-05	-7.896e-05	-4.278e-05	6.82e-06	-6.963e-05	-5.803e-05	-1.383e-05	-2.023e-05	-2.106e-05	-4.213e-05	4.26e-06	9.697e-05	-1.688e-05	1.029e-05	-1.765e-05	-7.926e-05	-0.00018637	-2.908e-05	7.9e-07	-3.76e-06
8.525	-9.55e-06	-2.138e-05	-0.00010542	-1.57e-06	-3.771e-05	-1.201e-05	1.83e-05	2.213e-05	-1.16e-05	3.38e-06	-3.506e-05	-2.19e-05	-5.71e-06	-3.1e-07	9.13e-06	-4.15e-05	-1.014e-05	-0.00029428	-1.169e-05	1.915e-05	-3.746e-05	-5.585e-05	-1.451e-05	-6.83e-06	-1.648e-05	-1.785e-05	-3.24e-05	-0.00043899	-2.364e-05	-1.075e-05	1.52e-06	-4.473e-05	-0.00010304	-4.837e-05	-5.568e-05	-4.416e-05	-0.00023967	-2.563e-05	-6.25e-06	1.189e-05	-4.35e-06	-1.301e-05	1.715e-05	-2.689e-05	-6.407e-05	2.58e-05	1.8e-07	6.74e-06	-6.21e-06
8.515	-1.012e-05	-3.724e-05	0.00019605	-7.3e-06	-2.984e-05	-1.64e-06	-2.137e-05	-4.86e-05	-4.56e-06	-2.773e-05	-0.00011898	-2.432e-05	-5.477e-05	-2.901e-05	-9.35e-06	6.15e-06	-1.667e-05	-0.00019695	1.396e-05	1.86e-06	-1.597e-05	-1.75e-05	-1.771e-05	1.629e-05	-3.682e-05	-3.185e-05	-2.616e-05	-0.00026495	-1.108e-05	1.626e-05	-3.295e-05	-1.633e-05	2.163e-05	-1.052e-05	-2.982e-05	-3.395e-05	2.902e-05	-1.257e-05	-3.081e-05	6.95e-06	-0.00020019	-8.84e-06	-5.44e-06	-2.511e-05	-6.336e-05	-5.344e-05	-2.36e-05	-1.19e-06	-4.13e-06
8.505	1.45e-06	-6.163e-05	-0.00011429	-9.81e-06	-9.03e-06	-1.26e-06	-7.74e-05	3.03e-06	-3.64e-05	9.17e-06	-8.669e-05	-1.029e-05	-3.108e-05	-1.578e-05	-3.669e-05	-4.557e-05	-3.222e-05	5.022e-05	-2.04e-05	-3.662e-05	1.402e-05	-1.177e-05	2.4e-07	-1.111e-05	-4.04e-06	-1.893e-05	-2.445e-05	9.76e-06	-3.948e-05	-2.527e-05	-6.939e-05	-0.00012638	-0.00040646	-6.057e-05	-4.724e-05	-2.695e-05	-2.163e-05	5.28e-06	-2.1e-05	-2.283e-05	-0.00022627	-1.802e-05	2.448e-05	-2.494e-05	2.858e-05	-0.00021173	-4.278e-05	-2.87e-06	-8.99e-06
8.495	-2.397e-05	-7.83e-05	1.641e-05	1.82e-05	-2.137e-05	-8.19e-06	-1.848e-05	4.93e-06	-3.109e-05	-2.995e-05	-0.00010571	-2.756e-05	-1.416e-05	7.11e-06	-1.89e-05	3.05e-06	-3.31e-06	5.472e-05	-1.03e-06	-1.823e-05	-3.39e-06	-4.498e-05	-2.021e-05	-2.97e-06	-1.926e-05	-2.99e-05	-2.344e-05	-2.807e-05	-4.45e-05	-2.424e-05	-5.174e-05	0.00010715	-0.00017123	-5.28e-05	2.193e-05	-5.004e-05	-3.3e-05	-7.16e-06	-2.9e-06	-1.462e-05	1.061e-05	-9.87e-06	-1.3e-06	-4.682e-05	-4.703e-05	-0.00014439	-1.87e-06	-3.89e-06	-1.9e-05
8.485	-2.455e-05	-6.755e-05	3.299e-05	-4.231e-05	-3.749e-05	-4.112e-05	-1.645e-05	1.28e-06	1.9e-05	-5.89e-06	-7.609e-05	-2.159e-05	-2.5e-06	1.447e-05	-4.087e-05	-2.867e-05	-1.367e-05	-0.00023462	4.1e-07	6.86e-06	-1.518e-05	-6.381e-05	1.228e-05	2.3e-07	-4.926e-05	-1.2e-05	-5.939e-05	-0.00016595	-8.69e-06	7.62e-06	-4.325e-05	-0.00040221	-0.00013186	2.61e-06	-4.5e-05	-1.797e-05	8.211e-05	-1.711e-05	-5.462e-05	-2.2e-05	-9.731e-05	-4.014e-05	-6.33e-06	-1.953e-05	-4.197e-05	1.054e-05	-3.37e-05	4.17e-06	-8.27e-06
8.475	-2.477e-05	-7.428e-05	8.619e-05	3e-07	2.125e-05	-7.39e-06	-2.617e-05	2.314e-05	-3.195e-05	-1.621e-05	-7.02e-05	-3.627e-05	-2.589e-05	1.174e-05	-3.949e-05	-1.972e-05	-4.367e-05	-1.441e-05	-2.67e-06	1.603e-05	-1.597e-05	-5.045e-05	-5.513e-05	-2.481e-05	-2.807e-05	-2.947e-05	-9.086e-05	-9.184e-05	-6.572e-05	1.92e-06	-3.519e-05	-7.446e-05	-0.00048366	9.1e-07	-5.829e-05	5.92e-06	-0.00011122	1.201e-05	1.179e-05	1.34e-06	-0.00025072	1.452e-05	-3.565e-05	-4.502e-05	-1.838e-05	0.00012274	-1.393e-05	-1.6e-06	-1.229e-05
8.465	0.00039108	0.00071015	0.00024063	0.00105315	0.00084621	0.00066308	0.00037512	0.00257992	0.00029136	0.00028149	0.00209478	0.00021947	0.00023338	0.00116194	0.00024719	0.0001874	0.00020496	0.0001055	0.00017332	0.00018542	0.00013862	0.00013409	0.00017154	0.00017564	0.00044904	0.00048985	0.0010827	0.00066085	0.00060957	0.00065732	0.00065556	0.00056837	0.00024588	0.00051741	0.00077482	0.00141249	0.00059203	0.00018978	0.00068356	0.00048866	0.00028925	0.00058396	0.00070273	7.622e-05	6.03e-05	3.316e-05	0.00010795	0.00012594	0.00010427
8.455	3.639e-05	7.99e-06	0.00030327	0.00013561	0.00012259	0.00020713	0.0001685	7.617e-05	7.166e-05	6.453e-05	0.00013715	8.7e-05	5.03e-05	2.181e-05	0.00011704	0.00011848	6.719e-05	0.0002725	0.00012477	0.00021116	0.000177	0.00014093	0.00010168	6.972e-05	5.332e-05	1.984e-05	5.007e-05	0.00035325	2.315e-05	2.865e-05	1.738e-05	0.00052057	-2.037e-05	2.247e-05	1.539e-05	0.00050184	0.00039163	9.114e-05	3.253e-05	-1.981e-05	0.00035413	2.862e-05	6.926e-05	6.084e-05	0.00012686	2.032e-05	3.262e-05	4.307e-05	2.24e-05
8.445	-3.25e-06	-3.05e-05	9.35e-06	-1.424e-05	-4.249e-05	-1.449e-05	9.53e-06	1.366e-05	-1.326e-05	-7.44e-06	-6.479e-05	-2.871e-05	-5.49e-06	-9.12e-06	-2.422e-05	-2.927e-05	-1.261e-05	-0.00012876	-7.99e-06	-1.724e-05	1.154e-05	-4.02e-06	-8.3e-06	1.113e-05	-2.719e-05	-2.029e-05	-8.52e-06	-0.00016613	-1.244e-05	-1.319e-05	-4.136e-05	-0.00028921	-0.00039907	-7.51e-05	-1.924e-05	3.79e-06	5.59e-06	1e-07	3.33e-06	-1.143e-05	4.15e-06	-5.1e-06	7.4e-07	-1.872e-05	-9.91e-06	-0.00042421	1.95e-06	-3.63e-06	-2.912e-05
8.435	-2.168e-05	-9.148e-05	-2.659e-05	-3.482e-05	-8.24e-06	-6.6e-07	-2.081e-05	-2.677e-05	-4.88e-05	2.59e-06	-8.685e-05	-3.558e-05	-5.111e-05	-2.126e-05	-1.095e-05	-2.697e-05	-1.443e-05	-0.00014666	1.157e-05	-4.249e-05	-2.245e-05	-3.315e-05	-3.661e-05	-2.303e-05	-1.597e-05	-7.82e-06	-3.841e-05	8.657e-05	-3.792e-05	-6.06e-06	-7.374e-05	-0.0002523	-3.992e-05	-1.051e-05	-9.37e-06	-3.153e-05	-1.778e-05	-3.72e-06	-3.078e-05	-7.66e-06	-7.1e-07	3.34e-06	1.584e-05	-2.134e-05	-5.114e-05	-9.208e-05	-2.363e-05	9.5e-06	-3.515e-05
8.425	-4.218e-05	-4.078e-05	-0.00021314	-1.682e-05	-3.389e-05	-1.038e-05	1.125e-05	-2.041e-05	-6.96e-05	-1.002e-05	-5.356e-05	2.174e-05	4.11e-06	-2.374e-05	2.496e-05	-4.267e-05	-1.562e-05	-8.287e-05	-3.058e-05	-1.585e-05	1.069e-05	-1.5e-05	1.036e-05	-3.15e-05	-3.299e-05	-2.137e-05	-1.966e-05	-0.00049839	2.866e-05	-1.244e-05	-1.851e-05	-0.00014896	-0.00013847	-3.42e-05	-2.896e-05	-1.7e-07	0.00014282	-3.169e-05	7.95e-06	2.446e-05	-4.888e-05	-6.26e-06	-2.734e-05	-1.437e-05	-3.481e-05	-4.908e-05	-2.923e-05	-9.75e-06	-1e-06
8.415	-1.66e-06	-4.522e-05	-0.00018799	1.113e-05	-5.205e-05	-2.313e-05	2.02e-06	4.07e-06	-1.393e-05	-3.102e-05	-9.088e-05	-3.901e-05	-1.466e-05	-4.123e-05	-1.329e-05	-2.682e-05	2.833e-05	-0.00026115	1.73e-06	-2.56e-05	-2.468e-05	-5.808e-05	-1.962e-05	-1.798e-05	-2.905e-05	2.373e-05	2.678e-05	-5.17e-06	-2.781e-05	7.83e-06	-2.44e-05	-3.657e-05	-0.00024457	-4.543e-05	-3.533e-05	9.48e-06	1.23e-05	1.334e-05	5.66e-06	-1.165e-05	-4.629e-05	5.005e-05	-3.11e-05	-1.319e-05	-2.301e-05	8.45e-05	6e-08	-5.81e-06	-2.997e-05
8.405	-1.32e-05	-6.117e-05	-0.0001257	-3.618e-05	-2.702e-05	-1.894e-05	-5.093e-05	-1.061e-05	-1.564e-05	-2.989e-05	-0.00012091	-3.099e-05	-2.932e-05	-1.053e-05	-2.518e-05	-5.514e-05	-2.503e-05	1.524e-05	-2.193e-05	-3.04e-06	-1.254e-05	-3.778e-05	-2.31e-05	1.245e-05	-4.996e-05	-1.409e-05	-3.689e-05	-0.00031613	4.27e-06	-1.707e-05	-3.421e-05	0.00011416	-0.00027252	-6.249e-05	7.77e-06	-3.422e-05	-1.768e-05	-1.373e-05	-1.622e-05	3.486e-05	-0.00017631	-1.751e-05	-4.371e-05	-3.312e-05	-4.346e-05	-2.618e-05	-5.82e-06	-1.34e-06	-9.62e-06
8.395	-2.427e-05	-6.996e-05	-0.00021984	-1.412e-05	-1.419e-05	-1.735e-05	-2.833e-05	-9.4e-07	-2.988e-05	1.62e-06	-5.523e-05	-1.89e-05	-1.98e-05	-4.638e-05	-4.185e-05	-2.759e-05	1.949e-05	-0.00029589	7.58e-06	-1.149e-05	-2.376e-05	-4.526e-05	5.55e-06	-1.454e-05	-2.021e-05	-3.366e-05	-6.119e-05	0.00012092	-1.514e-05	-9.5e-06	-4.929e-05	-0.00019542	3.02e-06	-2.299e-05	-1.15e-05	-7.88e-06	0.00010961	-1.422e-05	-6.17e-06	8.29e-06	3.285e-05	-2.132e-05	1.418e-05	-6.366e-05	2.407e-05	-0.00010031	1.68e-06	-7.78e-06	-4.5e-06
8.385	-4.781e-05	-4.16e-05	-0.00023914	-2.087e-05	-1.022e-05	-2.32e-06	1.51e-06	-3.644e-05	-5.69e-06	-1.01e-05	-7.633e-05	-7.3e-06	-1.531e-05	-3.493e-05	2.24e-06	6.36e-06	1.257e-05	-0.00013085	-1.965e-05	-2.553e-05	-2.131e-05	-5.124e-05	-4.36e-05	-2.878e-05	-1.647e-05	-5.405e-05	-3.311e-05	-0.00019955	-2.812e-05	8.2e-06	-2.256e-05	-0.00010617	-0.00037721	-5.306e-05	-3.545e-05	-3.166e-05	-7.984e-05	-1.757e-05	-3.4e-07	-6.11e-06	-0.00019844	-1.753e-05	-9.9e-07	-1.233e-05	-3.298e-05	0.00031359	-4.65e-06	-1.102e-05	-1.284e-05
8.375	-5.627e-05	-6.163e-05	-4.8e-06	-1.71e-05	-1.365e-05	-2.838e-05	-4.521e-05	-3.841e-05	-1.429e-05	-1.955e-05	-0.00011643	-2.37e-05	6.17e-06	-2.772e-05	1.046e-05	-2.144e-05	-9.19e-06	-2.418e-05	7.41e-06	-1.886e-05	8.64e-06	-2.001e-05	-1.272e-05	-5e-08	-2.097e-05	-8.7e-06	-2.318e-05	-3.91e-06	-1.3e-07	-3.544e-05	-5.747e-05	-3.987e-05	-0.00019668	-3.344e-05	-3.728e-05	-2.325e-05	0.00031019	3.67e-06	-3.537e-05	-9.16e-06	-0.00020782	1.512e-05	2.195e-05	-7.18e-06	-9.48e-06	0.000124	1.801e-05	-5.83e-06	-2.221e-05
8.365	-3.059e-05	-7.187e-05	-0.00041069	-4.57e-06	-6.41e-06	-8.38e-06	-2.18e-05	-2.929e-05	-4.69e-05	-1.088e-05	-0.00010067	-1.914e-05	-3.428e-05	-1.632e-05	-1.862e-05	-1.592e-05	-1.354e-05	-1.837e-05	-2.532e-05	8.47e-06	-6.54e-06	-5.072e-05	-2.819e-05	1.065e-05	-1.418e-05	-2.36e-06	-3.41e-05	-7.089e-05	-3.588e-05	-4.163e-05	-1.743e-05	-0.00016088	-8.245e-05	-8.704e-05	-1.078e-05	-1.2e-05	6.591e-05	-2.098e-05	-1.827e-05	1.253e-05	-0.00026646	-1.263e-05	-2e-07	1.581e-05	-6.45e-06	-0.00025502	-3.077e-05	7.6e-07	-3.164e-05
8.355	-3.694e-05	-5.057e-05	-0.00022112	-2.059e-05	8.19e-06	-7.7e-06	-3.342e-05	-1.063e-05	-3.092e-05	-9.41e-06	-0.00010263	-9.75e-06	-1.214e-05	2.292e-05	-3.243e-05	9.9e-07	-6.59e-06	-0.00016274	-8.09e-06	-3.069e-05	-2.7e-05	-6.22e-06	-7.73e-06	-7.65e-06	-3.501e-05	-2.569e-05	-3.566e-05	-5.889e-05	2.591e-05	-5.504e-05	-2.189e-05	-0.00020608	-4.969e-05	-1.097e-05	1.466e-05	-1.786e-05	-6.481e-05	5.87e-06	1.659e-05	-8.91e-06	-1.122e-05	3.057e-05	-8.75e-06	-3.607e-05	-4.72e-05	-0.00011162	1.31e-06	-1.022e-05	-1.635e-05
8.345	-1.482e-05	-4.861e-05	-0.00032778	-6.69e-06	-2.902e-05	-6e-08	4.53e-06	1.649e-05	-2.995e-05	-4.38e-06	-0.00010641	5.31e-06	-4.445e-05	-2.271e-05	-1.875e-05	-6.33e-06	-2.409e-05	9.27e-06	-4.737e-05	-3.62e-05	-1.846e-05	-2.417e-05	-1.307e-05	-8.3e-06	-8.33e-06	-3.148e-05	-5.54e-06	0.0002285	-5.7e-06	-2.632e-05	-1.801e-05	-0.00011966	-0.00028607	8.6e-07	-2.729e-05	-5.74e-06	0.00013411	-9.76e-06	1.771e-05	-1.17e-05	-0.00014448	-2.742e-05	1.019e-05	-3.764e-05	4.757e-05	-0.00014884	-6.1e-06	3.36e-06	1.99e-06
8.335	-8.46e-06	-9.88e-05	3.557e-05	-1.27e-06	-2.283e-05	1.519e-05	-2.199e-05	-1.049e-05	2.312e-05	-5.16e-06	-9.746e-05	-3.384e-05	-5.534e-05	3.1e-07	-1.623e-05	-2.997e-05	-3.063e-05	-0.00028661	3.54e-06	-3.238e-05	-4.444e-05	-8.71e-06	-1.154e-05	-2.16e-05	-4.047e-05	-4.229e-05	-1.576e-05	-0.00016309	-3.248e-05	-6.864e-05	-3.379e-05	-4.678e-05	-0.00020382	-2.6e-06	-2.358e-05	-1.671e-05	-0.00015486	-1.217e-05	5.78e-06	-1.527e-05	-5.658e-05	3.323e-05	6.94e-06	-5.94e-06	1.886e-05	-0.00028518	-1.43e-05	4.09e-06	-2.449e-05
8.325	-2.07e-06	-4.307e-05	-0.00016466	-8.86e-06	-1.885e-05	-5.1e-06	-3.341e-05	6.81e-06	-4e-08	-3.874e-05	-0.00011071	2.88e-06	-1.856e-05	9.88e-06	-1.109e-05	-2.488e-05	-1.635e-05	-0.00011968	-3.63e-06	-4.639e-05	-4.5e-05	-3.453e-05	-1.039e-05	-2.311e-05	-6.776e-05	-3.904e-05	-2.37e-05	-0.00028102	-1.298e-05	-4.91e-06	-3.847e-05	-0.0002696	-0.00034165	-5.487e-05	-1.54e-06	1.733e-05	9.38e-06	-1.153e-05	3.131e-05	-4.62e-06	-0.00043181	1.482e-05	3.199e-05	-2.312e-05	-1.569e-05	-7.57e-05	-1.74e-05	1.373e-05	-1.09e-06
8.315	5.55e-06	-7.387e-05	-0.00024002	-7.69e-06	-5.57e-06	-4.145e-05	-7.61e-06	-4.381e-05	-8.96e-06	-2.338e-05	-9.254e-05	-4.601e-05	-3.419e-05	1.359e-05	-1.895e-05	-1.828e-05	4.9e-06	-0.00025675	-7.97e-06	-2.427e-05	2.2e-06	-6.195e-05	-1.83e-05	-3.19e-05	1.78e-06	-3.337e-05	-2.587e-05	-0.00066439	4.68e-06	6.3e-06	-3.284e-05	-2.89e-05	-0.00017057	-1.581e-05	-4.502e-05	-4.834e-05	0.0001976	1.5e-06	1.799e-05	-2.45e-06	-0.0002494	8.43e-06	3.035e-05	-5.91e-06	-2.102e-05	-0.00024566	-1.48e-05	8.66e-06	-1.778e-05
8.305	-2.134e-05	-8.227e-05	-0.00018296	-3.247e-05	2.2e-06	-5.02e-06	-1.949e-05	-2.168e-05	-5.07e-06	2.36e-06	-5.897e-05	-2.394e-05	-1.536e-05	-3.006e-05	-2.571e-05	-2.599e-05	2.028e-05	-3.54e-05	-1.195e-05	-3.045e-05	0.00017428	-4.411e-05	-1.647e-05	-1.847e-05	-3.19e-06	-2.691e-05	2.846e-05	-5.462e-05	4.57e-06	1.412e-05	-5.483e-05	6.179e-05	-0.00042067	-1.449e-05	-1.118e-05	2.279e-05	-0.00049711	2.285e-05	-1.257e-05	9.85e-06	-0.00014595	-6.84e-06	-4e-08	-2.87e-06	1.026e-05	5.303e-05	-3.014e-05	1.382e-05	2.06e-06
8.295	-4.3e-06	-8.361e-05	4.226e-05	-1.259e-05	8.89e-06	-8.37e-06	-1.562e-05	-2.83e-06	-4.718e-05	-2.017e-05	-7.908e-05	-2.216e-05	-1.489e-05	-9.49e-06	-3.76e-05	-1.539e-05	2.34e-06	-0.00014491	7.44e-06	-2.08e-06	0.00018303	-5.681e-05	-1.824e-05	-1.688e-05	-2.046e-05	-1.316e-05	-1.709e-05	-0.00023205	4.68e-06	-3.245e-05	-6e-06	5.417e-05	-0.00043674	-7.631e-05	-3.175e-05	-1.031e-05	-7.91e-05	2.173e-05	-2.081e-05	4.041e-05	-0.00014602	3.009e-05	-1.386e-05	-5.01e-05	-1.466e-05	-0.00026192	-8.82e-06	1.503e-05	-2.328e-05
8.285	-2.492e-05	-2.974e-05	-0.00017376	-1.585e-05	9e-07	-3.472e-05	3.92e-06	-1.157e-05	-1.099e-05	-8.3e-06	-0.00010817	-4.597e-05	-4.766e-05	-8.72e-06	-2.381e-05	-2.94e-05	-1.434e-05	-0.00010334	-1.346e-05	5.7e-06	1.181e-05	-5.08e-05	-2.777e-05	-7.99e-06	-2.417e-05	-2.897e-05	-3.049e-05	-0.00020026	-4.419e-05	-1.455e-05	-7.912e-05	-0.00019043	-0.00020277	-3.049e-05	9.5e-06	-1.406e-05	3.463e-05	2.514e-05	-8.87e-06	-6.33e-06	-9.707e-05	2.555e-05	-1.884e-05	1.13e-05	-2.554e-05	-0.00017977	-3.682e-05	6.75e-06	-1.575e-05
8.275	-2.033e-05	-6.238e-05	0.00012232	-3.341e-05	-1.638e-05	-3.286e-05	-2.758e-05	9.97e-06	-2.328e-05	-2.211e-05	-0.00010508	-2.19e-06	1.647e-05	-2.611e-05	-5.17e-06	-1.176e-05	-1.466e-05	-6.111e-05	-1.69e-05	-1.67e-06	-8.81e-06	-4.838e-05	1.329e-05	-1.461e-05	-2.578e-05	-2.166e-05	-1.718e-05	-2.147e-05	7.45e-06	-4.308e-05	-2.506e-05	-0.00013476	-0.00021016	7.06e-05	1.619e-05	-3.503e-05	0.00014153	-1.996e-05	9.06e-06	-1.477e-05	-0.00024773	1.171e-05	3.84e-05	1e-05	-4.01e-05	-1e-05	1.117e-05	1.83e-05	8.14e-06
8.265	-9.05e-06	-6.409e-05	-4.483e-05	-2.967e-05	-8.14e-06	-2.355e-05	-1.042e-05	-3.078e-05	9.38e-06	3.14e-06	9.7e-07	-2.59e-05	-2.643e-05	-1.267e-05	-1.677e-05	4.124e-05	-1.427e-05	-3.488e-05	-5.9e-06	-5.042e-05	-2.005e-05	-1.911e-05	-2.54e-06	-9.07e-06	-2.348e-05	1.79e-06	-3.793e-05	-0.0001862	-1.173e-05	-2.13e-05	-1.965e-05	-6.503e-05	-0.0002236	-8.27e-05	2.756e-05	3.67e-06	-0.00016856	3.9e-07	2.397e-05	1.58e-05	-0.00024535	1.562e-05	-5.5e-06	-6e-06	-1.161e-05	-2.188e-05	1.741e-05	5.35e-06	-6.04e-06
8.255	-2.442e-05	-8.696e-05	3.087e-05	-1.853e-05	5.67e-06	-3.432e-05	-1.597e-05	-1.365e-05	-3.87e-06	-4.02e-06	-0.00011563	-3.914e-05	-1.35e-05	-3.421e-05	2.23e-05	-1.351e-05	3.41e-06	-0.00012157	-1.247e-05	-1.308e-05	-5.526e-05	9.42e-06	-5.428e-05	-1.764e-05	-2.985e-05	2.69e-06	-1.138e-05	-0.0001313	2.413e-05	-4e-06	-3.747e-05	-0.00018809	-0.00023008	-2.765e-05	-2.671e-05	-5.89e-06	0.00018291	-2.188e-05	-3.381e-05	-8.38e-06	-0.0002534	2.272e-05	3.537e-05	-3.239e-05	-3.061e-05	-0.00018806	-1.046e-05	4.43e-06	-2.361e-05
8.245	7.12e-06	-0.00010584	0.00016976	-2.804e-05	-1.684e-05	-5.743e-05	-2.458e-05	-3.674e-05	-2.07e-05	-2.604e-05	-6.951e-05	-2.146e-05	-3.345e-05	7.52e-06	-6.9e-05	-4.478e-05	-7.07e-06	-0.00014978	6.41e-06	-2.161e-05	-1.161e-05	-5.302e-05	-3.4e-06	-2.383e-05	-7.32e-06	-3.05e-05	-5.64e-05	9.84e-06	1.256e-05	-4.671e-05	-7.305e-05	-0.00010214	-0.0003346	-4.693e-05	-1.945e-05	-2.641e-05	1.287e-05	-2.55e-05	9.83e-06	-1.666e-05	1.763e-05	7.2e-07	3.2e-06	-3.424e-05	-7.096e-05	2.048e-05	-8.67e-06	-1.707e-05	-1.747e-05
8.235	4.63e-06	-5.345e-05	-0.00013173	-3.2e-06	-4.143e-05	9.14e-06	-5.85e-05	3.3e-07	1.36e-06	-3.834e-05	-7.849e-05	-1.574e-05	2.3e-07	2.122e-05	1.669e-05	-3.735e-05	1.896e-05	-0.0002945	-2.37e-05	9.41e-06	-7.81e-06	-1.579e-05	-5.597e-05	-2.199e-05	-6e-07	-9.29e-06	-2.05e-05	-0.00030574	-1.801e-05	-2.845e-05	-4.492e-05	-0.00013591	-3.934e-05	3.052e-05	-1.609e-05	-5.179e-05	0.00018008	-1.832e-05	2.17e-06	-6.03e-06	-0.00034634	-1.251e-05	3.194e-05	-4.668e-05	-3.525e-05	-0.00017742	-2.762e-05	-1.645e-05	-3.522e-05
8.225	-2.866e-05	-3.632e-05	-5.932e-05	9.56e-06	-2.508e-05	-2.202e-05	-2.906e-05	-3.015e-05	-1.726e-05	-4.246e-05	-0.00010339	-2.3e-06	-2.447e-05	-1.804e-05	-3.63e-06	-3.362e-05	-3.117e-05	-6.007e-05	-1.966e-05	-2.761e-05	-2.665e-05	-5.072e-05	1.121e-05	-2.974e-05	-9.8e-07	-4.914e-05	0	-0.00012619	1.776e-05	2.172e-05	-3.004e-05	-0.00015902	-9.195e-05	7.249e-05	2.5e-06	1.702e-05	-4.016e-05	9.87e-06	2.202e-05	1.731e-05	-0.00021827	1.026e-05	2.242e-05	-3.039e-05	-1.236e-05	-0.00034663	-2.093e-05	-5.38e-06	-1.519e-05
8.215	2.456e-05	-4.4e-05	-0.0001441	6.85e-06	-1.232e-05	-2.313e-05	-2.155e-05	-5.66e-06	3.83e-05	-7.26e-06	-6.341e-05	2.503e-05	-1.192e-05	-1.468e-05	-2.357e-05	-1.437e-05	2.983e-05	-7.912e-05	9.39e-06	-3.251e-05	-2.445e-05	-5.919e-05	-2.609e-05	-1.865e-05	2.474e-05	3.628e-05	5.898e-05	-3.175e-05	4.624e-05	1.749e-05	-6.262e-05	-0.00016492	-0.00014566	4.552e-05	2.303e-05	3.96e-06	0.00027116	6.46e-06	2.832e-05	6.28e-06	-0.00012288	5.453e-05	4.294e-05	5.22e-06	-1.029e-05	-7.832e-05	-1.029e-05	4.5e-07	6.6e-07
8.205	1.729e-05	-3.727e-05	-1.36e-05	1.184e-05	-2.064e-05	1.213e-05	-4.082e-05	1.213e-05	9.6e-07	2.75e-06	-7.911e-05	3.16e-06	-2.436e-05	3.23e-06	2.101e-05	-1.685e-05	7.18e-06	-0.00013176	8.85e-06	5.53e-06	-8.23e-06	-2.919e-05	2.499e-05	5.2e-06	3.658e-05	2.35e-05	9.02e-05	-1.89e-06	1.554e-05	3.976e-05	-3.244e-05	-3.887e-05	0.00010224	5.639e-05	2.031e-05	2.668e-05	6.102e-05	1.36e-05	4.207e-05	4.527e-05	6.115e-05	5.14e-05	3.096e-05	1.551e-05	1.006e-05	-0.00016419	-1.713e-05	-9.77e-06	-1.27e-05
8.195	4.798e-05	3.275e-05	-0.0005325	1.273e-05	-1.148e-05	-5.59e-06	5.63e-06	3.091e-05	-2.98e-06	-2.187e-05	-7.718e-05	6.61e-06	2.126e-05	1.506e-05	1.021e-05	-2.268e-05	8.479e-05	-1.621e-05	-2.405e-05	2.354e-05	-4.567e-05	-2.635e-05	3.59e-06	-7.37e-06	5.001e-05	4.911e-05	3.8e-05	-2.523e-05	3.267e-05	2.921e-05	-1.86e-05	-6.748e-05	-7.982e-05	9.92e-06	2.214e-05	-8.9e-06	1.899e-05	-6.62e-06	1.704e-05	7.153e-05	-6.55e-06	7.158e-05	6.393e-05	2.254e-05	-6.557e-05	0.00016849	-9.75e-06	-2.16e-06	8.98e-06
8.185	-2.682e-05	-3.312e-05	-0.00033924	-1.664e-05	1.165e-05	-2.624e-05	-2.724e-05	1.314e-05	-1.754e-05	-3.9e-05	-8.795e-05	-1.296e-05	-1.374e-05	8.25e-06	-4.817e-05	-4.461e-05	-3.047e-05	-0.00011141	-3.5e-07	-1.22e-05	-9.57e-06	-5.804e-05	-2.42e-05	-2.934e-05	2.162e-05	1.629e-05	2.51e-05	6.63e-05	5.483e-05	2.093e-05	1.521e-05	1.532e-05	-0.00038186	-3.6e-06	4.401e-05	-7.088e-05	0.00011479	-1.819e-05	1.166e-05	5.231e-05	5.131e-05	7.379e-05	3.353e-05	7.14e-06	-2.008e-05	-0.00017626	6.46e-06	8.07e-06	-2.933e-05
8.175	1.434e-05	-2.612e-05	6.122e-05	9.01e-06	-2.23e-06	-2.173e-05	-6.13e-06	-1.283e-05	1.86e-06	-1.296e-05	-5.227e-05	-1.375e-05	-1.6e-05	3.755e-05	-2.66e-05	-3.863e-05	-1.549e-05	-8.531e-05	-2.273e-05	-2.273e-05	1.225e-05	-9.34e-06	-1.2e-07	-1.223e-05	2.493e-05	5.95e-06	7.776e-05	-0.00035276	5.545e-05	-4.586e-05	-3.601e-05	-0.00012495	0.00012171	5.589e-05	7.46e-06	-1.68e-06	4.026e-05	2.919e-05	6.511e-05	6.371e-05	-0.00015937	6.887e-05	3.812e-05	-1.517e-05	-2.79e-05	6.165e-05	3e-07	1.916e-05	-1.563e-05
8.165	2.955e-05	-1.726e-05	2.287e-05	-7.86e-06	1.628e-05	-2.788e-05	-1e-06	-3.281e-05	-1.957e-05	-1.664e-05	-6.126e-05	3.66e-06	-1.233e-05	3.728e-05	-1.996e-05	-4.91e-06	-1.068e-05	-6.424e-05	3.79e-06	-4.134e-05	-2.103e-05	2.29e-06	-5.23e-06	-3.361e-05	1.34e-05	1.736e-05	0.00014656	-0.00026321	3.46e-05	-2.57e-06	-3.55e-05	-0.00011104	0.00014667	8.071e-05	2.679e-05	3.163e-05	-0.00010639	6.34e-06	3.693e-05	6.384e-05	3.937e-05	0.00011119	9.215e-05	-3.369e-05	-1.169e-05	0.0002077	-2.768e-05	-3.79e-06	-1.776e-05
8.155	3.093e-05	-2.318e-05	-2.167e-05	3.782e-05	-4.58e-06	-2.45e-06	-1.237e-05	5.147e-05	-2.738e-05	-1.244e-05	-3.618e-05	-4.29e-06	-9.88e-06	6.422e-05	-1.115e-05	-2.498e-05	-4.57e-06	-7.85e-05	7.43e-06	-7.01e-06	-2.525e-05	-2.23e-05	-1.07e-06	-4.164e-05	6.567e-05	0.00010833	0.00034902	0.00014181	0.00010512	9.144e-05	1.836e-05	-0.00020284	0.00012649	5.979e-05	0.00010407	4.435e-05	-9.439e-05	-5.8e-06	7.835e-05	9.478e-05	-5.6e-06	0.00023944	0.00022027	3.44e-06	-1.183e-05	-1.905e-05	-1.326e-05	9.97e-06	3.37e-06
8.145	9.319e-05	4.58e-06	-0.00029196	3.131e-05	7.66e-06	-4.05e-06	-1.094e-05	6.04e-06	-1.235e-05	-4.993e-05	-4.063e-05	-1.649e-05	-1.913e-05	0.0001095	-8.559e-05	4.6e-07	-6.4e-06	-0.00016793	-1.122e-05	-2.35e-05	-3.072e-05	-4.451e-05	-7.89e-06	1.488e-05	0.00010364	0.00012309	0.00027713	-0.00013561	0.00011655	7.631e-05	-2.183e-05	8.01e-06	-0.00010417	4.838e-05	8.198e-05	5.15e-06	-9.144e-05	1.202e-05	4.266e-05	0.00023221	-1.793e-05	0.00018429	0.00016597	-1.48e-05	-7.7e-07	-8.168e-05	-1.224e-05	7.57e-06	-5.38e-06
8.135	5.215e-05	-2.346e-05	0.00017871	1.186e-05	-1.13e-06	1.319e-05	-1.446e-05	8.069e-05	-2.277e-05	-1.858e-05	-3.708e-05	-1.259e-05	3.303e-05	-6.7e-07	-2.14e-06	5.48e-06	-9.19e-06	-0.00013451	-1.525e-05	-2.175e-05	-3.898e-05	-3.069e-05	-3.833e-05	-2.227e-05	1.636e-05	7.585e-05	0.00017785	-0.00026259	2.7e-05	1.285e-05	5.524e-05	-0.00016516	-0.00011534	1.035e-05	4.752e-05	1.39e-06	0.00015379	-3.87e-05	5.198e-05	0.00021733	-0.00019585	8.611e-05	0.00013981	-4.252e-05	-3.603e-05	-9.364e-05	-3.07e-05	1.519e-05	3.37e-06
8.125	1.371e-05	-1.754e-05	-7.103e-05	7.34e-06	3.49e-06	-4.53e-06	1.96e-06	7.316e-05	1.455e-05	1.763e-05	-5.88e-05	-1.865e-05	-4.58e-06	4.096e-05	-4.007e-05	-2.48e-06	-2.84e-05	-0.00015569	1.544e-05	-2.142e-05	3.67e-06	-2.481e-05	-1.159e-05	-1.155e-05	1.8e-07	4.017e-05	0.00014518	-0.00058215	2.414e-05	-5.67e-06	2.298e-05	-0.00015233	-0.00033136	6.26e-05	4.599e-05	1.538e-05	7.466e-05	-3.769e-05	3.702e-05	9.914e-05	-7.789e-05	5.911e-05	0.00011125	-5.998e-05	-3.235e-05	-0.00020813	-8.8e-06	2.952e-05	9.08e-06
8.115	-2.191e-05	-1.992e-05	-0.00013202	3.244e-05	-6.87e-06	5.44e-06	1.08e-06	2.634e-05	7.13e-06	6.8e-06	1.961e-05	2.59e-06	-1.123e-05	2.574e-05	1.716e-05	2.01e-06	-3.354e-05	-0.0001289	-1.967e-05	-2.68e-06	-1.982e-05	-7.01e-06	-1.494e-05	8.43e-06	4.919e-05	6.947e-05	0.00019524	-0.00019256	3.689e-05	6.518e-05	1.7e-06	-3.891e-05	-7.51e-05	5.96e-05	3.307e-05	-2.403e-05	-7.657e-05	-6.65e-06	3.511e-05	6.552e-05	-0.0001932	8.972e-05	0.00012002	-4.309e-05	-2.159e-05	-6.637e-05	-7.69e-06	1.25e-05	2.43e-06
8.105	2.334e-05	-2.409e-05	-0.0001025	-1.437e-05	4.579e-05	-4.34e-06	-3.98e-06	4.928e-05	2.941e-05	9.3e-07	-5.412e-05	-1.136e-05	-1.275e-05	2.49e-06	-4.69e-06	-1.859e-05	-5.74e-06	-1.673e-05	-3.111e-05	-5.97e-06	1.207e-05	-2.726e-05	-1.21e-05	-1.513e-05	5.09e-05	6.205e-05	6.15e-05	-0.00025416	2.538e-05	3.26e-05	4.62e-06	-0.00028688	-2.868e-05	-2.982e-05	-9.97e-06	-2.453e-05	7.287e-05	-2.772e-05	2.899e-05	0.00014128	-0.00025731	8.472e-05	4.788e-05	-4.392e-05	-4.77e-05	-0.00019354	7.4e-07	6.86e-06	-6.25e-06
8.095	1.534e-05	-8.057e-05	-0.00025333	2.209e-05	-1.17e-06	2.18e-06	-7.65e-06	2.465e-05	2.026e-05	4.902e-05	-6.671e-05	-1.513e-05	-1.238e-05	4.25e-06	8.12e-06	-1.34e-06	-2.449e-05	-4.83e-06	-6.54e-06	-1.529e-05	-7.36e-06	-3.064e-05	-3.196e-05	-2.702e-05	1.842e-05	3.927e-05	5.698e-05	-0.00040255	6.96e-06	-2.211e-05	-1.212e-05	-0.00014164	-4.671e-05	-2.141e-05	1.5e-07	-2.635e-05	4.757e-05	-3.694e-05	-9.07e-06	7.729e-05	-0.00035262	2.739e-05	3.293e-05	-5.06e-06	-2.54e-05	-2.657e-05	-2.77e-06	8.82e-06	-1.146e-05
8.085	-1.2e-05	-2.983e-05	-2.654e-05	2.289e-05	7.75e-06	1.219e-05	-1.953e-05	2.126e-05	-7.5e-07	1.263e-05	-2.418e-05	-1.242e-05	7.19e-06	1.39e-06	-1.608e-05	-2.69e-06	-4.46e-06	2.313e-05	3.242e-05	-2.06e-05	-2.82e-05	-2.512e-05	-1.211e-05	2.663e-05	-5.09e-06	-2.99e-06	-1.505e-05	-0.00024596	1.473e-05	1.975e-05	-2.316e-05	9.2e-07	-0.00022153	-1.95e-05	-4.1e-07	-2.053e-05	0.00010558	-3.976e-05	4.95e-06	3.14e-05	-0.0001047	2.388e-05	1.746e-05	-1.239e-05	-2.146e-05	0.00010754	-1.908e-05	-1.9e-06	7.79e-06
8.075	-2.791e-05	-8.95e-05	-0.00017192	5.73e-06	2.273e-05	2.847e-05	1.364e-05	2.037e-05	3.141e-05	5.89e-06	-2.679e-05	5.12e-06	-5.055e-05	-4.054e-05	-6.291e-05	4.01e-06	2.045e-05	6.895e-05	7.27e-06	-3.87e-06	-4.51e-05	-1.949e-05	1.566e-05	-1.813e-05	1.27e-05	-1.583e-05	5.698e-05	-6.572e-05	-2.56e-06	5.009e-05	-1.261e-05	-0.00020002	-8.79e-06	-1.272e-05	-1.648e-05	-3.51e-06	-0.00012598	-1.096e-05	1.005e-05	3.033e-05	-0.00010581	4.354e-05	5.605e-05	-1.899e-05	-2.132e-05	-0.00021971	-6.16e-06	-2.85e-06	1.258e-05
8.065	-3.71e-06	-6.447e-05	-0.00027399	-1.212e-05	-4.38e-06	2.972e-05	1.32e-05	-6.86e-06	2.606e-05	2.575e-05	-7.08e-05	6.55e-06	-1.099e-05	2.256e-05	-1.462e-05	-1.847e-05	2.834e-05	-0.00010141	8.67e-06	7.53e-06	3.07e-06	-2.05e-06	9.47e-06	-1.857e-05	-2.736e-05	-1.375e-05	1.657e-05	-0.00019687	-1.231e-05	-1.01e-06	-5.142e-05	0.0001491	-0.00027052	-9.22e-06	-8.09e-06	2.585e-05	-0.0002025	-7.95e-06	2.591e-05	7.14e-06	-9.58e-05	1.43e-05	5.517e-05	-1.201e-05	-3.652e-05	7.39e-06	8.99e-06	9.07e-06	-4.35e-06
8.055	-3.19e-06	-1.35e-05	-0.00011986	-1.081e-05	2.516e-05	1.518e-05	-5.117e-05	-7.37e-06	-6.25e-06	-2.21e-06	-7.874e-05	-1.152e-05	-3.321e-05	1.74e-06	-4.362e-05	-2.649e-05	2.023e-05	-0.00017799	-2.704e-05	-1.937e-05	5.75e-06	-1.731e-05	9.7e-06	3.296e-05	1.335e-05	-2.421e-05	1.253e-05	-2.907e-05	-1.315e-05	-4.173e-05	-4.576e-05	-0.00021033	3.535e-05	-2.741e-05	-3.15e-05	-1.114e-05	5.951e-05	-9.55e-06	2.029e-05	4.11e-05	8.78e-06	4.829e-05	3.618e-05	-4.784e-05	-5.087e-05	-1.111e-05	-4.438e-05	3.67e-06	-3.337e-05
8.045	-2.452e-05	-4.214e-05	-8.691e-05	-1.535e-05	3.43e-06	1.781e-05	-9.52e-06	-7.43e-06	2.26e-06	-3.142e-05	-6.313e-05	1.253e-05	-2.816e-05	3.433e-05	-1.46e-06	-4.07e-05	-3.528e-05	-6.529e-05	-5.77e-06	-3.865e-05	7.1e-06	-5.182e-05	4.85e-06	-2.66e-06	2.427e-05	2.679e-05	4.037e-05	-0.00011457	2.3e-06	-3.76e-05	-2.781e-05	-0.00011672	-2.775e-05	8e-07	-2.886e-05	1.144e-05	-0.00012541	2e-07	1.433e-05	2.06e-05	3.473e-05	3.712e-05	6.044e-05	-6.591e-05	-6.084e-05	-0.00016943	-1.759e-05	-1.653e-05	-1.313e-05
8.035	2.4e-07	-3.54e-05	-0.0001319	4.84e-06	4.57e-06	7.42e-06	-3.14e-05	-8.56e-06	-1.658e-05	-6.87e-06	-6.32e-05	8.48e-06	-4.985e-05	3.274e-05	2.357e-05	2.062e-05	3.38e-06	-0.00019695	4.171e-05	7.5e-06	-1.395e-05	-4.46e-06	2.19e-05	2.029e-05	1.98e-06	3.253e-05	4.596e-05	-4.81e-06	-8.23e-06	-9.49e-06	-2.399e-05	-7.625e-05	-4.224e-05	3.191e-05	7.2e-06	-1.61e-05	2.64e-06	6.64e-06	3.188e-05	3.674e-05	6.352e-05	4.878e-05	7.067e-05	-3.673e-05	-1.061e-05	-8.046e-05	-3.43e-06	-2.6e-06	-2.001e-05
8.025	-7.06e-06	-3.086e-05	-0.00033989	6.381e-05	-6.57e-06	8.05e-06	7.24e-06	2.83e-06	-2.228e-05	-2e-07	-0.00011529	3.342e-05	1.349e-05	8.427e-05	6.286e-05	1.182e-05	3.006e-05	-0.00012914	5.365e-05	0.00011543	6.29e-05	2.7e-05	3.681e-05	3.11e-06	4.25e-05	2.846e-05	9.861e-05	-0.00012478	4.196e-05	3.434e-05	-2.846e-05	-9.59e-06	-0.00033639	9.05e-06	6.571e-05	4.446e-05	3.7e-07	-1e-07	8.661e-05	7.524e-05	-0.00021113	5.643e-05	9.541e-05	2.334e-05	0.00013431	0.00011211	1.857e-05	5.15e-06	-7.02e-06
8.015	2.914e-05	-2.77e-05	-5.109e-05	8.98e-06	-2.491e-05	-1.277e-05	-2.61e-05	3.895e-05	-2.539e-05	-2.206e-05	-7.577e-05	1.092e-05	5.42e-06	-5.937e-05	-1.031e-05	-3.823e-05	1.296e-05	-8.315e-05	6.706e-05	-3.229e-05	4.001e-05	1.876e-05	-5.316e-05	-1.557e-05	2.386e-05	5.517e-05	2.53e-05	-0.00038637	-9.62e-06	-1.263e-05	2.509e-05	-0.00037806	1.71e-05	-1.216e-05	-3.943e-05	-1.842e-05	9.964e-05	1.81e-06	2.216e-05	9.996e-05	-0.00026737	3.696e-05	4.048e-05	3.533e-05	6.006e-05	-0.0002569	0.00010718	1.296e-05	-8.83e-06
8.005	2.051e-05	-5.229e-05	-0.00024714	9.79e-06	5.62e-06	1.24e-06	-9e-08	3.768e-05	1.227e-05	6.46e-06	-4.348e-05	-1.661e-05	-2.646e-05	1.498e-05	7.17e-06	1.632e-05	-9.42e-06	-0.00026061	1.406e-05	-1.574e-05	-3.452e-05	-1.343e-05	9.4e-06	5.99e-06	-4.032e-05	1.303e-05	3.961e-05	-0.00039145	3.291e-05	-4.44e-06	-2.838e-05	-0.00029968	-0.00013117	-2.221e-05	1.092e-05	-8e-08	-3.517e-05	1.77e-05	6.54e-06	5.492e-05	-1.101e-05	5.384e-05	2.44e-05	1.174e-05	1.969e-05	-0.00013709	6.183e-05	5e-06	-9.19e-06
7.995	-2.87e-05	-8.048e-05	-0.00014464	-1.07e-06	3.483e-05	-1.47e-06	5.422e-05	4.79e-06	-3.314e-05	-1.444e-05	-7.44e-06	-2.805e-05	-5.549e-05	1.662e-05	-3.085e-05	-9.24e-06	7.93e-06	-7.832e-05	-2.055e-05	-1.198e-05	-1.058e-05	-3.097e-05	-4.493e-05	-2.752e-05	-2e-07	-2.25e-06	1.969e-05	-0.00025565	3.73e-06	-4.412e-05	-1.143e-05	-0.00029957	-0.0002264	-4.87e-05	-5.3e-06	-3.368e-05	-7.093e-05	-3.032e-05	1.16e-05	4.425e-05	-0.0001768	-2.3e-06	3.013e-05	-2.398e-05	-3.491e-05	-5.924e-05	-1.418e-05	-9.33e-06	-8.84e-06
7.985	-3.25e-05	-4.433e-05	-0.00011319	1.34e-05	1.735e-05	5.269e-05	3.52e-05	8.57e-06	-2.739e-05	-4.07e-06	-6.925e-05	-1.051e-05	-1.05e-05	3.783e-05	-1.834e-05	2.273e-05	-1.631e-05	-8.562e-05	3.32e-06	-1.556e-05	-3.336e-05	-3.826e-05	-4.218e-05	-1.163e-05	-1.67e-05	3.79e-05	2.569e-05	-0.0003689	1.16e-06	-2.409e-05	-2.343e-05	0.00010045	-4.791e-05	-4.258e-05	-4.7e-06	-1.489e-05	0.0001363	-1.207e-05	2.338e-05	2.994e-05	-0.00030829	6.51e-06	1.665e-05	1.27e-06	4.529e-05	-0.00026459	8.82e-06	-1e-06	1.344e-05
7.975	-9.6e-07	-6.682e-05	-5.761e-05	-2.038e-05	2.163e-05	-3.56e-06	-2.676e-05	-1.645e-05	3.992e-05	2.029e-05	-5.603e-05	-1.582e-05	1.274e-05	5.4e-07	-1.654e-05	7.54e-06	-1.02e-05	-0.00023733	-1.694e-05	-5.065e-05	-4.129e-05	-4.285e-05	-3.41e-06	-1.879e-05	-2.58e-05	-5.8e-07	4.866e-05	-0.00022813	2.601e-05	-3.39e-06	-4.806e-05	0.00012685	-0.00038331	-4.025e-05	4.5e-06	-2.93e-05	-7.934e-05	-1.68e-06	3.479e-05	6.322e-05	-0.000307	6.3e-05	6.137e-05	-4.395e-05	2.222e-05	-0.00017955	-1.159e-05	8.26e-06	4.25e-06
7.965	-1.147e-05	-6.247e-05	-6.528e-05	1.925e-05	-1.674e-05	-1.772e-05	-1.487e-05	-2.07e-06	-1.405e-05	9.5e-06	-8.491e-05	7.91e-06	-2.566e-05	1.67e-05	-6.35e-06	-2.309e-05	1.492e-05	-0.00023899	1.4e-07	-1.324e-05	-1.836e-05	-5.427e-05	-2.486e-05	-3.916e-05	-3.899e-05	3.09e-06	0.00010595	2.392e-05	5.11e-06	-3.89e-06	-5.601e-05	-9.318e-05	-0.00031579	-4.825e-05	-1.639e-05	-3.95e-06	2.765e-05	3.285e-05	5.681e-05	3.771e-05	5.588e-05	7.192e-05	9.114e-05	-1.78e-05	5.316e-05	-0.00011747	2.43e-06	4.53e-06	-1.5e-06
7.955	7.82e-06	-4.516e-05	-0.00028486	7.68e-06	-4.985e-05	-1.912e-05	-6.44e-06	-1.329e-05	-1.626e-05	1.22e-06	-5.941e-05	1.22e-05	-1.901e-05	1.946e-05	-2.016e-05	-1.546e-05	-3.207e-05	-5.114e-05	-9.95e-06	-2.741e-05	-1.838e-05	-5.921e-05	-8.25e-06	3.53e-06	7.081e-05	2.059e-05	0.00020556	-0.00027356	4.516e-05	2.949e-05	-2.009e-05	-7.354e-05	-5.968e-05	-4.085e-05	2.9e-07	8.49e-06	-6.062e-05	2.633e-05	6.855e-05	0.00010616	-5.468e-05	0.0001043	0.00016974	-6.993e-05	-1.742e-05	-4.473e-05	-2.153e-05	3.18e-06	-6e-08
7.945	-7.84e-06	-2.042e-05	-0.00026884	9.4e-06	-1.542e-05	-1.631e-05	-2.244e-05	-1.836e-05	-1.28e-05	-2.214e-05	-8.349e-05	-3.24e-06	-5.779e-05	-1.022e-05	-1.96e-06	-1.02e-06	7.84e-06	-3.239e-05	-3.217e-05	-1.91e-05	-2.565e-05	-2.785e-05	-1.148e-05	1.394e-05	2.442e-05	1.059e-05	4.247e-05	-6.758e-05	-4.61e-05	2.68e-06	-1.694e-05	-0.00017436	-0.00026555	1.281e-05	-2.4e-05	-2.17e-05	3.528e-05	-1.178e-05	3.47e-06	7.894e-05	-0.00018846	8.318e-05	3.414e-05	-3.231e-05	-4.601e-05	-8.517e-05	-3.519e-05	-2.15e-06	-5.36e-06
7.935	-3.244e-05	-9.617e-05	-0.00021834	1.737e-05	3.31e-06	-1.324e-05	-2.706e-05	1.02e-05	-2.984e-05	-7.22e-06	-0.00011513	-7.6e-06	-7.893e-05	-7.72e-06	-1.119e-05	-1.334e-05	3.94e-06	-5.809e-05	-3.822e-05	-1.972e-05	-3.764e-05	-1.333e-05	1.731e-05	-1.469e-05	9.92e-06	1.658e-05	2.006e-05	-0.00037932	-2.197e-05	-2.724e-05	-2.533e-05	-0.00010064	-0.00031958	-7.179e-05	-1.787e-05	-8.37e-06	0.00038676	-1.98e-05	2.95e-05	3.17e-05	-3.876e-05	4.802e-05	4.693e-05	-8.329e-05	1.31e-06	-0.00011176	-3.8e-07	2.439e-05	4.24e-06
7.925	-2.327e-05	-4.986e-05	-0.0003354	2.031e-05	-1.52e-05	-2.543e-05	-3.493e-05	-6.67e-06	-2.39e-05	-2.126e-05	-9.805e-05	-1.402e-05	-3.389e-05	2.637e-05	4.43e-06	-3.315e-05	2.75e-05	-0.00025437	-6.17e-06	-1.557e-05	-8.2e-06	-6.92e-05	-1.771e-05	-1.638e-05	1.586e-05	-9.69e-06	0.00010734	0.00027391	1.561e-05	-2.032e-05	-4.29e-05	-0.00010191	-0.00014649	-5.206e-05	-1.25e-06	-1.203e-05	-2.47e-06	-2.402e-05	2.46e-06	3.766e-05	-6.115e-05	2.674e-05	6.889e-05	-5.794e-05	-3.33e-05	-0.00021369	-1.762e-05	1.301e-05	5.87e-06
7.915	-3.635e-05	-5.804e-05	-4.559e-05	-4.56e-06	-3.449e-05	-1.541e-05	-3.128e-05	4.64e-06	-3.548e-05	-4.136e-05	-9.314e-05	1.39e-05	-6.057e-05	7.52e-06	3e-07	-1.125e-05	-2.382e-05	-5.773e-05	-2.397e-05	-2.731e-05	-1.17e-05	-7.71e-05	-1.44e-06	3e-08	-5.79e-06	2.256e-05	8.1e-05	-0.00013771	-1.65e-06	8.82e-06	-2.527e-05	-5.405e-05	6.22e-06	-2.369e-05	6.17e-06	3.054e-05	-0.00027485	-1.218e-05	6.253e-05	7.568e-05	-0.00048698	0.00011857	5.848e-05	-4.759e-05	3.56e-06	6.871e-05	-4.62e-06	1.703e-05	1.988e-05
7.905	-7.77e-06	-2.914e-05	-0.00025224	3.947e-05	-2.185e-05	-1.89e-05	-3.071e-05	2.287e-05	-2.052e-05	-1.624e-05	-5.774e-05	1.96e-06	-2.789e-05	3.372e-05	4.787e-05	-1.602e-05	9.53e-06	-6.511e-05	1.704e-05	1.894e-05	-1.012e-05	-3.698e-05	-2.23e-06	-1.328e-05	6.1e-06	-7.7e-07	6.506e-05	-0.00049648	4.89e-06	6.97e-06	-2.027e-05	-0.00021449	7.674e-05	1.398e-05	-1.96e-06	3.852e-05	0.00023331	5.62e-06	6.678e-05	6.764e-05	-2.861e-05	6.93e-05	6.945e-05	-1.38e-06	-2.317e-05	-0.00017348	9.9e-06	-4.5e-07	5.07e-06
7.895	1.969e-05	-4.527e-05	-0.0001323	5.86e-05	7.83e-06	2.263e-05	-3.02e-06	0.00012308	-3.69e-06	-6.6e-07	-1.754e-05	3.701e-05	-2.748e-05	0.00010695	3.116e-05	8.106e-05	-2.1e-06	-3.524e-05	3.306e-05	-1.568e-05	2.368e-05	-3.488e-05	2.792e-05	2.08e-06	2.38e-05	2e-05	0.00011057	-0.00040018	4.744e-05	5.044e-05	1.402e-05	-2.562e-05	-0.00015966	4.463e-05	6.901e-05	0.00011279	8.697e-05	1.523e-05	5.505e-05	9.196e-05	-0.00019962	4.567e-05	4.886e-05	2.138e-05	-6.671e-05	-4.215e-05	3.241e-05	9.33e-06	5.74e-06
7.885	5.528e-05	5.95e-06	0.00015807	0.00012107	9.212e-05	0.0001716	0.00011821	0.00017931	6.895e-05	8.216e-05	7.436e-05	0.0001187	0.00036197	0.00018468	0.00021893	0.00093166	0.00036803	0.00046307	0.00050056	0.00044913	0.00027436	0.00031424	0.00036454	0.00050181	5.096e-05	5.906e-05	5.844e-05	-0.00032165	5.107e-05	7.779e-05	3.174e-05	7.963e-05	8.1e-07	8.88e-05	5.924e-05	0.00062848	0.00049154	0.00014767	6.828e-05	7.224e-05	-0.00034573	0.00010565	7.327e-05	7.154e-05	6.298e-05	-6.363e-05	8.289e-05	4.6e-06	9.87e-06
7.875	7.113e-05	3.651e-05	0.00011452	9.328e-05	6.658e-05	0.00015014	0.00010693	0.00019528	7.009e-05	0.00013972	0.00012182	0.00012389	0.0003155	0.00025381	0.00019213	0.00092769	0.00036036	0.00022812	0.00046408	0.00042133	0.00023978	0.00034473	0.00031669	0.00038483	4.765e-05	7.221e-05	5.901e-05	-0.000224	7.102e-05	7.48e-05	7.018e-05	-0.00023704	0.00038568	0.00012939	0.00010423	0.00066223	0.00028541	0.00017902	0.00010984	7.767e-05	-0.00023316	0.00010172	8.897e-05	0.00011263	1.505e-05	1.339e-05	6.825e-05	1.449e-05	1.716e-05
7.865	7.054e-05	1.335e-05	0.00105949	9.884e-05	4.592e-05	8.762e-05	6.07e-05	0.00013184	7.566e-05	5.992e-05	1.117e-05	0.00013079	0.00020181	0.00022197	0.00011746	0.00083473	0.0002465	0.00125864	0.00048078	0.00045404	0.00021772	0.00039399	0.00031942	0.00044464	0.00013053	6.084e-05	0.00023788	0.00169548	0.00011061	6.937e-05	2.077e-05	0.00097121	0.00107505	0.00030336	0.00016404	0.00054738	0.00102139	8.979e-05	0.00010827	0.00010545	0.00066895	0.000107	0.00013671	8.628e-05	4.319e-05	0.00043738	8.624e-05	1.824e-05	2.028e-05
7.855	0.00095738	0.00098437	0.00111849	0.00097964	6.371e-05	0.00017032	8.162e-05	0.00031833	7.734e-05	6.475e-05	5.335e-05	0.00173629	0.00124377	0.00249521	0.00208609	6.334e-05	0.00120188	0.00121977	0.00026678	0.00246918	0.00140625	0.00096967	0.0018389	0.00161242	0.00107819	0.0010156	0.00110886	0.00088314	0.00138047	0.00162116	0.00023524	0.00143186	0.00136677	0.00202491	0.00191017	0.00314417	0.0010634	0.00020571	0.00085346	0.00076185	0.00081114	0.00080099	0.00077475	0.0006047	0.00088666	0.0012701	0.00028196	0.00011046	0.00038595
7.845	0.00082252	0.00082134	0.00165567	0.0009812	0.00083839	0.00125619	0.00151565	0.00149214	0.00086146	0.0005976	0.00169254	0.00107857	0.00272753	0.00058835	0.00104158	0.00066926	0.00179418	0.00066077	0.00269857	0.00126084	0.00122725	0.00189615	0.00125377	0.00113952	0.00033378	0.00048814	0.00021579	5.578e-05	0.00040833	0.00068479	0.00177774	0.00039692	0.00026867	0.00017075	0.00024135	0.0006272	0.00070296	0.00118517	0.00014958	0.0003462	0.00045408	0.00024717	0.00016092	0.00191783	0.00218662	0.00017251	0.00254425	0.00034707	0.00012933
7.835	0.00024157	0.00032155	0.00130185	0.00057519	0.00130833	0.00201817	0.00196453	0.00065183	0.00193838	0.00152997	0.00076521	0.00077433	0.00145005	0.00044988	0.00021015	0.00193024	0.00063803	0.00073647	0.00073356	0.00058984	0.00039518	0.00072085	0.0006337	0.00040878	0.0001187	0.00014468	0.00020503	0.00036672	9.788e-05	0.00019149	0.00038109	0.00034424	0.00031387	0.00011381	0.00016994	0.00033482	0.00063469	0.00036091	0.00014119	0.00013212	0.00036317	0.00011151	0.00012913	0.00091353	0.00159305	0.00016519	0.00118649	5.493e-05	1.9e-06
7.825	0.00027647	0.0003127	0.00075688	0.00041673	0.00033578	0.00073541	0.00097443	0.00055061	0.00096656	0.00066452	0.00025982	0.00032329	0.00083416	0.00039853	5.135e-05	0.00124539	0.00033823	0.00036361	0.00039069	0.00036842	0.00019557	0.00042335	0.00026862	0.00018674	0.00014991	0.00015972	0.00022763	0.00033757	0.00010973	0.00018674	0.00033424	0.00062726	0.0002501	0.00011672	0.00011237	0.00018507	0.00019256	0.00014994	0.00015304	0.00019351	0.00039404	0.00014168	0.00013399	0.00062478	0.00087929	0.00013903	0.00043194	2.297e-05	2.76e-06
7.815	0.00014215	6.187e-05	-0.00025486	5.01e-05	4.665e-05	0.00010267	8.953e-05	0.00016109	8.892e-05	5.225e-05	5.345e-05	-3.237e-05	0.00011977	0.00015124	5.966e-05	0.00012893	6.503e-05	7.183e-05	2.331e-05	3.912e-05	5.029e-05	9.452e-05	6.579e-05	5.911e-05	9.614e-05	0.00014494	0.00060914	0.00028736	0.00015347	0.0001052	4.378e-05	-0.00015985	0.00010693	0.00014573	0.00013482	2.08e-06	2.531e-05	9.1e-06	0.00015685	0.00026824	9.182e-05	0.00025457	0.00027717	4.02e-05	-9.56e-06	0.00018269	1.698e-05	1.977e-05	-8.42e-06
7.805	0.00028689	0.00015803	-0.00018207	0.00010318	4.944e-05	6.177e-05	4.026e-05	0.00022701	3.015e-05	-1.268e-05	8.347e-05	6.825e-05	6.418e-05	0.00025886	5.129e-05	8.162e-05	7.145e-05	-0.00011658	1.232e-05	4.03e-06	6.513e-05	3.134e-05	5.317e-05	7.255e-05	0.00031749	0.0003794	0.00072089	0.00124858	0.00032847	0.00033116	0.00013225	0.00018988	0.00033745	0.00031607	0.00038608	5.123e-05	8.958e-05	3.31e-05	0.00030995	0.00076973	0.0007496	0.00064121	0.00053947	3.81e-06	-3.497e-05	-0.00015957	1.816e-05	2.551e-05	3.16e-06
7.795	0.00013564	7.438e-05	-5.486e-05	8.755e-05	0.00015379	0.00011314	7.998e-05	0.00014435	5.863e-05	4.243e-05	0.00021892	9.07e-06	4.208e-05	0.00016469	5.306e-05	7.116e-05	4.833e-05	-0.00013053	1.738e-05	1.096e-05	2.323e-05	7.354e-05	3.002e-05	4.205e-05	8.785e-05	0.00015125	0.00021123	-0.00020272	0.00012964	0.00012384	0.00011987	-0.00033786	2.67e-05	0.00010254	0.00017665	4.595e-05	0.00018197	9.05e-06	9.463e-05	0.00020464	-0.00016045	0.00019169	0.00014761	1.436e-05	-1.253e-05	-8.795e-05	2.912e-05	-4.52e-06	-7.78e-06
7.785	1.19e-05	-1.238e-05	1.874e-05	2.9e-07	4.049e-05	8.172e-05	5.488e-05	5.281e-05	7.907e-05	7.027e-05	2.569e-05	3.6e-07	9.09e-06	4.103e-05	-4.71e-06	1.345e-05	1.013e-05	-0.00021462	-1.709e-05	5.11e-06	-2.79e-05	-1.56e-05	-7.58e-06	1.116e-05	2.366e-05	6.836e-05	8.525e-05	-0.00023829	2.4e-05	6.154e-05	2.406e-05	-0.00037142	-8.981e-05	-3.39e-06	5.777e-05	-2.42e-06	9.407e-05	5.6e-07	6.721e-05	0.00011012	-0.00040563	5.234e-05	0.00010548	1.521e-05	-1.912e-05	-4.71e-06	9.27e-06	4.81e-06	2.471e-05
7.775	1.21e-06	-6.708e-05	-0.00052737	-1.878e-05	6.26e-06	7.15e-06	1.344e-05	3.095e-05	6.901e-05	3.261e-05	2.31e-06	2.133e-05	4.898e-05	-2.667e-05	-4.276e-05	1.071e-05	-3.92e-06	-0.00011565	9.27e-06	1.77e-05	1.635e-05	2.75e-06	3.072e-05	8.97e-06	-4.6e-07	1.58e-06	7.804e-05	-0.00024425	1.791e-05	2.113e-05	1.442e-05	-0.00023151	0.00018541	-2.698e-05	2.606e-05	-1.6e-06	8.705e-05	-3.292e-05	3.1e-05	7.973e-05	-0.00030076	6.964e-05	8.685e-05	-3.375e-05	-5.236e-05	-8.34e-06	-2.43e-05	1.1e-07	6.88e-06
7.765	1.57e-06	-4.425e-05	1.831e-05	3.606e-05	9.07e-06	4.255e-05	6.71e-06	3.642e-05	1.645e-05	3.01e-05	8.2e-06	3.855e-05	-8.3e-06	7.742e-05	9.09e-06	3.412e-05	1.99e-05	-0.00015723	1.881e-05	4.22e-06	9.98e-06	-4.811e-05	-1.636e-05	-2.557e-05	5.153e-05	6.175e-05	0.00032272	8.134e-05	2.333e-05	4.1e-06	6.74e-06	-0.00013075	-0.00019634	-9.93e-06	3.099e-05	-1.73e-06	0.00018685	1.46e-06	0.00014092	0.0002301	-3.94e-05	0.00035224	0.0002781	-8.76e-06	-1.185e-05	0.00020896	1.026e-05	9.3e-06	6.22e-06
7.755	5.693e-05	3.308e-05	-0.00027512	0.00013634	0.00010162	7.56e-05	6.653e-05	9.185e-05	0.00013081	0.00010884	8.183e-05	0.00011644	0.00010606	0.00010919	1.962e-05	7.238e-05	8.004e-05	-8.541e-05	5.283e-05	9.732e-05	8.144e-05	3.676e-05	6.945e-05	6.551e-05	0.00018331	0.00013367	0.00015734	0.00017602	0.00010363	6.301e-05	4.878e-05	4.969e-05	-0.00018517	5.556e-05	5.368e-05	8.613e-05	1.004e-05	3.613e-05	0.00013733	9.42e-05	0.00060064	0.00012588	0.00022317	6.005e-05	-8.3e-07	3.7e-06	5.754e-05	3.232e-05	4.535e-05
7.745	5.282e-05	7.139e-05	0.00010344	0.00010174	8.243e-05	9.283e-05	9.25e-05	7.065e-05	0.00013105	0.00017674	1.838e-05	0.00011794	0.0001463	0.00010316	0.00014205	0.00015497	0.00015135	0.00019255	0.00016983	0.00016455	0.00015737	0.00017814	0.000223	0.00017392	8.831e-05	6.359e-05	5.791e-05	-0.00024641	2.937e-05	8.181e-05	0.00012466	-0.00013114	-0.0001584	-3.701e-05	4.715e-05	8.042e-05	0.00015089	3.295e-05	3.441e-05	3.703e-05	-0.00013949	-7.83e-06	4.493e-05	9.508e-05	0.00010357	0.00042181	0.00011915	9.92e-05	0.00014535
7.735	8.946e-05	0.00011838	0.00024646	0.00018171	9.393e-05	0.00014222	0.00012457	5.944e-05	0.00018275	0.0002373	2.029e-05	0.00019769	0.00019896	0.00012117	0.00012553	0.00023683	0.00023995	0.00032831	0.00018173	0.00023983	0.00022662	0.00021754	0.00025712	0.00020017	6.553e-05	5.387e-05	4.18e-06	-0.00021939	7.381e-05	9.587e-05	0.00012421	5.805e-05	0.00036049	5.615e-05	1.691e-05	0.00014578	0.00048506	7.47e-05	4.288e-05	4.03e-05	2.788e-05	9.63e-06	1.365e-05	0.00019018	0.00011167	0.0005149	0.00013815	0.00013837	0.00015224
7.725	-2.102e-05	-5.275e-05	-0.00013962	-6.36e-06	-4.48e-06	1.51e-05	3.69e-06	2.47e-06	-3.7e-07	2.612e-05	-5.004e-05	7e-08	-6.43e-06	-3.483e-05	-3.47e-06	-6.94e-06	1.5e-05	-6.528e-05	8.17e-06	1.438e-05	-1.97e-06	-1.619e-05	4.16e-06	-1.106e-05	-2.18e-05	2.65e-06	5.491e-05	-0.0001215	-4.41e-06	-2.999e-05	-3.29e-05	8.401e-05	1.444e-05	-1.868e-05	4.5e-06	-2.95e-05	0.00040188	-3.78e-06	9.69e-06	1.04e-06	-6.916e-05	2.73e-05	5.48e-06	-2.745e-05	-1.266e-05	7.666e-05	1.816e-05	1.919e-05	1.432e-05
7.715	1.19e-06	-5.671e-05	0.0001498	-1.187e-05	-8.82e-06	2.15e-05	-6.53e-06	-1.73e-05	-8.52e-06	-3.9e-07	-8.513e-05	9.18e-06	-1.45e-05	-1.037e-05	-7.08e-06	8.89e-06	-9.59e-06	0.00019944	-3.29e-06	7.33e-06	-8.29e-06	-2.463e-05	1.01e-05	1.792e-05	2.1e-05	-2.839e-05	1.626e-05	1.93e-06	4.07e-06	-5.95e-06	-3.235e-05	0.0002098	-6.801e-05	-4.179e-05	-3.625e-05	-7.3e-07	0.00042305	-8.11e-06	6.3e-07	2.148e-05	-0.00023382	2.54e-06	-1.99e-06	-3.577e-05	-5.138e-05	0.00019406	5.569e-05	-1.66e-06	1.643e-05
7.705	9.15e-06	-4.899e-05	0.00015213	2.996e-05	2.477e-05	-4.03e-06	7.87e-06	-2.6e-07	3.199e-05	-1.291e-05	-6.831e-05	8.173e-05	-1.71e-05	7.88e-06	-5.88e-06	6.49e-06	1.47e-05	0.00028188	3.004e-05	2.236e-05	1.963e-05	7.18e-06	1.388e-05	2.153e-05	-3.71e-06	1.818e-05	1.852e-05	0.00011818	-1.592e-05	3.905e-05	-1.342e-05	0.00014668	3.465e-05	-1.331e-05	-6.93e-06	-9.29e-06	0.00071396	-4.52e-06	-4.73e-06	2.215e-05	0.00011934	2.639e-05	1.106e-05	-1.476e-05	3.681e-05	0.00079341	0.00015249	7.14e-06	6.6e-06
7.695	-2.36e-06	-1.747e-05	0.00056705	7.226e-05	3.948e-05	6.058e-05	5.618e-05	2.097e-05	6.351e-05	5.081e-05	-2.955e-05	0.00017184	1.674e-05	1.42e-05	0.00011016	2.752e-05	6.009e-05	0.00074125	0.00012677	0.00015291	7.463e-05	0.00013344	0.00015874	0.00014219	5.019e-05	-7.1e-07	-4.97e-06	0.00021622	1.788e-05	9.6e-07	1.628e-05	0.00081819	0.00045644	-4.037e-05	-1.18e-05	7.278e-05	0.00146125	5.959e-05	9.64e-06	2.496e-05	-1.247e-05	1.893e-05	-1.09e-06	5.123e-05	8.574e-05	0.00147977	0.00057013	3.676e-05	0.00010073
7.685	2.518e-05	2.135e-05	0.0194902	0.00026602	0.00015457	0.00028982	0.00041414	4.387e-05	0.00034304	0.00059283	-1.29e-06	0.00391201	0.00056642	2.623e-05	0.00120068	0.00049248	0.0006622	0.0227925	0.00212806	0.00196266	0.00176026	0.0020434	0.00267767	0.00286546	3.629e-05	1.86e-05	3.429e-05	0.00255805	1.165e-05	7.212e-05	6.453e-05	0.0178743	0.00346769	0.00010038	-1.092e-05	0.00044786	0.0317716	0.00027466	2.023e-05	3.292e-05	0.00095673	2.47e-05	3.775e-05	0.00102649	0.00345517	0.0208194	0.00537202	0.00018148	0.00081453
7.675	0.00010698	0.00060923	0.0027519	0.0014218	0.00062199	0.00064077	0.00085801	0.00012629	0.00106084	0.00087616	0.00020362	0.00135213	0.00123304	0.0001787	0.00059663	0.00025451	0.00044348	0.00087418	0.00054927	0.00092563	0.00067122	0.00057447	0.00032971	0.00030126	4.339e-05	1.398e-05	3.23e-05	0.0109161	5.8e-05	0.00036971	0.00047608	0.00677105	0.00587689	0.00019198	6.098e-05	0.00080515	0.00144223	0.00060492	4.249e-05	3.523e-05	0.00433046	2.837e-05	4.995e-05	0.00066103	0.00030361	0.00117549	0.00063823	0.00034447	0.00081288
7.665	0.0003526	0.00095569	-0.0002124	0.00035476	0.00017132	7.215e-05	5.285e-05	0.00028255	8.759e-05	6.728e-05	0.00019582	7.881e-05	9.835e-05	0.00034488	0.00011272	-1.238e-05	5.537e-05	-0.00029556	6.364e-05	0.000109	0.00031504	5.713e-05	5.602e-05	2.686e-05	0.00036716	0.00015147	3.152e-05	0.00027545	0.00020823	0.0008507	0.00032276	6.478e-05	0.00027632	0.00024349	9.305e-05	9.262e-05	-0.00047572	0.00016098	7.936e-05	5.913e-05	0.00053166	2.471e-05	6.369e-05	0.00010108	0.00014742	-0.00062445	0.00027035	5.695e-05	1.43e-05
7.655	0.0001488	9.77e-05	-0.0001466	0.00014812	0.00011048	0.00021991	0.00029129	7.635e-05	0.00019407	0.00013864	3.532e-05	0.00015819	0.00026454	0.0001027	5.582e-05	0.00011559	0.00013203	-0.0001703	0.00014396	0.00014105	0.00010807	0.00014976	0.00016251	0.00010594	0.00027022	0.00039586	-2.17e-05	-2.387e-05	0.00015424	0.00017585	4.436e-05	9.948e-05	9.762e-05	-2.403e-05	6.515e-05	6.535e-05	-0.00019092	7.122e-05	1.644e-05	-2.04e-06	-5.403e-05	2.399e-05	-2.5e-06	0.00019636	0.00034151	2.616e-05	0.00034253	3.021e-05	-1.84e-06
7.645	7.69e-05	4.415e-05	0.00042761	0.00019256	0.00010322	0.0003787	0.00039167	0.0001562	0.00028985	0.0002285	1.275e-05	0.00038337	0.00054747	0.00010632	3.917e-05	0.00022909	0.00019064	4.677e-05	0.00029297	0.000262	0.00015484	0.00032551	0.00029991	0.0001848	6.692e-05	0.00019351	-2.445e-05	-3.375e-05	8.219e-05	9.362e-05	0.00012056	5.003e-05	-0.00017998	1.778e-05	9.443e-05	0.00010979	0.00014485	9.28e-05	6.4e-06	2.39e-05	4.631e-05	-2.839e-05	-1.74e-05	0.00035112	0.00071219	-0.00032955	0.00056366	8.87e-06	-1.784e-05
7.635	8.492e-05	0.00013067	3.679e-05	0.00025448	0.0001548	0.00040731	0.00047738	0.00028395	0.00030238	0.00017511	5.612e-05	0.0002509	0.0005027	0.00021097	3.983e-05	0.00019296	0.00022352	-5.45e-05	0.00024143	0.00020918	0.00011532	0.00022876	0.00019491	0.00010896	1.645e-05	7.785e-05	-1.368e-05	-2.501e-05	3.541e-05	0.00011078	0.00015245	-0.00012895	-0.00018516	-6.31e-06	2.63e-06	7.716e-05	-0.0001117	9.463e-05	4.478e-05	1.012e-05	0.00016191	3.01e-05	1.154e-05	0.00038719	0.00049427	5.178e-05	0.00033465	-2.99e-06	-1.017e-05
7.625	8.139e-05	5.142e-05	0.00038701	0.00019918	0.00011609	0.00027286	0.00041613	0.00020579	0.00025863	0.00016116	3.741e-05	0.00017483	0.0003742	8.687e-05	2.286e-05	0.00016628	0.00018182	0.00022968	0.00017142	0.00018328	9.68e-05	0.00021118	0.00014	9.477e-05	2.244e-05	-1.099e-05	5.59e-06	-1.564e-05	2.953e-05	3.423e-05	9.182e-05	-8.519e-05	-5.601e-05	-4.385e-05	-7.74e-06	5.531e-05	-0.0001898	6.547e-05	1.669e-05	-1.021e-05	4.144e-05	1.156e-05	3.194e-05	0.00024309	0.00050979	-0.00029905	0.0002428	-5.8e-06	-2.592e-05
7.615	2.172e-05	-4.306e-05	-0.00041484	8.88e-06	9.5e-06	2.142e-05	1.719e-05	5.484e-05	8.296e-05	2.943e-05	-4.448e-05	-1.74e-05	1.717e-05	9.51e-06	-7.47e-06	4.243e-05	-1.621e-05	-0.00029251	1.454e-05	-1.11e-05	-3.604e-05	-1.716e-05	-5.53e-05	-1.047e-05	6.97e-06	2.826e-05	1.518e-05	-3.583e-05	-2.22e-06	1.295e-05	-1.537e-05	-5.224e-05	-0.00026661	-3.926e-05	9.08e-06	-1.605e-05	-0.00021332	1.18e-06	1.43e-05	-4.186e-05	-0.00015158	-1.498e-05	-3.141e-05	-1.105e-05	-3.45e-06	-0.00040168	1.89e-06	-1.9e-07	-3.593e-05
7.605	-2.662e-05	-2.321e-05	-0.00031638	-1.774e-05	1.4e-07	-6.52e-06	-1.947e-05	1.03e-06	8.86e-06	-8.97e-06	-0.00010518	-4.66e-06	-1.402e-05	-2.21e-06	-1.543e-05	1.305e-05	1.879e-05	-0.00032366	8.79e-06	-1.2e-05	-2.818e-05	-4.212e-05	-2.506e-05	1.87e-06	-2.221e-05	8.78e-06	-2.488e-05	-0.00031917	-6.06e-06	-3.673e-05	-2.914e-05	-0.00013689	-0.00019276	-3.482e-05	-6.68e-06	-3.787e-05	-0.00037812	9.78e-06	9.29e-06	1.86e-06	0.00018025	1.363e-05	-3.5e-06	-3.905e-05	-1.632e-05	-0.00017369	-1.773e-05	-1.326e-05	-9.1e-06
7.595	-2.995e-05	-0.00010864	-0.00023087	-4.14e-06	9.1e-07	-1.751e-05	1.18e-05	1.47e-06	-2.275e-05	-2.861e-05	-8.735e-05	-2.032e-05	2.648e-05	8.84e-06	-4.537e-05	1.037e-05	-3.29e-06	-0.00020776	8.81e-06	-3.033e-05	1.54e-06	-2.211e-05	2.518e-05	-1.7e-07	-1.603e-05	-1.238e-05	-5.22e-06	-0.00031611	1.128e-05	-2.082e-05	-3.19e-05	-2.359e-05	-0.00015844	-4.4e-06	3.29e-06	-8.8e-07	-0.00010409	-1.751e-05	-1.285e-05	-2.145e-05	-0.00046036	-2.38e-06	-2.277e-05	-3.514e-05	1.096e-05	3.945e-05	2.648e-05	9.17e-06	-2.106e-05
7.585	-2.327e-05	-8.637e-05	0.00015078	1.339e-05	-1.544e-05	-7.34e-06	-2.172e-05	3.368e-05	-8.05e-06	-2.475e-05	-8.551e-05	1.38e-05	-1.063e-05	2.211e-05	1.073e-05	5.794e-05	1.927e-05	-6.106e-05	1.371e-05	1.49e-05	-2.311e-05	-2.453e-05	-4.59e-06	-3.19e-05	-5.387e-05	4e-07	-7.56e-06	-0.00024958	-3.49e-06	-6.49e-06	-2.237e-05	-0.00028778	-3.309e-05	-3.772e-05	-2.999e-05	-2.6e-06	-9.773e-05	-1.736e-05	-3.94e-06	-1.34e-06	6.079e-05	1.468e-05	-1.386e-05	-1.757e-05	-4.484e-05	-0.00023802	2.38e-05	1.153e-05	-2.505e-05
7.575	-1.924e-05	-3.647e-05	0.0003874	4.147e-05	3.089e-05	0.00011349	5.113e-05	5.411e-05	5.927e-05	4.768e-05	-6.417e-05	0.0001118	0.00015992	2.85e-05	2.03e-05	0.00020329	0.00012338	-0.00010339	0.00015387	0.00014999	0.00010285	0.00017539	0.00015251	0.00013484	-3.541e-05	9.74e-06	-1.492e-05	-5.355e-05	-1.29e-06	1.66e-05	1.364e-05	3.616e-05	-0.00023357	-3.509e-05	-1.719e-05	0.00015074	0.00015562	3.479e-05	1.582e-05	2.7e-07	-0.00011043	-1.329e-05	-1.082e-05	3.315e-05	0.00019322	-0.000156	0.0002416	-1.607e-05	-7.35e-06
7.565	7.96e-06	3.231e-05	0.00110722	0.00034873	0.00015458	0.00070508	0.00085574	0.00017429	0.00055663	0.00036895	3.333e-05	0.00058433	0.0010701	0.0001634	0.00013047	0.0007012	0.0005128	0.00064151	0.00061271	0.00054667	0.00031845	0.00060293	0.00054675	0.00041715	6.11e-06	-2.387e-05	-2.369e-05	-2.721e-05	1.925e-05	3.63e-06	0.00014016	0.00048686	0.00013649	4.859e-05	1.059e-05	0.00036005	0.00030339	0.00020368	-9.16e-06	-1.206e-05	-8.328e-05	-3.976e-05	-4.547e-05	0.00068128	0.00124003	0.00012135	0.00078955	-1.115e-05	1.22e-05
7.555	0.00016028	0.00027264	0.0021398	0.00061865	0.00040315	0.00108626	0.00138982	0.00040918	0.00092242	0.00079684	0.00020948	0.00114041	0.00191049	0.00045088	0.00031687	0.00125003	0.00101421	0.00135515	0.00116892	0.00104172	0.00074784	0.00122634	0.00114407	0.00083013	8.85e-05	7.644e-05	-1.766e-05	-0.00015203	6.04e-05	0.00011915	0.0003698	0.00066241	0.00019601	6.36e-05	4.946e-05	0.000684	0.00085928	0.00041262	-5.92e-06	1.185e-05	0.00045809	2.872e-05	-5.1e-06	0.00122045	0.00225035	0.00076379	0.00141213	0.00010626	0.00016819
7.545	0.00018379	0.00033651	0.00080358	0.00055779	0.00042412	0.00075152	0.00086582	0.00050319	0.00062171	0.00048817	0.00028019	0.00058925	0.00103463	0.0005056	0.00017637	0.0008033	0.00057754	0.00066934	0.00064097	0.00059413	0.00042255	0.00068987	0.00063701	0.0005163	0.00012355	2.552e-05	-2.442e-05	8.387e-05	7.338e-05	0.00017044	0.00042906	0.00050417	0.00014729	0.00013373	5.435e-05	0.00044292	0.00017824	0.00019853	5.151e-05	-2.532e-05	0.00047938	-2.29e-06	2.188e-05	0.0006625	0.00095698	0.00022001	0.00064328	9.838e-05	0.00012629
7.535	0.00015445	0.00010892	0.00029693	0.00027194	0.00018052	0.00034659	0.00045829	0.0003247	0.00030235	0.00018041	8.809e-05	9.929e-05	0.00036739	0.00018922	2.532e-05	0.00017906	0.00018656	-0.00011995	0.00012448	0.00014871	0.00012041	0.00013285	7.529e-05	7.237e-05	7.504e-05	5.961e-05	-3.178e-05	6.622e-05	7.28e-06	2.771e-05	0.00017642	4.476e-05	8.282e-05	3.164e-05	1.54e-06	8.915e-05	-8.489e-05	6.382e-05	6.482e-05	7.29e-06	0.0001729	9.83e-06	2.413e-05	0.00029696	0.00021564	6.427e-05	6.326e-05	4.32e-05	4.292e-05
7.525	3.218e-05	-2.332e-05	-0.00028308	-8.53e-06	-7.88e-06	1.284e-05	1.034e-05	9.022e-05	2.341e-05	9.31e-06	-1.997e-05	3.94e-06	5.703e-05	5.272e-05	-2.858e-05	1.533e-05	-1.901e-05	-0.00018322	-1.663e-05	1.439e-05	-8.91e-06	-2.466e-05	-4.9e-06	2.522e-05	5.076e-05	1.99e-05	3.45e-06	-0.0006277	1.678e-05	1.876e-05	2.92e-05	-5.99e-05	-0.00023636	9.23e-06	-1.695e-05	1.987e-05	-0.00019017	-9.29e-06	1.658e-05	-1.551e-05	8.38e-06	4.67e-06	2.491e-05	-7.26e-06	1.18e-05	-0.00024541	-2.425e-05	-1.522e-05	-1.13e-06
7.515	-1.829e-05	-7.04e-05	1.986e-05	-2.38e-05	3.01e-06	1.98e-05	2.545e-05	2.595e-05	-8.16e-06	4.3e-06	-2.602e-05	1.354e-05	1.597e-05	6.6e-06	4.113e-05	2.959e-05	-1.157e-05	-0.00023341	8.53e-06	5.44e-06	1.196e-05	-3.118e-05	-2.367e-05	-2.113e-05	7.21e-06	-1.263e-05	-1.222e-05	-0.00026801	-4.641e-05	7.72e-06	-2.682e-05	0.00017513	-2.428e-05	-3.001e-05	-2.45e-05	-2.459e-05	-0.00019147	4.03e-06	1.389e-05	7.19e-06	-0.00030416	-1.06e-06	2.937e-05	8.94e-06	1.394e-05	-0.00011703	1.39e-05	6.7e-06	-1.869e-05
7.505	-5e-08	-3.511e-05	-0.00017862	1.135e-05	-2.497e-05	2.476e-05	2.04e-05	8.4e-06	2.07e-06	3.88e-06	-7.705e-05	6.4e-06	0.00012472	4.368e-05	3.229e-05	0.00031259	8.43e-05	0.00020132	0.00019872	0.00013619	8.814e-05	0.00011076	0.00012735	0.00020347	-4.452e-05	-6.77e-06	-1.408e-05	-0.0003562	1.963e-05	-1.859e-05	-3.691e-05	-0.00010333	-0.00037265	-7.68e-06	-1.974e-05	0.00013994	0.00017494	1.073e-05	5.06e-06	-2.56e-05	-0.00022863	9.3e-07	7.2e-06	-1.23e-05	-7.63e-06	-9.129e-05	5.574e-05	-9.21e-06	-2.829e-05
7.495	-1.91e-05	-3.503e-05	0.00020775	3.321e-05	-4.686e-05	4.772e-05	2.209e-05	4.131e-05	1.456e-05	3.549e-05	-5.904e-05	1.766e-05	0.00022419	4.78e-05	2.186e-05	0.00061852	0.00022323	-5.231e-05	0.00033008	0.000269	0.00015429	0.00022205	0.00021707	0.00026893	-1.521e-05	-2.071e-05	5.85e-06	-0.00011885	-1.027e-05	-8.1e-06	-1.335e-05	-4.711e-05	-0.00016169	-1.915e-05	-3e-06	0.0003047	9.913e-05	4.834e-05	5.91e-06	6.15e-06	-0.00020073	3.851e-05	6.17e-06	-8.71e-06	3.71e-06	0.00011567	3.355e-05	-7.93e-06	6.93e-06
7.485	2.474e-05	-5.044e-05	3.802e-05	2.401e-05	-6.7e-06	9.229e-05	7.217e-05	0.00012135	4e-08	3.934e-05	-2.18e-05	6.969e-05	0.00034798	9.151e-05	4.32e-05	0.00105296	0.00029293	0.00016643	0.00056704	0.00047532	0.00023011	0.00034774	0.00037171	0.00050059	-1.504e-05	-5.37e-06	-2.28e-05	-0.00043702	2.38e-06	3.291e-05	1.89e-06	-9.689e-05	-0.00020027	-1.622e-05	-2.993e-05	0.00053096	-9.25e-06	9.423e-05	2.846e-05	-1.32e-05	-8.51e-05	1.736e-05	5.81e-06	1.62e-06	2.133e-05	0.00012282	2.777e-05	-1.176e-05	-1.67e-06
7.475	-2.934e-05	-2.464e-05	0.00012904	4.762e-05	-2.906e-05	2.34e-05	1.697e-05	8.889e-05	-3.728e-05	7.6e-06	-1.035e-05	9.24e-06	0.0001741	7.152e-05	3.845e-05	0.00046993	0.00015456	6.45e-05	0.00024529	0.00021293	0.00011431	0.00015141	0.00014754	0.00022945	-5.99e-06	-1.269e-05	-2.236e-05	-0.00026108	-3.433e-05	1.362e-05	1.07e-06	9.063e-05	0.00010022	9.2e-07	7.3e-06	0.00024776	-6.938e-05	5.813e-05	2.261e-05	-1.365e-05	-0.00037639	1.334e-05	-3.83e-06	1.68e-06	-1.263e-05	-0.00027246	3.693e-05	-2.09e-06	-4.73e-06
7.465	1.941e-05	-4.115e-05	-9.73e-05	-1.03e-06	2.94e-06	3.353e-05	1.268e-05	7.868e-05	-1.455e-05	3.1e-06	-6.524e-05	1.956e-05	-1.363e-05	3.553e-05	-4.54e-06	8.391e-05	3.314e-05	1.088e-05	2.217e-05	-7e-08	-2.761e-05	-2.173e-05	2.594e-05	3.1e-07	4.37e-06	-3.18e-06	3.31e-06	-0.00045363	8.23e-06	-1.886e-05	-1.429e-05	5.256e-05	-3.829e-05	-3.58e-05	-2.568e-05	7.985e-05	-0.00031445	2.482e-05	-4.66e-06	2.815e-05	-0.0004009	1.908e-05	-2.162e-05	1.847e-05	-1.572e-05	-0.00026615	2.823e-05	8.71e-06	-1.302e-05
7.455	7.107e-05	-1.451e-05	-2.822e-05	6.831e-05	9.975e-05	8.478e-05	1.001e-05	0.00017232	1.433e-05	-7.44e-06	-3.365e-05	2.41e-06	7.037e-05	9.767e-05	5.23e-06	0.00010712	4.724e-05	-4.617e-05	4.232e-05	4.261e-05	2.614e-05	5.397e-05	4.299e-05	3.784e-05	3.64e-05	3.341e-05	6.721e-05	9.559e-05	9.096e-05	7.294e-05	5.636e-05	-0.00028037	-0.00017851	2.026e-05	4.955e-05	4.904e-05	3.493e-05	2.632e-05	8.332e-05	4.498e-05	-0.00023549	6.707e-05	7.593e-05	4.59e-06	5.734e-05	-6.608e-05	7.52e-05	9.36e-06	2.345e-05
7.445	0.00031344	0.00030412	0.00053852	0.00048358	0.0004216	0.00043148	0.00046635	0.00042458	0.00032108	0.00037772	0.00036421	0.00036426	0.00057174	0.00045495	0.00044292	0.00064865	0.00047125	0.00011072	0.00044807	0.00064945	0.0005164	0.00043856	0.00057792	0.00042307	0.00026416	0.00026963	0.00022982	0.00010864	0.00030826	0.00026686	0.00047457	0.00027158	5.31e-05	0.00036736	0.00026882	0.00040554	0.00010058	0.00021897	0.00025959	0.00017496	0.00013201	0.00022676	0.00027159	0.00051581	0.00041176	0.00064828	0.00039934	0.00012935	0.00014068
7.435	0.00094845	0.00107136	0.00111761	0.00115805	0.00108232	0.00114696	0.00123764	0.00090265	0.00083732	0.00104147	0.00106137	0.0008836	0.00129768	0.00111916	0.00112427	0.00128511	0.00111506	0.00113992	0.00100407	0.00151566	0.0012335	0.00103658	0.00141596	0.00099228	0.00069656	0.0007584	0.00044817	0.0009394	0.00084503	0.00079096	0.00120284	0.00069829	0.00078505	0.00083695	0.00072921	0.00091614	0.00072997	0.00052205	0.00068063	0.00037571	0.00094676	0.00048606	0.00061128	0.00130534	0.00100782	0.00082337	0.00097499	0.00033438	0.00036256
7.425	0.00068823	0.00078173	0.00071611	0.0008679	0.00084236	0.00085318	0.00086933	0.00059229	0.00067185	0.00081552	0.000793	0.00069321	0.00081117	0.00079362	0.00079022	0.00079567	0.00072933	0.00061225	0.00069459	0.00102716	0.00085006	0.00071746	0.0009571	0.0006384	0.00052782	0.00055787	0.00037837	0.00053349	0.00063892	0.00057903	0.00091803	0.00051719	0.00042831	0.00070855	0.0005674	0.00061529	0.00048862	0.00041056	0.00049199	0.0003468	0.00054634	0.00042238	0.00053068	0.00095347	0.00066123	0.00056296	0.00074637	0.00023122	0.00023521
7.415	0.00012436	0.00013951	0.00061876	0.00023179	0.00019268	0.00028154	0.00037728	8.784e-05	0.00026223	0.00030206	0.00014248	0.00024598	0.00027454	0.00011733	0.00035413	0.00036403	0.00025153	0.00019298	0.00035914	0.00053571	0.00043846	0.00036573	0.00038278	0.0002648	0.00010826	9.696e-05	4.313e-05	4.3e-05	0.00011701	0.00013217	0.00015573	0.00017998	-0.00012209	0.00010111	6.722e-05	0.00019641	2.442e-05	0.00016623	0.00010117	7.976e-05	0.00036082	6.453e-05	6.432e-05	0.00048923	0.00039101	0.00038136	0.00031901	7.452e-05	6.304e-05
7.405	6.555e-05	3.13e-06	6.92e-06	6.876e-05	8.552e-05	6.68e-05	4.189e-05	9.886e-05	4.62e-05	3.422e-05	-4.36e-05	5.286e-05	5.655e-05	1.706e-05	1.281e-05	8.287e-05	7.89e-06	-0.00012882	4.985e-05	8.87e-05	1.079e-05	5.248e-05	6.459e-05	2.391e-05	2.627e-05	3.383e-05	6.007e-05	-8.045e-05	1.691e-05	2.468e-05	3.647e-05	-9.455e-05	-8.671e-05	2.033e-05	2.818e-05	3.099e-05	-0.00014391	1.766e-05	6.606e-05	2.179e-05	-0.00022398	7.483e-05	6.41e-05	3.837e-05	4.236e-05	0.00020957	9.216e-05	-1.98e-06	9.48e-06
7.395	0.00046385	0.00047144	0.00053128	0.00055732	0.00052102	0.00059397	0.00049467	0.00042631	0.00038561	0.00046595	0.00049038	0.0004096	0.00048245	0.00053006	0.00052796	0.00057185	0.00052932	0.00035355	0.0004142	0.00067356	0.00053076	0.00045929	0.00065805	0.00044121	0.00034236	0.00034036	0.00027976	-8.37e-06	0.00036807	0.00038626	0.0005446	0.00040257	0.00024055	0.00042003	0.00032875	0.00054881	0.00055442	0.00026445	0.0003599	0.00026067	0.00040098	0.00034076	0.00040555	0.00054453	0.00039013	0.00039651	0.00041152	0.00013936	0.00014802
7.385	0.00053236	0.00063665	0.00093872	0.00070729	0.00065054	0.00076832	0.00075368	0.00054515	0.00057133	0.00061972	0.00060827	0.00064215	0.00082132	0.00072607	0.00074331	0.0008501	0.00069848	0.00069545	0.00072203	0.00100505	0.00077348	0.00080399	0.00092166	0.00068066	0.00048475	0.00048159	0.00046101	0.00023136	0.00050814	0.0004953	0.00072584	0.0006883	0.00044879	0.00059151	0.00046377	0.00077769	0.00068907	0.00038238	0.00043401	0.0003489	0.00047224	0.00044408	0.00048903	0.00067586	0.00049183	0.00070514	0.00056796	0.00014271	0.00015272
7.375	0.00051077	0.00058319	0.00081076	0.0006584	0.00058406	0.0007153	0.00078247	0.0005513	0.00058664	0.00061704	0.00060693	0.0007	0.00088439	0.0005659	0.00079106	0.00095775	0.00074647	0.00109571	0.00092908	0.00109106	0.00085559	0.00099054	0.00098573	0.00086068	0.00047578	0.00044217	0.00035034	0.00062798	0.00054031	0.00053456	0.00060985	0.00054413	0.00048656	0.00059804	0.00049956	0.00070883	0.00104579	0.0004594	0.00050066	0.00036248	0.00079813	0.00040309	0.00047379	0.0006187	0.00064889	0.00054737	0.00065827	7.395e-05	7.017e-05
7.365	0.00041764	0.00044294	0.00074906	0.00051235	0.00043335	0.00058746	0.00065457	0.00036454	0.00051567	0.00048614	0.00043412	0.00056972	0.00058887	0.00039031	0.00057197	0.00060725	0.00054582	0.0005581	0.00061364	0.00071007	0.00057777	0.00068644	0.00069249	0.0005743	0.00035382	0.00032651	0.00031278	0.00035986	0.0003404	0.00039574	0.00046377	0.00019956	0.00060492	0.00047169	0.00035441	0.00041294	0.00063587	0.0003585	0.00035999	0.00027108	0.00037505	0.00031248	0.0003754	0.00053865	0.00058476	0.0007419	0.00061333	2.312e-05	5.74e-05
7.355	0.00019181	0.00012912	0.00037414	0.0001978	0.00021115	0.00029774	0.00028524	0.00015163	0.00023669	0.00022252	0.00013664	0.00026104	0.00026532	0.00014433	0.00019325	0.00026682	0.00021905	0.00013363	0.00026462	0.00028646	0.00020074	0.0003126	0.00021139	0.00019219	0.00011831	0.0001085	0.00017087	0.0001094	0.00013945	0.00013472	0.00016681	0.00028852	0.00018909	0.00017115	0.00012443	0.000156	0.00015577	0.00014617	0.00014676	0.00010063	0.00014702	0.00016359	0.00020265	0.00020957	0.00032939	0.00039083	0.00036319	4.06e-06	2.801e-05
7.345	0.00101231	0.00112289	0.00073038	0.00115233	0.00116028	0.0011531	0.00105342	0.0008376	0.00079225	0.00097661	0.0012058	0.00081845	0.00107623	0.00126799	0.00097362	0.00097928	0.00097354	0.00102515	0.00075801	0.00120317	0.00098474	0.00085117	0.00119906	0.00082366	0.00084014	0.0009088	0.00070872	0.00117425	0.0009362	0.00093178	0.00131504	0.00049687	0.00065405	0.00105902	0.00089117	0.0008204	0.00039832	0.00049348	0.0008231	0.00059672	0.00076083	0.00077164	0.00089552	0.00114145	0.00081409	0.00054153	0.00092177	0.00031193	0.00031366
7.335	0.00108283	0.00128462	0.00134563	0.00128862	0.00132422	0.00128834	0.00127473	0.00086637	0.00107724	0.00133703	0.00122364	0.00108964	0.00124154	0.00129068	0.00133587	0.00141927	0.0013566	0.00124452	0.00115071	0.00171414	0.00152299	0.00136977	0.00163166	0.00110878	0.00086463	0.00092463	0.00068303	0.00079931	0.00104114	0.00093531	0.00139295	0.00054508	0.00099006	0.00103012	0.00091252	0.00109537	0.00109077	0.00064254	0.00079214	0.00057085	0.00115352	0.00069365	0.00088456	0.00143406	0.00103154	0.00108836	0.00102386	0.00048366	0.00051659
7.325	0.00062858	0.00078143	0.00129161	0.00081044	0.00068825	0.00083072	0.00112709	0.00041718	0.00072818	0.00094417	0.00070824	0.00084268	0.00093058	0.00060303	0.00110883	0.00136659	0.00109989	0.00159046	0.00135452	0.00178568	0.00151049	0.00146354	0.00164852	0.00124371	0.00056242	0.00055498	0.0003561	0.00111217	0.00060409	0.00055576	0.00079028	0.00088604	0.00103978	0.00058685	0.00046677	0.00096238	0.00129052	0.000618	0.00050041	0.00033908	0.00125184	0.00034307	0.00047813	0.00133871	0.00099894	0.00090876	0.0009005	0.00029862	0.00031536
7.315	0.00018978	0.00015233	0.0004257	0.00028353	0.00025651	0.00036023	0.00035486	0.00026712	0.00022749	0.00023025	0.00018919	0.00033683	0.00054857	0.00024728	0.00033563	0.00049734	0.00027891	0.00035652	0.0004537	0.00055882	0.0003494	0.00045979	0.00040319	0.00044294	0.00016811	0.00018453	0.00030902	-0.00032524	0.00015838	0.00019903	0.00021268	0.00040028	3.461e-05	0.00024086	0.00020304	0.0004924	0.00053679	0.00025154	0.00026777	0.00028685	0.00020621	0.00029569	0.00030616	0.00029789	0.00026529	0.00047912	0.00034236	3.435e-05	7.94e-06
7.305	0.00033038	0.00027788	0.00072011	0.00041037	0.00031069	0.00048158	0.00047427	0.00034791	0.00047702	0.00044746	0.00029988	0.0004927	0.00072149	0.00042829	0.00042502	0.00060936	0.00043801	0.00047389	0.00044903	0.0006866	0.00043238	0.00056727	0.00056303	0.00045661	0.00025506	0.00024147	0.00032103	2.8e-06	0.00026903	0.00026276	0.00037866	0.0002819	0.00028726	0.00032875	0.00022205	0.00059637	0.00068845	0.00033294	0.00028777	0.00026318	0.00045897	0.00028199	0.00029034	0.00049027	0.00040251	0.00018755	0.00047311	5.213e-05	6.547e-05
7.295	0.00046398	0.00045552	0.00061103	0.00052726	0.00050669	0.00054506	0.00065852	0.00045559	0.00058529	0.00059026	0.00053972	0.00060154	0.00073171	0.00056716	0.00070907	0.00062904	0.00049597	0.00056701	0.00041074	0.00079035	0.00050804	0.00061433	0.00065161	0.00050973	0.00040789	0.00039119	0.00033456	-7.91e-06	0.00043515	0.00048479	0.00054527	0.00044811	0.00025633	0.00053403	0.0004933	0.0006618	0.00055195	0.00037566	0.00044166	0.00037106	0.00036083	0.00038332	0.00038423	0.00070723	0.00069446	0.0005592	0.00071897	6.771e-05	7.44e-05
7.285	0.00017301	0.00013317	0.00056808	0.00019541	0.00018541	0.00026411	0.00024061	0.00013899	0.00021491	0.00023609	8.122e-05	0.00031486	0.00029546	0.0001724	0.00025908	0.00031918	0.0002746	0.00017963	0.00037912	0.00053036	0.00039163	0.00046552	0.00045092	0.00035929	0.00013621	0.00011401	0.00022984	0.00011108	0.00018264	0.00013752	0.00015338	0.00016331	3.673e-05	0.0001252	0.00011605	0.00019025	0.00040797	0.00016564	0.00020551	0.00015757	0.00025144	0.00019164	0.00020339	0.00027264	0.00037378	0.00042657	0.00042576	8.599e-05	8.418e-05
7.275	0.0005066	0.00040657	0.00041631	0.00048797	0.00047208	0.00056628	0.00051357	0.00046161	0.00048632	0.00049496	0.00056446	0.00063846	0.00056619	0.00060495	0.00065331	0.00061018	0.00050234	0.00064885	0.00049848	0.000882	0.00060293	0.00072941	0.00079033	0.00061354	0.00045388	0.00047213	0.00056349	-4.085e-05	0.00052005	0.00059381	0.00050754	0.00044766	0.00039355	0.00062101	0.00057771	0.00051184	0.00045506	0.00038218	0.00053491	0.00053153	0.00038687	0.00059659	0.00058476	0.00059828	0.00063164	0.00045416	0.00074145	5.569e-05	7.246e-05
7.265	0.00041782	0.00039702	0.0007901	0.00045299	0.00041739	0.00044717	0.00059917	0.00033124	0.00047526	0.00049373	0.0004555	0.00048036	0.00059866	0.00047851	0.00066691	0.00061912	0.00052605	0.00055713	0.00044592	0.00063543	0.00054826	0.0006405	0.00057033	0.00046357	0.00045486	0.00039612	0.00049378	6.131e-05	0.0005126	0.00050294	0.00043778	0.00062767	0.0001336	0.00057534	0.00049737	0.0004955	0.00052923	0.00041193	0.00043925	0.0004534	0.00050978	0.00043097	0.00046514	0.00042771	0.00047813	0.00050404	0.00055102	1.624e-05	7.12e-06
7.255	0.00033584	0.00035187	0.00063563	0.00040811	0.00033239	0.0003905	0.00052457	0.00028622	0.00042187	0.00044623	0.00043004	0.00040416	0.00054918	0.00037785	0.00058404	0.00047862	0.00043838	0.000177	0.00034329	0.00055288	0.00044731	0.00050957	0.00049553	0.00038407	0.00041014	0.00033009	0.00032349	0.0005441	0.00041042	0.00042206	0.00036768	0.00032585	0.00026578	0.00050985	0.00037007	0.0003925	0.00029464	0.00035333	0.00039641	0.00031312	0.00034902	0.00025824	0.00035224	0.00036199	0.0003968	0.00012935	0.00046304	-2.94e-06	3.18e-06
7.245	6e-05	2.484e-05	0.0004052	7.392e-05	7.111e-05	0.00010219	0.00016595	5.519e-05	6.684e-05	0.00010005	1.407e-05	0.00010739	0.00028247	2.252e-05	8.411e-05	7.04e-05	6.901e-05	-0.00018333	7.033e-05	0.00015403	8.213e-05	0.00016515	0.00013242	0.0001052	2.829e-05	5.283e-05	0.00014398	-0.00011277	8.81e-05	6.1e-07	3.419e-05	-0.00023346	-4.198e-05	3.28e-05	6.643e-05	7.342e-05	-3.479e-05	5.148e-05	0.00010187	8.461e-05	-3.32e-05	4.208e-05	0.00013074	0.00014581	0.00032933	0.00016404	0.00028367	1.278e-05	-1.788e-05
7.235	3.825e-05	2.898e-05	8.575e-05	0.0001116	0.00010213	0.00010071	0.00020656	6.905e-05	0.00015816	0.00013652	1.848e-05	0.00013587	0.00026947	4.221e-05	3.303e-05	5.725e-05	1.779e-05	0.00010074	7.63e-05	0.00013911	4.306e-05	9.092e-05	9.538e-05	6.724e-05	6.148e-05	4.256e-05	2.441e-05	-0.00019689	2.756e-05	4.578e-05	3.529e-05	-2.038e-05	-0.00022506	5.189e-05	4.89e-05	6.601e-05	2.095e-05	4.336e-05	7.813e-05	7.076e-05	-6.008e-05	5.373e-05	7.081e-05	0.0001246	0.00029274	0.00017501	0.00035252	3.36e-06	-1.66e-06
7.225	6.417e-05	2.561e-05	0.00014491	0.00013176	8.975e-05	0.00016442	0.00019378	7.753e-05	0.00018091	0.0001638	9.01e-06	0.00022328	0.00027104	0.0001131	6.318e-05	0.00010801	4.361e-05	3.47e-05	7.204e-05	0.00015065	9.033e-05	0.00016121	0.00013007	6.546e-05	2.961e-05	3.24e-05	8.8e-06	-0.00027121	4.283e-05	3.805e-05	6.403e-05	-8.885e-05	0.00027597	6.362e-05	4.033e-05	6.492e-05	-1.264e-05	9.37e-06	2.813e-05	5.131e-05	-1.377e-05	5.178e-05	4.019e-05	0.00011035	0.00022383	0.00016083	0.00037008	1.57e-05	2.454e-05
7.215	0.00029256	0.00026496	0.00043891	0.00029704	0.00036663	0.00036578	0.00026011	0.00032979	0.00027649	0.00029193	0.0002923	0.00042207	0.00034583	0.00037793	0.00027277	0.00027164	0.00025924	0.00011654	0.00030352	0.00044459	0.00031612	0.00045352	0.00044696	0.00030248	0.00022582	0.0002373	0.00025869	-0.00010746	0.00028279	0.00029748	0.00031532	0.00019839	-6.218e-05	0.00043558	0.00029829	0.0002004	0.00032141	0.00010687	0.00034143	0.00030167	-6.828e-05	0.00047947	0.00050575	0.00023622	0.00041464	0.00021596	0.00041087	0.00011729	0.00016681
7.205	0.00081218	0.00094817	0.00152377	0.00092085	0.00089455	0.00093964	0.0010741	0.0006862	0.00100359	0.0012046	0.0010324	0.00118094	0.00115834	0.00087705	0.00098289	0.00091729	0.00113817	0.00136902	0.00114861	0.00137856	0.00104385	0.00134535	0.00174991	0.0011806	0.00066473	0.00063759	0.00037052	0.00108	0.00076443	0.00072807	0.00102433	0.00066552	0.00080369	0.00084903	0.00063505	0.00075078	0.00107862	0.00052386	0.00078866	0.00063709	0.00131508	0.00063339	0.00077933	0.00113449	0.00085734	0.00107226	0.00077146	0.00058656	0.00063389
7.195	0.000877	0.00104519	0.00101074	0.00095265	0.00100396	0.00100061	0.00110114	0.00083849	0.00101629	0.00120679	0.00120608	0.0011083	0.00119051	0.00105615	0.00090365	0.00088305	0.00109535	0.00118259	0.00104086	0.00121386	0.00088906	0.00121509	0.0016085	0.00106391	0.00074277	0.00077299	0.00053112	0.00036434	0.00087614	0.00084491	0.00109079	0.00048903	0.00052524	0.00096355	0.00079382	0.00073598	0.00065996	0.00054085	0.00097739	0.00077162	0.00148682	0.00078479	0.00105911	0.00114371	0.00074014	0.0009033	0.00061653	0.00058971	0.00058487
7.185	7.422e-05	5.791e-05	0.00010446	7.242e-05	8.456e-05	0.00016187	0.00020487	4.03e-05	0.00014573	0.00019421	3.816e-05	0.00013836	0.00024249	1.184e-05	4.838e-05	0.00018277	0.000152	-0.00010308	0.00021068	0.0002522	0.00017143	0.00028522	0.00020426	0.0001255	0.00011059	8.707e-05	0.00010774	-0.00010146	9.649e-05	3.146e-05	5.446e-05	-6.9e-05	-0.00017681	8.74e-06	5.964e-05	5.344e-05	-0.00014842	8.242e-05	0.00011316	0.00011486	9.103e-05	3.236e-05	0.00012064	0.00022391	0.00015874	-0.00011839	9.691e-05	6.638e-05	4.879e-05
7.175	8.66e-06	-4.226e-05	-7.57e-06	1.916e-05	-4.49e-06	8.551e-05	7.032e-05	7.26e-06	5.977e-05	3.939e-05	-8.388e-05	2.301e-05	0.00016807	2.831e-05	2.96e-06	3.146e-05	1.851e-05	-0.00018158	4.654e-05	0.00012952	2.328e-05	9.156e-05	5.007e-05	2.737e-05	-5.615e-05	1.383e-05	3.047e-05	-0.00030923	5.4e-06	-1.707e-05	-1.462e-05	2.148e-05	-0.00042347	-4.502e-05	-3.78e-06	1.206e-05	-0.00010445	1.223e-05	1.026e-05	1.886e-05	-0.00017768	3.434e-05	5.236e-05	5.713e-05	0.0002309	-0.00018742	0.00011447	7.34e-06	-2.951e-05
7.165	1.276e-05	-4.759e-05	-0.0001879	-9.53e-06	4.9e-06	3.173e-05	6.554e-05	8.67e-06	2.201e-05	4.461e-05	-6.929e-05	2.859e-05	6.701e-05	1.43e-06	-1.37e-06	1.2e-05	3.705e-05	-0.000405	7.75e-06	6.992e-05	1.699e-05	6.048e-05	1.321e-05	1.76e-06	-1.45e-06	2.683e-05	5.935e-05	-0.000344	7.59e-06	1.207e-05	-1.75e-06	-0.00018612	-5.851e-05	-6.976e-05	8.34e-06	-1.657e-05	-3.45e-06	1.983e-05	2.552e-05	1.719e-05	-0.00012369	1.019e-05	7.759e-05	-1.765e-05	3.606e-05	-0.00013361	2.792e-05	9.05e-06	-7.72e-06
7.155	4.99e-06	-5.913e-05	-0.00015992	-1.069e-05	-9.71e-06	1.76e-05	2.01e-05	-2.872e-05	7.26e-06	1.837e-05	-3.543e-05	7.46e-06	2.728e-05	-1.435e-05	-2.225e-05	-3.34e-06	-2.148e-05	-8.969e-05	1.872e-05	3.405e-05	2.279e-05	3.293e-05	1.1e-05	2.572e-05	-1.608e-05	-1.28e-06	6.774e-05	-0.00033443	1.678e-05	1.307e-05	-2.237e-05	-0.00020399	-0.0002416	1.503e-05	-7.03e-06	-1.815e-05	-6.843e-05	3.61e-06	1.51e-06	5.322e-05	-0.00015179	3.017e-05	5.368e-05	1.42e-05	4.136e-05	-0.00048557	-6.59e-06	5.1e-07	-2.94e-05
7.145	-1.363e-05	-2.207e-05	-0.00033446	6.06e-06	-1.04e-06	1.194e-05	-1.661e-05	8.32e-06	4.92e-06	-9.54e-06	-4.51e-05	-2.172e-05	2.914e-05	-7.62e-06	-1.061e-05	-2.821e-05	-1.254e-05	-0.00021319	6.5e-06	3.836e-05	7.88e-06	1.515e-05	2.502e-05	3.5e-06	-2.236e-05	3.105e-05	0.00013149	-0.00029518	2.595e-05	3.145e-05	-3.007e-05	1.4e-07	-0.00047965	4.846e-05	4.195e-05	-1.702e-05	-0.00016246	4.061e-05	4.075e-05	7.325e-05	-0.00021274	6.207e-05	7.469e-05	-6.67e-06	1.698e-05	-0.00025186	1.29e-06	-5.2e-06	-1.7e-05
7.135	4.524e-05	-1.254e-05	-0.00027367	1.25e-06	-2.441e-05	-5.17e-06	5.52e-06	9.66e-06	1.64e-05	-6.59e-06	-6.807e-05	3.616e-05	3.461e-05	1.753e-05	1.841e-05	-6.85e-06	-1.43e-06	-0.00011641	7e-08	7.66e-06	-3.438e-05	2.478e-05	3.19e-05	-2.87e-06	2.932e-05	5.913e-05	0.00018738	-0.00019883	5.986e-05	3.052e-05	9.46e-06	-0.00046618	-9.886e-05	7.07e-06	3.732e-05	-1.284e-05	-1.518e-05	3.19e-06	9.813e-05	0.00017468	-0.00018822	0.00013639	9.999e-05	-5.28e-05	3.893e-05	-0.00038864	4.888e-05	5.22e-06	-5.99e-06
7.125	3.921e-05	1.113e-05	0.00011351	8.72e-06	2.662e-05	4.981e-05	8.79e-06	4.609e-05	3.036e-05	2.84e-06	-2.82e-05	-2.75e-06	1.448e-05	4.813e-05	3.759e-05	-2.452e-05	2.609e-05	-3.912e-05	-2.6e-06	2.767e-05	6e-07	2.975e-05	1.438e-05	5.97e-06	4.435e-05	5.672e-05	0.00011681	-0.00018318	4.736e-05	2.385e-05	-1.077e-05	-0.00033302	-0.00020479	1.873e-05	5.66e-05	4.688e-05	3.462e-05	2.114e-05	8.051e-05	8.78e-05	-0.00011357	7.834e-05	9.086e-05	-4.06e-06	6.228e-05	-2.461e-05	2.789e-05	1.739e-05	-5e-07
7.115	3.653e-05	3.59e-06	-0.00013469	3.436e-05	2.99e-06	7.075e-05	2.354e-05	2.218e-05	0.00010872	2.18e-05	-4.524e-05	7.668e-05	7.166e-05	2.401e-05	5.567e-05	1.658e-05	3.615e-05	-0.00015232	5.178e-05	4.73e-05	2.37e-06	2.865e-05	7.916e-05	3.332e-05	-3.126e-05	-8.42e-06	8.696e-05	-0.0007345	1.346e-05	-4.78e-06	2.667e-05	-0.000154	-0.00021382	2.962e-05	3.166e-05	2.613e-05	-4.975e-05	4.557e-05	4.913e-05	1.146e-05	-2.229e-05	5.898e-05	7.703e-05	6.001e-05	5.087e-05	-0.00024857	4.069e-05	2.67e-06	8.1e-07
7.105	4.612e-05	-4.109e-05	7.576e-05	1.291e-05	-6.73e-06	3.043e-05	2.783e-05	5.96e-06	8.51e-06	1.805e-05	-1.51e-05	1.432e-05	1.43e-05	3.914e-05	4.168e-05	-2.096e-05	2.959e-05	-0.00014407	2.37e-06	2.92e-05	5.89e-06	1.894e-05	-2.843e-05	1.572e-05	4.418e-05	2.869e-05	9.306e-05	-0.00033827	7.939e-05	4.77e-06	-1.139e-05	-8.691e-05	-0.000242	7.829e-05	5.862e-05	3.192e-05	-7.188e-05	-4.81e-06	5.924e-05	6.048e-05	-0.00027014	3.805e-05	7.722e-05	3.464e-05	-3.121e-05	-8.643e-05	3.469e-05	-1.4e-07	4.71e-06
7.095	0.00039232	0.00029519	0.0003431	0.00033959	8.051e-05	8.464e-05	4e-05	0.00021309	4.515e-05	2.863e-05	4.992e-05	0.00055461	0.00037974	0.00120511	0.00046147	5.708e-05	0.00028801	0.00049917	0.00014658	0.000433	0.00026432	0.00027998	0.00032586	0.00028934	0.00041894	0.00049981	0.00104221	0.00088332	0.00069291	0.00063754	0.00016423	0.00069848	0.00086468	0.00117237	0.00109937	0.00079217	0.00055822	0.0001254	0.00051729	0.00054018	0.00018492	0.00059196	0.00056565	0.00014596	9.425e-05	0.00028901	0.00016317	5.512e-05	9.47e-05
7.085	0.00118642	0.00131806	0.00105625	0.00095635	0.00129701	0.00095705	0.00087777	0.00106259	0.00101173	0.00080155	0.00186228	0.00135436	0.00205989	0.00155029	0.00248441	0.00097112	0.00198301	0.00117321	0.00212297	0.00270145	0.00193232	0.00178836	0.00193456	0.00195303	0.00089677	0.00101073	0.0005015	0.00144304	0.00109064	0.00153236	0.00147015	0.00142117	0.00156941	0.00115818	0.00106129	0.00266414	0.00100433	0.00097358	0.00048794	0.00056589	0.00083352	0.00040442	0.00041095	0.00136023	0.00105179	0.00070549	0.00139246	0.00032481	0.00031571
7.075	5.843e-05	2.903e-05	-1.136e-05	6.878e-05	0.00022373	0.00030173	0.00029111	8.885e-05	0.00071778	0.00057271	9.481e-05	8.743e-05	0.00013396	4.327e-05	9.941e-05	0.00129938	0.00012681	-0.00024621	0.0001621	0.00015587	5.942e-05	9.531e-05	4.799e-05	6.576e-05	7.236e-05	9.008e-05	0.00021554	-0.00035919	0.0001048	3.831e-05	5.182e-05	-6.947e-05	-0.00014176	6.042e-05	9.011e-05	6.724e-05	-0.00023923	8.328e-05	0.00011749	0.00015203	8.497e-05	0.00014199	0.00013784	0.00013264	6.641e-05	0.00013062	0.00017922	3.459e-05	2.64e-06
7.065	0.0001158	0.00012195	-9.757e-05	0.0001552	9.107e-05	0.00016088	0.00022466	0.00012285	0.00022696	0.00010854	7.318e-05	0.00017968	0.00022671	9.829e-05	0.00013715	7.623e-05	6.439e-05	1.052e-05	6.889e-05	0.00020158	0.00010016	0.00011801	7.236e-05	8.244e-05	0.00011564	9.338e-05	0.00013033	7.524e-05	7.414e-05	8.442e-05	0.00010194	-0.00013321	-0.0001556	1.152e-05	4.978e-05	0.0001132	-6.205e-05	5.375e-05	0.00011395	0.00019041	7.542e-05	0.000105	0.00015348	0.00010283	0.00029986	0.00012774	0.00035797	-3.8e-06	-1.022e-05
7.055	6.908e-05	2.715e-05	4.522e-05	0.00011994	0.00013307	0.00016484	0.00024065	0.00010877	0.00018932	0.00012304	0.00011992	0.00014306	0.00018252	6.949e-05	5.837e-05	5.108e-05	-4.02e-06	-0.00040085	7.813e-05	0.0001412	8.926e-05	0.00011069	6.473e-05	6.604e-05	3.963e-05	7.114e-05	0.00015072	-8.102e-05	2.165e-05	7.054e-05	4.601e-05	5.287e-05	-0.00010965	-3.332e-05	6.216e-05	4.761e-05	-0.00030199	1.279e-05	8.207e-05	0.00013626	-0.00027014	6.394e-05	0.00016735	0.00010222	0.00019393	-0.00013151	0.00033926	-3.24e-06	-2.126e-05
7.045	3.614e-05	-1.844e-05	-0.00012408	5.258e-05	4.587e-05	0.00010175	0.00012309	3.85e-05	0.00011638	0.00011075	-3.58e-05	4.917e-05	0.00011905	2.273e-05	2.114e-05	8.286e-05	2.504e-05	-0.00019167	1.848e-05	4.017e-05	-1.11e-06	5.764e-05	3.797e-05	3.231e-05	6.661e-05	3.752e-05	0.0001336	-0.00025348	-1.75e-06	2.316e-05	-2.312e-05	-0.00010526	-8.12e-06	-2.385e-05	5.621e-05	6.4e-06	-5.624e-05	2.17e-06	6.328e-05	9.355e-05	-0.00013087	6.251e-05	7.33e-05	1.097e-05	3.944e-05	-0.00023269	8.791e-05	1.668e-05	1.39e-06
7.035	-1.431e-05	-3.205e-05	7.034e-05	-5.91e-06	-2.59e-06	4.757e-05	5.331e-05	5.63e-06	4.321e-05	7.013e-05	-8.244e-05	4.007e-05	8.971e-05	-8.14e-06	-2.483e-05	1.605e-05	-1.68e-06	-0.0001139	-2.21e-06	5.987e-05	2.138e-05	3.254e-05	-5.69e-06	-9.43e-06	9.3e-06	3.384e-05	0.00018788	-3.285e-05	2.545e-05	1.925e-05	-2.493e-05	-0.00011027	-5.01e-05	8.83e-06	2.531e-05	-3.431e-05	-0.000154	1.277e-05	6.646e-05	0.00010159	-0.00021015	0.00013833	0.00014661	-2.5e-07	8.046e-05	-0.00019489	4.843e-05	-1.19e-05	-4.6e-07
7.025	7.66e-06	-2.952e-05	-0.00021283	2.392e-05	1.185e-05	2.241e-05	2.444e-05	1.173e-05	4.819e-05	1.129e-05	-7.817e-05	7.18e-06	3.669e-05	-2.333e-05	-4.4e-05	-9.49e-06	-3.671e-05	-7.924e-05	1.67e-06	-1.18e-06	2.993e-05	-2.558e-05	-2.303e-05	-1.259e-05	1.48e-06	7e-07	0.00019626	-0.00027029	3.365e-05	3.934e-05	-2.74e-06	-6.069e-05	-0.00017006	-3.376e-05	1.258e-05	-9.66e-06	-0.00023599	1.724e-05	5.315e-05	0.00014316	-3.467e-05	8.971e-05	0.0001406	8.14e-06	1.253e-05	-0.00031369	5.708e-05	7.96e-06	-2.843e-05
7.015	8.794e-05	7.35e-06	3.21e-05	4.97e-05	-2.054e-05	3.263e-05	8.196e-05	5.451e-05	6.204e-05	3.669e-05	3.73e-06	6.93e-05	8.506e-05	3.717e-05	-3.61e-06	-1.377e-05	2.17e-05	-0.00041265	8.4e-06	6.354e-05	1.368e-05	2.23e-05	4.119e-05	2.407e-05	5.885e-05	5.35e-05	0.00022674	-0.00010534	8.286e-05	5.929e-05	5.695e-05	-0.00029711	7.526e-05	5.07e-06	7.643e-05	-1.92e-05	1.731e-05	1.821e-05	0.00012667	0.00016479	0.00015865	0.00015158	0.00016688	5.717e-05	0.00021133	-0.00010257	0.00017094	7.26e-06	6.83e-06
7.005	0.00010118	-8.51e-06	-3.84e-06	6.371e-05	6.985e-05	7.433e-05	0.00020706	5.459e-05	0.0001722	6.879e-05	3.835e-05	9.032e-05	0.00012534	6.03e-05	1.081e-05	2.58e-05	3.12e-06	-0.00043615	2.11e-05	7.578e-05	3.067e-05	5.172e-05	4.101e-05	5.04e-06	4.185e-05	2.638e-05	0.00015033	-0.00022358	5.189e-05	4.806e-05	6.211e-05	0.00021748	-3.704e-05	2.216e-05	3.99e-06	3.7e-07	-0.00019027	-1.169e-05	4.991e-05	0.00013301	1.4e-05	8.748e-05	8.209e-05	0.00012226	0.00036674	-4.297e-05	0.00028395	1.06e-05	-9.4e-07
6.995	1.072e-05	-3.524e-05	-0.00014412	9.97e-06	-8.2e-07	5.095e-05	9.247e-05	1.308e-05	7.646e-05	2.358e-05	-1.951e-05	4.287e-05	4.606e-05	-1.28e-05	-2.2e-06	1.216e-05	-4.23e-06	-0.00010872	8.15e-06	4.365e-05	4.26e-06	1.483e-05	1.358e-05	-1.251e-05	1.607e-05	2.96e-05	0.00013093	-0.00011967	-3.8e-06	3.65e-05	5.09e-06	-0.00017377	-0.00021509	-2.16e-05	4.393e-05	-3.982e-05	-0.0001554	-3.59e-06	5.308e-05	9.333e-05	4.32e-05	7.609e-05	9.887e-05	7.361e-05	0.00014855	-0.00033786	9.161e-05	-1.11e-05	6.77e-06
6.985	-4.2e-07	-4.544e-05	-0.00033387	4.3e-06	-1.341e-05	-1.022e-05	-6.44e-06	4.102e-05	-2.146e-05	-3.686e-05	-4.052e-05	-9.21e-06	1.988e-05	-2.676e-05	-5.033e-05	-3.049e-05	-4.88e-06	-0.00023307	-4.47e-06	-3.71e-06	9.99e-06	-1.62e-06	1.41e-06	-4.234e-05	-2.216e-05	1.982e-05	8.34e-05	-0.00044111	-8.86e-06	-1.707e-05	-4.717e-05	-0.00029579	-0.00016379	-4.784e-05	4.063e-05	-1.08e-05	-0.00025165	-3.64e-06	6.06e-06	7.346e-05	-0.00015677	5.625e-05	7.131e-05	-3.705e-05	-1.029e-05	-5.553e-05	1.926e-05	-2.197e-05	-4.352e-05
6.975	6.38e-06	-7.678e-05	6.319e-05	3.707e-05	-2.41e-06	-2.622e-05	1.15e-05	6.64e-06	4.394e-05	-6.07e-06	-7.236e-05	2.901e-05	2.504e-05	-4.596e-05	-1.493e-05	-4.092e-05	-8.39e-06	-0.00020532	3.86e-06	-1.311e-05	1.483e-05	-1.73e-06	-6.35e-06	-3.367e-05	4.37e-06	-4.98e-06	4.309e-05	-5.465e-05	4.31e-06	4.5e-07	-4.52e-05	-0.00017905	-0.00037196	-4.948e-05	3.85e-06	-2.302e-05	-4.131e-05	1.741e-05	-5.8e-07	2.694e-05	-0.00012767	3.713e-05	2.656e-05	-9.94e-06	3.99e-05	-0.00021332	2.817e-05	-1.368e-05	-2.004e-05
6.965	-1.285e-05	-5.566e-05	-4.724e-05	-3.36e-06	1.087e-05	3.19e-06	5.322e-05	-5.546e-05	3.777e-05	-4e-07	-6.132e-05	-1.021e-05	3.508e-05	-3.152e-05	-1.932e-05	-1.291e-05	-2.441e-05	-0.00012062	9.22e-06	1.814e-05	6.57e-06	1.309e-05	-1.099e-05	7.53e-06	-3.84e-05	-1.119e-05	6.182e-05	-0.00052475	3.36e-06	2.004e-05	-1.881e-05	-0.00032654	-0.00024761	-8.625e-05	2.179e-05	-1.385e-05	-8.29e-06	-2.5e-05	-8.48e-06	3.142e-05	7.623e-05	1.824e-05	2.919e-05	4.279e-05	0.00010585	-0.00012154	7.958e-05	-1.067e-05	-1.885e-05
6.955	-1.346e-05	-8.403e-05	-0.00014224	6.77e-06	2.404e-05	-4.02e-06	3.73e-05	-1.447e-05	2.57e-05	-5.9e-06	-7.463e-05	-3.1e-06	1.301e-05	-3.615e-05	-3.987e-05	1.336e-05	-1.955e-05	-0.00046171	1.474e-05	2.85e-06	-3.28e-06	2.049e-05	-2.58e-06	-3.101e-05	-3.216e-05	-3.512e-05	2.827e-05	-0.00012257	-3.45e-06	-6.8e-07	-4.066e-05	-0.00030903	-0.00020772	-2.405e-05	5e-08	1.253e-05	-0.00031035	-2.502e-05	4.35e-06	1.54e-05	-0.00014301	1.308e-05	-6.9e-06	-2.456e-05	7.676e-05	-0.00021073	5.712e-05	-3.25e-06	-2.398e-05
6.945	-9.02e-06	-5.92e-05	-0.00015484	-1.734e-05	-3.147e-05	-2.323e-05	-8.47e-06	-3.355e-05	-4.338e-05	-3.471e-05	-6.001e-05	1.241e-05	6.42e-06	-1.247e-05	-6.094e-05	-1.974e-05	-3.469e-05	-1.594e-05	-3.711e-05	1.202e-05	-1.802e-05	-5.348e-05	-2.989e-05	-2.683e-05	-3.412e-05	-2.426e-05	1.52e-06	-0.00012076	-2.103e-05	9.32e-06	-2.822e-05	-0.0003621	-0.00029625	-5.349e-05	1.612e-05	-2.115e-05	-0.00023403	-2.987e-05	-2.01e-06	1.755e-05	-4.961e-05	-4.94e-06	1.99e-06	-3.238e-05	1.232e-05	-0.0001899	-1.22e-06	-1.425e-05	-9.56e-06
6.935	-5.671e-05	-5.21e-05	-0.00044141	7.31e-06	1.067e-05	-3.573e-05	-3.22e-05	-1.408e-05	-4.3e-05	-2.618e-05	-8.786e-05	1.026e-05	2.167e-05	-2.692e-05	1.328e-05	3.846e-05	2.286e-05	-5.335e-05	-1.667e-05	-1.63e-06	2.6e-05	6.606e-05	5.396e-05	5.954e-05	1.124e-05	3.091e-05	2.132e-05	-2.927e-05	-3.82e-05	-4.084e-05	-7.965e-05	2.179e-05	-0.00025046	-3.548e-05	2.682e-05	-5.387e-05	-8.774e-05	-2.15e-05	2.4e-06	3.874e-05	-0.00038007	1.474e-05	3.424e-05	-3.675e-05	-2.965e-05	-5.154e-05	-9.07e-06	-2.161e-05	-1.967e-05
6.925	4.116e-05	-6.79e-06	-0.00019232	2.896e-05	8.846e-05	6.906e-05	2.727e-05	8.769e-05	1.578e-05	-6.1e-07	-8e-08	3.783e-05	5.116e-05	5.564e-05	2.435e-05	3.019e-05	8.933e-05	1.459e-05	3.603e-05	8.49e-06	4.935e-05	5.413e-05	8.32e-05	7.755e-05	6.181e-05	3.732e-05	0.00014535	-0.00062366	5.987e-05	2.459e-05	5.841e-05	-0.00030426	-0.0003643	8.998e-05	9.778e-05	1.319e-05	-0.00017168	2.94e-06	0.00010608	0.00013877	-0.00024695	0.00018631	0.00015384	-9.25e-06	1.488e-05	-0.00015687	2.847e-05	2.378e-05	1.684e-05
6.915	0.00080512	0.0009042	0.00056008	0.00079668	0.00086986	0.00082433	0.0008444	0.00077101	0.00084457	0.0009887	0.00105523	0.00083202	0.00091029	0.00093973	0.00080277	0.00073801	0.00091563	0.00103256	0.00087198	0.00090632	0.00077409	0.00098484	0.00144143	0.00096197	0.00066714	0.00063537	0.00045037	0.00054124	0.00080098	0.00076579	0.00097256	0.0001947	0.00064525	0.00080099	0.00073442	0.00056556	0.00039209	0.0004146	0.00085755	0.00073885	0.00109167	0.00079472	0.00098929	0.0008495	0.00042686	0.00049622	0.00049393	0.00049132	0.00049963
6.905	0.00061854	0.00067166	0.00050231	0.00064168	0.00068659	0.0006475	0.00057649	0.00068151	0.00062335	0.00070555	0.00086321	0.00060749	0.00065984	0.00085458	0.00043656	0.00043672	0.00058775	0.00062701	0.00057862	0.00055727	0.000448	0.00061887	0.00082505	0.00054158	0.00059352	0.00057323	0.00064293	-3.912e-05	0.00066567	0.00064943	0.00075662	0.00013416	0.00040539	0.00067605	0.00066288	0.00033385	0.00037158	0.00029096	0.00079934	0.00072651	0.00049422	0.00084437	0.00098264	0.00048479	0.00021962	0.00025541	0.00034523	0.0003588	0.00034353
6.895	0.00020715	0.00018203	0.00052508	0.00021438	0.00023427	0.00029203	0.00042488	0.00010897	0.00030963	0.00038609	0.00020332	0.00031462	0.00036041	0.0001135	0.00037858	0.00041028	0.00038946	0.00044607	0.0005167	0.00059982	0.00042296	0.00060152	0.00068306	0.00045315	0.00014557	0.0001659	0.00014507	-4.047e-05	0.0002139	0.0001306	0.00019749	0.0002179	0.00024501	0.00015489	0.00014541	0.00024904	3.355e-05	0.00026651	0.0002417	0.00022403	0.00066641	0.00013432	0.00025753	0.00046376	0.0002563	0.00050019	0.00021402	0.00019076	0.00021237
6.885	-6.09e-06	-4.745e-05	0.00013285	8.7e-06	-8.17e-06	2.536e-05	3.649e-05	2.111e-05	2.09e-05	8.31e-05	-6.814e-05	4.189e-05	0.00012466	7.71e-06	1.426e-05	1.074e-05	-1.6e-06	8.363e-05	6.44e-05	5.564e-05	3.031e-05	7e-05	7.263e-05	3.612e-05	4e-08	1.676e-05	7.941e-05	-0.00026514	-4.93e-06	-2.656e-05	-3.044e-05	-0.00022782	-0.00020151	-5.758e-05	-9.24e-06	1.905e-05	0.0001669	1.033e-05	2.219e-05	4.191e-05	-0.00034833	-6.79e-06	4.146e-05	-4.62e-06	0.00018262	-0.00030658	0.00016391	8.78e-06	-1.136e-05
6.875	-2.304e-05	-1.588e-05	-0.00017289	-2.897e-05	0	4.128e-05	4.846e-05	-1.617e-05	3.407e-05	6.171e-05	-5.787e-05	5.8e-06	0.00022665	-3.258e-05	2.137e-05	3.866e-05	1.993e-05	-0.00024718	4.497e-05	3.46e-05	2.071e-05	5.827e-05	5.27e-05	5.571e-05	-3.329e-05	6.92e-06	4.19e-05	-0.00027939	4.48e-06	-3.666e-05	-2.4e-07	-0.00014134	-0.00014122	-1.71e-06	-2e-06	2.32e-06	-0.00012644	1.516e-05	7.04e-06	4.201e-05	-0.00020417	3.455e-05	7.178e-05	5.614e-05	0.00019771	-0.0001287	0.00013465	-6.13e-06	-7.5e-07
6.865	1.01e-06	-4.936e-05	3.743e-05	2.943e-05	2.86e-06	5.003e-05	7.608e-05	1.09e-05	4.557e-05	4.777e-05	-4.771e-05	3.48e-05	0.00029903	-3.08e-06	-1.127e-05	6.2e-07	3.747e-05	-0.00020383	5.777e-05	8.101e-05	3.566e-05	3.854e-05	9.163e-05	4.122e-05	7.9e-07	5.9e-07	5.553e-05	-0.00038027	-2.492e-05	3.38e-06	1e-05	-0.00010297	-0.00044592	-9.037e-05	-4.31e-06	-6.84e-06	-0.00028258	5.36e-06	2.338e-05	4.44e-05	-7.9e-06	1.455e-05	7.56e-05	3.972e-05	0.00018802	-0.00022227	0.00011289	2.34e-06	-2.934e-05
6.855	7.01e-06	-3.347e-05	4.479e-05	-8.35e-06	6.06e-06	2.168e-05	5.671e-05	-3.35e-06	-3.422e-05	1.442e-05	-7.572e-05	1.076e-05	0.00013009	-5.101e-05	-4.39e-06	1.298e-05	-1.01e-06	-0.00016208	3.49e-06	3.866e-05	2.433e-05	-1.458e-05	-8.33e-06	-3.737e-05	3.705e-05	1.944e-05	8.443e-05	-0.00043753	-9.47e-06	-2.993e-05	-1.129e-05	-0.00029717	-0.00020278	-6.719e-05	2.095e-05	1.63e-06	-0.0001354	3.17e-06	2.562e-05	0.00011655	-8.264e-05	2.499e-05	6.69e-05	7.547e-05	3.816e-05	-0.00030446	3.514e-05	6.97e-06	-1.379e-05
6.845	-1.91e-05	-5.309e-05	-9.504e-05	-1.344e-05	-7.57e-06	1.225e-05	3.755e-05	1.546e-05	-2.364e-05	-9.52e-06	-5.339e-05	-1.36e-05	6.228e-05	-2.931e-05	-5.36e-06	-6e-08	4.2e-07	-0.00036818	-1.503e-05	2.335e-05	0.00017434	1.94e-06	-2.011e-05	4.87e-06	-1.424e-05	1.632e-05	4.939e-05	-0.00033674	1.463e-05	-3.895e-05	3.71e-06	-0.00013582	-4.264e-05	2.86e-05	2.442e-05	-5.649e-05	-0.00015728	3.106e-05	4.963e-05	5.964e-05	-0.00011585	7.495e-05	4.857e-05	-8.75e-06	-5.29e-06	-0.00013282	4.283e-05	-6.45e-06	-1.442e-05
6.835	-1.945e-05	-4.161e-05	-0.00038765	-7.83e-06	7.96e-06	-7.2e-06	-7.9e-07	2.646e-05	5.56e-06	-7.48e-06	-8.628e-05	-1.489e-05	1.307e-05	-1.553e-05	2.415e-05	-1.441e-05	-3.044e-05	-0.00032741	-8.52e-06	-2.419e-05	0.00012799	-5.128e-05	6.83e-06	-7.081e-05	-5.35e-06	1.124e-05	4.146e-05	-0.00055938	-1.288e-05	-7.96e-06	-4.031e-05	-0.00016778	-0.00046139	9.1e-07	-2.56e-05	-3.817e-05	-0.00024588	3.881e-05	2.021e-05	4.757e-05	-0.00016923	4.576e-05	3.651e-05	1.624e-05	-3.174e-05	-0.0002669	4.05e-06	-1.595e-05	-3.694e-05
6.825	4.548e-05	-7.513e-05	-0.00057513	7.08e-06	-2.43e-06	-1.6e-07	-1.799e-05	4.557e-05	-1.366e-05	2.6e-07	-5.812e-05	-4.92e-06	2.084e-05	-2.96e-06	-5.993e-05	-3.073e-05	-5.436e-05	-0.00046464	-1.533e-05	-1.866e-05	0.00021409	-1.745e-05	-4.276e-05	-9.15e-06	3.902e-05	4.236e-05	0.00030761	-0.00030314	6.438e-05	-9.34e-06	-5.98e-06	-0.00025008	-0.0002171	-4.088e-05	2.138e-05	-4.795e-05	-0.00050402	7.344e-05	5.417e-05	0.0002011	-0.00018176	0.00012941	0.00014184	3.48e-06	-2.037e-05	-0.00019163	-8.6e-06	-2.53e-06	-2.665e-05
6.815	0.00016101	0.00010714	-0.00015998	3.116e-05	6.864e-05	4.539e-05	7.257e-05	0.0001515	5.592e-05	2.4e-05	3.99e-05	1.94e-06	0.00015871	5.922e-05	-2.972e-05	-1.813e-05	4.99e-06	-0.00057712	9.19e-06	-7.79e-06	8.401e-05	-1.647e-05	2.702e-05	2.827e-05	0.00022164	0.00026836	0.00073035	-1.221e-05	0.00021935	0.00018286	6.198e-05	5.041e-05	-0.00029314	0.00010724	0.00013355	-2.003e-05	-5.043e-05	4.303e-05	0.00020278	0.00048687	8.988e-05	0.00042113	0.00036839	5.047e-05	6.036e-05	-0.00033875	8.382e-05	-1.359e-05	-1.453e-05
6.805	8.552e-05	4.347e-05	0.00012945	5.374e-05	5.046e-05	3.526e-05	0.00010257	6.163e-05	7.185e-05	0.00011622	3.356e-05	7.159e-05	0.00043476	0.00016047	-9.77e-06	3.517e-05	6.672e-05	-0.0001321	0.00011147	8.387e-05	8.535e-05	0.00011609	0.00012284	4.376e-05	7.844e-05	0.00012239	0.00022852	8.771e-05	9.228e-05	8.608e-05	5.344e-05	0.00028658	0.00051578	0.00010146	0.00021015	3.088e-05	-0.00023804	4.566e-05	6.737e-05	0.00017189	0.00026775	0.0001455	0.00016472	0.00026957	0.00036133	0.00013466	0.00023797	-1.891e-05	-1.101e-05
6.795	2.841e-05	-5.797e-05	-7.761e-05	-1.047e-05	1.019e-05	-1.736e-05	4.571e-05	-3.243e-05	-6.8e-06	7.98e-06	-2.84e-06	1.518e-05	9.936e-05	1.191e-05	-5.618e-05	-1.554e-05	-8.85e-06	4.642e-05	6.3e-06	-9.31e-06	-2.354e-05	-5.26e-06	5.24e-06	-3.826e-05	-1.208e-05	7.74e-06	0.00010621	-4.064e-05	3.28e-05	-1e-06	-2.081e-05	-0.00039315	-0.00032265	3.591e-05	6.775e-05	-3.094e-05	8.308e-05	-1.4e-06	4.16e-06	6.05e-05	-0.00015962	4.086e-05	4.031e-05	9.27e-06	-2.583e-05	-0.00048321	3.87e-06	-2.347e-05	-3.964e-05
6.785	5.22e-06	-5.626e-05	0.00013469	-1.651e-05	2.02e-05	4.5e-07	1.77e-06	-1.88e-05	-2.559e-05	1.869e-05	-4.964e-05	-1.032e-05	3.119e-05	-7.45e-06	1.8e-07	-3.104e-05	-2.309e-05	-0.00023291	-1.315e-05	-9.51e-06	-1.773e-05	1.89e-05	-4.532e-05	-6.4e-06	-4.756e-05	-3.85e-06	8.249e-05	-0.00048139	-5.73e-06	-4.282e-05	-1.912e-05	-0.00014133	-0.00053021	-2.174e-05	2.481e-05	-2.729e-05	-0.00011702	-4.82e-06	-2.765e-05	2.614e-05	-0.00037931	1.96e-05	3.245e-05	-3.44e-06	1.341e-05	-0.00038652	-6.15e-06	-2.53e-05	-2.614e-05
6.775	-2.65e-05	-9.352e-05	0.00015329	-1.99e-05	1.161e-05	1.374e-05	7.36e-06	-3.519e-05	-3.477e-05	2.01e-06	-0.00010808	-5.36e-06	3.502e-05	-3.081e-05	-4.118e-05	-5.217e-05	-4.637e-05	-4.113e-05	-1.234e-05	-4.438e-05	-2.941e-05	-1.337e-05	9.9e-07	-2.026e-05	-2.73e-05	1.549e-05	2.224e-05	-0.00016373	-2.182e-05	-1.004e-05	-5.113e-05	-0.00023691	-0.0004117	-7.542e-05	-2.303e-05	-2.184e-05	-4.292e-05	-2.295e-05	-1.653e-05	2.414e-05	-0.00036398	4.5e-07	2.427e-05	-2.658e-05	9.2e-06	-0.00014914	6.06e-06	1.49e-06	-1.347e-05
6.765	-4.109e-05	-5.946e-05	-0.00011404	-6.03e-06	-2.91e-05	-2.88e-05	-1.361e-05	-8.3e-07	-2.03e-06	4.248e-05	-0.00012915	-2.855e-05	0.00016732	-6.629e-05	-2.154e-05	5.61e-06	-2.13e-05	-0.00021436	4.367e-05	-5.91e-06	-2.122e-05	-6.56e-06	2.832e-05	5.17e-06	-4.622e-05	8.1e-07	3.332e-05	-0.00035886	-4.837e-05	-7.875e-05	-4.217e-05	-2.611e-05	-0.0002575	3.55e-06	-3.824e-05	-3.256e-05	-0.00010422	-7.54e-06	-1.115e-05	-4.19e-06	-0.00032297	-1.289e-05	-1.13e-06	1.839e-05	0.0001717	-6.825e-05	0.00012286	-4.49e-06	-3.231e-05
6.755	-3.972e-05	-8.756e-05	9.08e-06	-3.884e-05	-4.422e-05	-1.143e-05	8.8e-07	-4.379e-05	-4.461e-05	-1.186e-05	-0.0001109	-1.592e-05	0.00012417	-4.364e-05	-4.057e-05	-5.24e-05	-4.642e-05	2.814e-05	-2.082e-05	-1.229e-05	-1.457e-05	-3.66e-05	-1.38e-06	6.79e-06	-6.757e-05	-3.507e-05	-1.515e-05	-0.00047314	-6.586e-05	-5.994e-05	-4.465e-05	-4.826e-05	-0.0004083	-0.00012329	-4.907e-05	-1.533e-05	-0.00020035	3.93e-06	-1.336e-05	8.6e-07	-0.00018054	-3.875e-05	4.965e-05	-6.274e-05	0.00010982	-0.00015099	7.793e-05	-2.107e-05	-3.801e-05
6.745	-3.572e-05	-7.262e-05	-0.00022648	-2.877e-05	-4.435e-05	-4.306e-05	3.791e-05	-4.475e-05	-3.654e-05	-1.021e-05	-9.353e-05	-4.049e-05	0.00012764	-7.459e-05	-9.088e-05	-5.55e-06	-5.278e-05	-5.806e-05	1.535e-05	-9.38e-06	-3.041e-05	-6.33e-06	-4.323e-05	2.474e-05	-4.354e-05	-2.326e-05	-9.46e-06	-0.00048264	-3.378e-05	3.4e-06	-6.339e-05	-3.75e-05	-9.426e-05	-6.942e-05	-2.385e-05	-3.4e-05	-0.00026533	2.44e-06	-3.245e-05	-4.76e-06	-1.099e-05	-2.126e-05	-4.103e-05	2.068e-05	2.155e-05	-0.00030136	-1.575e-05	-7.12e-06	-2.374e-05
6.735	-5.82e-05	-9.758e-05	-0.00015449	-3.9e-05	-4.604e-05	-1.217e-05	-9.35e-06	-4.909e-05	-8.97e-06	-3.076e-05	-0.00016045	-1.544e-05	4.6e-07	-5.533e-05	-8.722e-05	-3.567e-05	-6.346e-05	-0.00028029	-3.007e-05	-4.657e-05	-1.26e-05	3.56e-06	-3.46e-06	-4.339e-05	-6.971e-05	-2.52e-05	-7.12e-06	-0.00054539	-4.066e-05	-6.006e-05	-8.592e-05	-0.00022442	-0.00050799	-3.844e-05	-1.5e-06	-7.991e-05	-0.00013606	-6.525e-05	-1.815e-05	-1.271e-05	-0.0002864	-5.768e-05	-5.25e-06	-6.705e-05	-2.971e-05	-0.00014071	-2.918e-05	-1.153e-05	-1.776e-05
6.725	-2.587e-05	-4.861e-05	-0.00040639	-1.52e-05	-5.036e-05	-3.741e-05	-1.928e-05	-6.242e-05	-2.151e-05	-9.4e-06	-0.00010347	-3.039e-05	-2.532e-05	-4.797e-05	-6.886e-05	-5.567e-05	-1.935e-05	-0.00052739	-3.645e-05	-2.067e-05	-6.29e-06	-5.294e-05	-3.903e-05	-2.471e-05	-4.142e-05	-1.853e-05	-3.766e-05	-0.00036785	-4.276e-05	-3.532e-05	-8.03e-06	-0.00027148	-0.00034113	-7.978e-05	-2.815e-05	-4.446e-05	-0.00018444	-9.88e-06	-1.188e-05	8.87e-06	-0.00033846	-2.138e-05	-3.336e-05	-6.052e-05	-5.03e-05	-0.00026443	-2.116e-05	-9.97e-06	-3.609e-05
6.715	-3.319e-05	-8.161e-05	-0.00036657	-3.907e-05	-6.651e-05	-4.285e-05	-2.433e-05	-4.717e-05	-2.492e-05	-1.514e-05	-0.00013592	-9.51e-05	8.32e-06	-6.306e-05	-3.412e-05	3.26e-06	-1.092e-05	-0.00041919	6.6e-07	-4.392e-05	-6.714e-05	-5.673e-05	-8.185e-05	-7.417e-05	-8.979e-05	-1.974e-05	-4.18e-06	-0.0003066	-2.403e-05	-7.307e-05	-5.977e-05	-0.00042346	-0.00051662	-4.417e-05	4.24e-06	2.234e-05	-0.00021141	1.753e-05	-1.184e-05	-1.926e-05	-0.00027624	-2.167e-05	-2.035e-05	1.756e-05	-5.25e-05	-0.00016641	4.183e-05	-1.59e-06	-2.445e-05
6.705	-6.893e-05	-0.00012528	-0.00028472	-5.784e-05	-5.034e-05	-3.781e-05	-8.784e-05	-1.833e-05	-2.597e-05	-2.268e-05	-6.287e-05	-2.859e-05	-2.117e-05	-2.241e-05	-6.832e-05	-3.983e-05	-5.594e-05	-0.00029273	-3.159e-05	-2.263e-05	-1.152e-05	-2.958e-05	-1.45e-06	-5.503e-05	-4.667e-05	-7.542e-05	-2.808e-05	-0.00039122	-7.84e-06	-6.154e-05	-8.809e-05	-0.00016125	-0.00051887	-5.639e-05	5.23e-06	-5.171e-05	-0.00035048	-4.633e-05	-4.518e-05	3.92e-06	-0.00042395	-7.275e-05	-9.68e-06	-8.878e-05	-4.395e-05	-0.00010792	-1.094e-05	-1.671e-05	-1.054e-05
6.695	-7.441e-05	-9.624e-05	-1.038e-05	-4.491e-05	-5.168e-05	-3.985e-05	-5.814e-05	-3.366e-05	-3.727e-05	-2.615e-05	-0.00010845	-2.396e-05	6.99e-06	-2.529e-05	-1.804e-05	-4.667e-05	-3.598e-05	-0.00027417	-1.371e-05	-2.584e-05	-7.333e-05	-1.352e-05	-5.136e-05	-3.365e-05	-3.257e-05	-4.236e-05	-2.04e-05	-0.00078932	-2.218e-05	-3.053e-05	-8.273e-05	-0.00022745	-0.00055101	-7.149e-05	-8.56e-06	-7.089e-05	-0.00021975	-4.72e-05	-1.039e-05	-2.119e-05	-0.00036975	-1.806e-05	-2.552e-05	-2.352e-05	-3.848e-05	-0.00029198	-6.41e-06	-2.088e-05	-2.223e-05
6.685	-3.387e-05	-6.315e-05	-0.00032717	-4.351e-05	-4.368e-05	-3.271e-05	-1.264e-05	-3.566e-05	-3.72e-06	-5.354e-05	-0.0001151	-3.865e-05	-1.567e-05	-9.064e-05	-9.307e-05	-4.768e-05	-5.096e-05	-0.00023325	-2.74e-06	-5.197e-05	-2.426e-05	-5.237e-05	-3.286e-05	-3.46e-05	-6.604e-05	-1.318e-05	4.56e-06	-0.00059443	-1.434e-05	-6.564e-05	-7.652e-05	-0.00024427	-0.00027431	-7.748e-05	-2.987e-05	-5.463e-05	-0.00010168	-4.695e-05	8.85e-06	-4e-08	-0.00029226	-6.62e-06	-1.775e-05	-3.596e-05	-1.024e-05	-6.114e-05	-1.865e-05	-6.7e-07	-2.02e-05
6.675	-4.588e-05	-6.683e-05	-0.00032217	-2.013e-05	-4.766e-05	-6.034e-05	-4.815e-05	-3.472e-05	-4.601e-05	-2.712e-05	-8.034e-05	-3.084e-05	-1.834e-05	-5.848e-05	-8.845e-05	-5.903e-05	-1.704e-05	-0.00032302	-2.092e-05	-5.4e-05	-1.856e-05	-3.543e-05	-3.716e-05	-3.088e-05	-2.686e-05	-6.009e-05	-2.421e-05	-0.0003853	-5.719e-05	-5.654e-05	-6.136e-05	-0.00047429	-0.00020906	-3.919e-05	-3.716e-05	-3.42e-05	-1.719e-05	-1.312e-05	-1.635e-05	-1.635e-05	-0.00019935	-2.623e-05	2.013e-05	-3.76e-05	-7.074e-05	-0.000137	-9.98e-06	-1.685e-05	-4.343e-05
6.665	-6.266e-05	-8.264e-05	-0.00049047	-3.321e-05	-4.721e-05	-2.418e-05	7.55e-06	-5.016e-05	-4.74e-06	-6.349e-05	-0.00011591	-4.539e-05	-2.892e-05	-5.202e-05	-4.265e-05	-4.615e-05	-3.009e-05	-0.00016115	-1.691e-05	-3.583e-05	-1.401e-05	-1.927e-05	-4.63e-05	4.36e-06	-6.74e-05	-2.746e-05	-2.366e-05	-0.00049394	-3.532e-05	-5.687e-05	-4.838e-05	3.399e-05	-0.00030068	-7.438e-05	-1.756e-05	-4.138e-05	-0.00011649	-5.051e-05	-2.137e-05	-5.888e-05	-0.00035875	-4.021e-05	-1.788e-05	-6.688e-05	2.689e-05	-0.00029182	-3.25e-05	-1.24e-06	-4.025e-05
6.655	-5.549e-05	-7.629e-05	-0.00026398	-4.172e-05	-3.03e-05	-2.355e-05	-4.42e-05	-4.502e-05	7.73e-06	-2.686e-05	-0.00011898	-2.79e-05	-3.209e-05	-4.106e-05	-3.816e-05	-1.192e-05	-1.047e-05	-0.00021458	-3.363e-05	-5.405e-05	-3.844e-05	-3.95e-05	-2.85e-05	-4.389e-05	-5.741e-05	-3.521e-05	-3.784e-05	-0.00021163	-5.872e-05	-7.239e-05	-6.815e-05	-2.852e-05	-0.00011032	-7.218e-05	-3.402e-05	-6.251e-05	-0.00025601	-2.901e-05	-3.659e-05	-1.97e-06	-0.00032085	2.02e-06	-3.433e-05	-3.994e-05	-6.049e-05	-0.00014009	-2.492e-05	-1.833e-05	-4.284e-05
6.645	-3.024e-05	-0.00010919	-0.00049209	-6.179e-05	-6.526e-05	-2.705e-05	-2.224e-05	-4.362e-05	-3.545e-05	-1.785e-05	-0.00012071	-3.599e-05	-1.615e-05	-8.356e-05	-6.412e-05	-4.586e-05	-5.187e-05	-0.0002761	-4.626e-05	-3.371e-05	-3.971e-05	-4.728e-05	-3.978e-05	-2.865e-05	-1.834e-05	-4.41e-05	-1.59e-05	-0.00057257	-4.623e-05	-4.229e-05	-6.594e-05	-0.00035641	-0.00055309	-7.419e-05	-6.62e-06	-7.547e-05	-0.00015602	-2.028e-05	-1.347e-05	2.27e-06	9.18e-06	-1.97e-05	-3.212e-05	-6.522e-05	-3.799e-05	7.921e-05	-3.06e-05	-5.9e-06	-1.863e-05
6.635	-4.394e-05	-8.716e-05	-0.00039486	-4.498e-05	-3.42e-05	-3.343e-05	-5.431e-05	-3.858e-05	-4.806e-05	-4.515e-05	-9.952e-05	-4.587e-05	-3.595e-05	-3.954e-05	-8.755e-05	-6.288e-05	-6.483e-05	-0.00024498	-2.252e-05	-6.968e-05	-4.739e-05	-2.577e-05	-3.636e-05	-2.782e-05	-8.637e-05	-2.104e-05	-3.34e-06	-0.00032676	-2.325e-05	-7.903e-05	-1.25e-05	-0.0001023	-0.00061573	-9.013e-05	-1.002e-05	-4.87e-05	-0.00023047	-3.068e-05	-3.982e-05	1.692e-05	-9.677e-05	-3.282e-05	-2.6e-06	-5.465e-05	-7.844e-05	-8.38e-06	-2.082e-05	-2.643e-05	-2.511e-05
6.625	-7.144e-05	-0.00010483	-0.00019372	-5.878e-05	-3.23e-05	-2.333e-05	-4.626e-05	-7.419e-05	-3.837e-05	-5.268e-05	-0.00013099	-2.533e-05	-3.789e-05	-3.331e-05	-4.487e-05	-1.298e-05	-6.18e-05	-0.00037869	-3.393e-05	-5.924e-05	-6.869e-05	-6.033e-05	-6.949e-05	-2.804e-05	-9.763e-05	-5.386e-05	-8.83e-06	-0.00021445	-2.262e-05	-8.228e-05	-0.0001116	-0.00019774	-0.00065709	-9.191e-05	-9.568e-05	-3.753e-05	-0.00013317	-2.22e-06	-4.612e-05	-3.834e-05	-0.00054538	-3.626e-05	-3.023e-05	-5.876e-05	-5.274e-05	-0.00025503	-4.024e-05	-2.724e-05	-1.983e-05
6.615	-7.317e-05	-0.00011035	-0.00016602	-4.172e-05	-8.56e-05	-4.241e-05	-1.948e-05	-6.057e-05	-3.473e-05	7.6e-07	-9.975e-05	-7.084e-05	-6.399e-05	-4.722e-05	-4.817e-05	-4.246e-05	-4.506e-05	-6.334e-05	-3.289e-05	-2.956e-05	-5.314e-05	-4.066e-05	-6.012e-05	-3.156e-05	-7.958e-05	-8.05e-06	-5.41e-06	-0.00052533	-5.872e-05	-6.172e-05	-6.385e-05	-0.0003866	-0.00051007	-4.497e-05	-2.059e-05	-5.868e-05	-0.00020938	-2.431e-05	1.094e-05	2.53e-06	-0.00048805	-2.928e-05	-3.409e-05	-0.00010119	-4.987e-05	-0.00017619	-1.744e-05	-4.627e-05	-1.076e-05
6.605	-4.629e-05	-8.44e-05	-0.0001677	-5.365e-05	-6.03e-05	-5.596e-05	-5.067e-05	-3.707e-05	-1.733e-05	-3.99e-05	-0.0001204	-4.775e-05	-3.437e-05	-3.681e-05	-9.509e-05	-5.642e-05	-2.717e-05	-0.00033349	-2.872e-05	-1.287e-05	-1.76e-06	-2.059e-05	-7.634e-05	-5.847e-05	-8.151e-05	-2.635e-05	-2.958e-05	-0.00058694	-4.038e-05	-5.08e-05	-5.649e-05	-0.00040446	-0.00047379	-6.324e-05	-3.821e-05	-7.939e-05	-0.00028996	-3.365e-05	-4.065e-05	5.87e-06	-0.00025972	-2.132e-05	-3.86e-05	-6.657e-05	-7.762e-05	-0.00021566	-2.282e-05	-2.338e-05	-2.363e-05
6.595	-6.679e-05	-0.0001132	1.142e-05	-2.015e-05	-4.577e-05	-4.223e-05	-5.861e-05	-6.917e-05	-1.979e-05	-1.545e-05	-0.00012944	-2.92e-05	-2.454e-05	-8.64e-05	-8.4e-06	-2.295e-05	-3.277e-05	-0.00040741	-4.365e-05	-2.719e-05	-3.793e-05	-7.002e-05	-4.262e-05	-3.322e-05	-5.405e-05	-6.888e-05	-3.93e-06	-0.00042854	-6.384e-05	-6.47e-05	-7.184e-05	-0.00030561	-0.00043545	-9.779e-05	-6.915e-05	-7.871e-05	-0.0001334	-9.38e-06	-2.837e-05	1.044e-05	-0.00032289	-1.216e-05	-1.518e-05	-7.296e-05	-1.897e-05	-0.00023792	-3.032e-05	-8.45e-06	-3.499e-05
6.585	-6.153e-05	-0.0001287	-0.00017077	-5.005e-05	-3.399e-05	-3.562e-05	-4.856e-05	-2.772e-05	-4.53e-05	-5.507e-05	-0.00011627	-3.819e-05	-3.161e-05	-6.587e-05	-4.251e-05	-3.298e-05	-3.512e-05	-0.00042813	-3.979e-05	-2.679e-05	-3.541e-05	-8.96e-05	-5.129e-05	-5.211e-05	-7.921e-05	-3.881e-05	-2.768e-05	-0.00030931	-4.426e-05	-6.977e-05	-6.271e-05	-0.00040431	-0.00024077	-7.055e-05	-7.415e-05	-6.687e-05	-5.409e-05	-4.138e-05	-4.206e-05	-2.106e-05	-0.00037616	-4.286e-05	-1.279e-05	-4.442e-05	-4.169e-05	-0.00024743	-2.492e-05	-2.336e-05	-3.958e-05
6.575	-2.446e-05	-0.00010165	-0.00014474	-3.611e-05	-4.635e-05	-4.739e-05	-4.015e-05	-2.199e-05	-5.639e-05	1.343e-05	-0.00013043	-3.39e-05	-2.096e-05	-6.124e-05	-5.908e-05	-3.831e-05	-5.034e-05	-0.00016448	-3.27e-06	-4.949e-05	-2.24e-06	-3.542e-05	-1.492e-05	-3.467e-05	-6.228e-05	-3.631e-05	-2.799e-05	-0.0002601	-2.626e-05	-4.14e-05	-4.675e-05	4.938e-05	-0.0001364	-9.566e-05	-4.444e-05	-0.00010022	-0.00031832	-5.009e-05	-2.504e-05	-3.739e-05	-0.00021099	-6.75e-06	1.991e-05	-9.083e-05	-7.601e-05	-7.43e-05	-3.465e-05	-2.29e-05	-3.86e-06
6.565	-5.155e-05	-9.489e-05	-0.00031777	-5.641e-05	-4.033e-05	-4.95e-05	-1.982e-05	-1.476e-05	-5.278e-05	-3.218e-05	-0.00011383	-3.693e-05	-3.596e-05	-1.596e-05	-3.49e-05	-4.271e-05	-2.554e-05	-0.00041394	-2.989e-05	-3.685e-05	6.68e-06	-3.923e-05	-1.897e-05	-3.644e-05	-4.5e-05	-3.551e-05	-1.962e-05	-0.00048706	-3.953e-05	-8.304e-05	-5.529e-05	-0.00024818	-0.00023241	-0.00010042	-5.778e-05	-3.8e-05	-0.00034693	-3.939e-05	-4.255e-05	6.39e-06	-0.00025344	3.82e-06	1.98e-06	-7.6e-05	-5.316e-05	-0.00014348	-2.59e-05	-2.545e-05	-4.022e-05
6.555	-3.494e-05	-8.313e-05	-0.0002182	-6.234e-05	-1.087e-05	-5.159e-05	-5.546e-05	-3.762e-05	3.14e-06	-2.401e-05	-0.00012586	-4.339e-05	-2.929e-05	-3.996e-05	-4.857e-05	-7.04e-06	-5.894e-05	-0.00030852	1.104e-05	-2.237e-05	-7.117e-05	-6.205e-05	-1.802e-05	-1.399e-05	-3.181e-05	-3.375e-05	1.151e-05	-0.00031855	-5.79e-05	-3.483e-05	-9.189e-05	-0.0005525	-0.00036484	-0.00013016	-4.314e-05	-5.779e-05	-0.00044343	-3.72e-05	-3.715e-05	1.549e-05	-0.00032551	1.024e-05	1.703e-05	-6.22e-05	-8.404e-05	-0.00023062	-3.169e-05	-9.22e-06	-6.53e-06
6.545	-3.951e-05	-3.314e-05	-0.00023272	-4.019e-05	-6.446e-05	-5.196e-05	-6.135e-05	-5.911e-05	-5.323e-05	-3.252e-05	-0.00012568	-5.756e-05	-3.312e-05	-5.203e-05	-9.306e-05	-4.447e-05	-2.727e-05	-0.00019665	-1.894e-05	-3.789e-05	-1.885e-05	-7.826e-05	-6.169e-05	-4.025e-05	-6.174e-05	-2.536e-05	3.89e-06	-0.00046145	-3.599e-05	-7.589e-05	-5.808e-05	-0.00045317	-0.00044927	-5.083e-05	-2.836e-05	-4.839e-05	-6.439e-05	-1.174e-05	-1.571e-05	1.308e-05	-0.00020785	3.73e-06	-8.64e-06	-7.542e-05	-5.609e-05	-0.00016046	-1.774e-05	-2.309e-05	-1.557e-05
6.535	-6.978e-05	-7.511e-05	-0.00011144	-1.654e-05	-4.571e-05	-5.895e-05	-5.454e-05	-5.01e-05	-3.702e-05	-3.708e-05	-8.349e-05	-4.87e-05	-2.715e-05	-6.966e-05	-5.093e-05	-4.109e-05	-4.964e-05	-0.00033925	-3.625e-05	-3.158e-05	-4.59e-06	-7.063e-05	-3.49e-05	-4.706e-05	-4.032e-05	-4.277e-05	2.628e-05	-0.00033006	-1.578e-05	-6.308e-05	-4.057e-05	-0.00021463	-0.00068696	-7.394e-05	-2.896e-05	-3.542e-05	-0.00030278	-1.756e-05	-4.774e-05	2.123e-05	-0.00045445	7.65e-06	9.86e-06	-1.744e-05	-2.281e-05	-0.00032847	-3.658e-05	-1.54e-05	-2.468e-05
6.525	-8.362e-05	-0.00011334	-0.00017875	-4.905e-05	-6.864e-05	-5.972e-05	-2.501e-05	-4.792e-05	-1.489e-05	-3.323e-05	-8.978e-05	-3.24e-05	-6.709e-05	-8.177e-05	-4.674e-05	-3.841e-05	-3.857e-05	-0.00025073	-4.44e-05	-3.717e-05	-3.052e-05	-5.437e-05	-1.573e-05	-5.929e-05	-4.427e-05	-3.525e-05	-1.107e-05	-0.00063649	-3.469e-05	-3.174e-05	-5.549e-05	-0.00014803	-0.00029396	-8.227e-05	-4.777e-05	-5.197e-05	-0.00020309	-3.98e-06	-4.504e-05	-1.825e-05	-0.00013014	-1.125e-05	-1.7e-05	-5.198e-05	-2.945e-05	-0.00022808	-2.147e-05	-7.7e-06	-2.769e-05
6.515	-8.555e-05	-6.328e-05	-0.00038913	-3.615e-05	-3.595e-05	-3.275e-05	9.41e-06	-4.019e-05	-2.331e-05	8.26e-06	-0.00011162	-3.659e-05	-2.376e-05	-6.277e-05	-2.147e-05	-5.867e-05	-5.114e-05	-0.0001497	-2.181e-05	-1.072e-05	-4.1e-05	-5.961e-05	-1.254e-05	-5.2e-06	-5.78e-05	-4.156e-05	-1.989e-05	-0.00069443	-3.46e-05	-6.289e-05	-6.393e-05	-0.00030792	-0.00034361	-6.887e-05	-3.322e-05	-8.059e-05	-6.29e-05	-4.807e-05	-1.81e-06	4.1e-06	-0.00026923	-1.694e-05	-2.732e-05	-8.854e-05	-5.743e-05	-0.00014358	-3.556e-05	-2.056e-05	-1.946e-05
6.505	-5.848e-05	-9.869e-05	-0.00023004	-4.385e-05	-2.966e-05	-2.802e-05	-5.069e-05	-8.57e-05	-5.451e-05	-2.602e-05	-0.00011963	-4.02e-06	-6.061e-05	-5.778e-05	-4.158e-05	-4.35e-05	-4.547e-05	-0.00042906	-1.068e-05	-6.103e-05	-7.919e-05	-4.334e-05	-3.702e-05	-7.066e-05	-7.128e-05	-4.994e-05	-3.007e-05	-0.00033978	-6.715e-05	-7.85e-05	-5.687e-05	-0.00037156	-0.00057402	-7.004e-05	-2.378e-05	-4.705e-05	-0.00031222	-2.672e-05	-3.116e-05	-2.601e-05	-0.00019766	-3.058e-05	-5.751e-05	-1.414e-05	-7.236e-05	7.065e-05	-1.157e-05	-1.686e-05	-3.203e-05
6.495	-3.982e-05	-8.602e-05	-0.00025178	-2.891e-05	-6.501e-05	-5.224e-05	-2.145e-05	-4.196e-05	-8.026e-05	-4.232e-05	-0.00014709	-1.917e-05	-7.405e-05	-2.464e-05	-5.066e-05	-8.182e-05	-2.6e-05	-0.00018917	-3.289e-05	-4.05e-06	-1.774e-05	-3.338e-05	-4.405e-05	-4.843e-05	-2.452e-05	-2.245e-05	-5.076e-05	-0.00043519	-9.145e-05	-9.41e-05	-5.807e-05	-0.00034724	-0.00050059	-6.966e-05	-3.568e-05	-6.69e-05	-5.6e-07	-5.334e-05	-5.274e-05	-3.547e-05	-0.00053506	-4.959e-05	-6.13e-06	-3.234e-05	-5.606e-05	-0.00028643	-3.099e-05	-1.841e-05	-1.152e-05
6.485	-4.481e-05	-9.954e-05	-0.00019098	-3.95e-05	-4.097e-05	-7.129e-05	-1.53e-05	-6.274e-05	-5.599e-05	-4.981e-05	-0.00010232	-6.49e-06	-3.505e-05	-3.982e-05	-4.205e-05	-2.525e-05	-3.442e-05	-0.00041482	-1.155e-05	-2.544e-05	-2.425e-05	-7.044e-05	-8.016e-05	-3.684e-05	-0.00010508	-4.795e-05	-2.626e-05	-0.00035212	-2.964e-05	-0.00010273	-6.638e-05	-0.00035148	-0.00045237	-5.055e-05	-5.772e-05	-6.723e-05	-0.00027526	-6.175e-05	-3.091e-05	-6.813e-05	-0.00029875	-2.055e-05	2.8e-07	-5.065e-05	-6.433e-05	-0.00016038	-3.255e-05	-2.883e-05	-2.224e-05
6.475	-3.928e-05	-8.6e-05	-0.00025152	-4.75e-05	-6.121e-05	-3.61e-05	-6.01e-06	-9.327e-05	-4.975e-05	-4.8e-05	-0.00010834	-1.509e-05	-1.613e-05	-5.94e-05	-6.997e-05	-4.448e-05	-5.355e-05	-0.00017758	-3.07e-05	-5.252e-05	-2.621e-05	-5.081e-05	-3.136e-05	-3.197e-05	-7.43e-05	-3.642e-05	-4.727e-05	-0.00076685	-4.28e-05	-6.137e-05	-3.343e-05	-0.00059757	-0.00035308	-5.551e-05	-3.373e-05	-5.172e-05	7.1e-07	-6.603e-05	-3.627e-05	-1.276e-05	-0.00035013	-9.59e-06	-3.884e-05	-8.89e-05	-5.057e-05	-0.00019478	-4.127e-05	-3.936e-05	-4.292e-05
6.465	-6.036e-05	-8.008e-05	-0.00034813	-5.487e-05	-1.641e-05	-5.32e-05	-3.47e-05	-4.063e-05	-6.534e-05	-5.12e-06	-9.526e-05	-4.205e-05	-2.85e-05	-6.317e-05	-5.843e-05	-2.431e-05	-5.07e-05	-0.0003658	-2.195e-05	-4.674e-05	-9.53e-06	-4.424e-05	-4.415e-05	-1.654e-05	-4.786e-05	-5.149e-05	-1.657e-05	-0.00074865	-7.038e-05	-7.761e-05	-5.024e-05	-0.0003737	-0.00073129	-7.856e-05	-2.954e-05	-5.17e-05	-0.00022045	-2.856e-05	-2.823e-05	-1.835e-05	-0.00013581	-4.052e-05	-3.932e-05	-4.995e-05	-4.882e-05	-9.972e-05	-1.946e-05	-1.06e-05	-1.003e-05
6.455	-0.00010157	-9.823e-05	-0.00016983	-8.215e-05	-5.039e-05	-6.176e-05	-3.912e-05	-4.696e-05	-3.463e-05	-5.906e-05	-0.0001112	-4.943e-05	-1.276e-05	-7.255e-05	-9.926e-05	-6.665e-05	-3.134e-05	-0.00019406	-5.662e-05	-2.992e-05	-2.52e-05	-5.13e-05	-5.86e-05	-4.306e-05	-4.423e-05	-3.438e-05	-3.637e-05	-0.00024691	-8.918e-05	-4.308e-05	-7.379e-05	-0.00012248	-0.00035492	-8.665e-05	-4.199e-05	-2.849e-05	-0.00011835	-4.416e-05	-3.63e-05	2.12e-06	-0.00037478	-2.91e-05	-4.392e-05	-5.931e-05	-4.694e-05	-0.0001835	-3.914e-05	-5.1e-06	-1.72e-05
6.445	-7.126e-05	-0.00010617	-0.00022981	-4.426e-05	-4.08e-05	-5.846e-05	-5.679e-05	-5.719e-05	-5.249e-05	-4.295e-05	-0.00014795	-2.764e-05	-5.842e-05	-9.084e-05	-5.086e-05	-4.092e-05	-4.726e-05	-0.00024949	-8.33e-06	-2.593e-05	-3.388e-05	-7.55e-05	-6.113e-05	-1.662e-05	-7.928e-05	-4.152e-05	-3.381e-05	-0.00046485	-5.118e-05	-9.383e-05	-8.283e-05	-0.00052115	-0.00037593	-5.99e-05	-6.246e-05	-7.924e-05	-7.293e-05	-4.028e-05	-2.487e-05	6.4e-06	-0.00061256	-3.691e-05	-4.547e-05	-4.003e-05	-6.026e-05	-0.00037701	-1.543e-05	-2.242e-05	-1.792e-05
6.435	-8.569e-05	-0.00011971	-0.00033838	-3.914e-05	-4.887e-05	-2.55e-05	-3.079e-05	-6.285e-05	-4.78e-05	-2.769e-05	-0.00010656	-3.163e-05	-5.235e-05	-4.185e-05	-9.758e-05	-3.839e-05	-7.794e-05	-0.00042737	-1.134e-05	1.235e-05	-5.539e-05	-7.989e-05	-4.895e-05	-2.021e-05	-6.176e-05	-5.246e-05	-2.488e-05	-0.00042629	-7.154e-05	-8.877e-05	-6.747e-05	-0.00016203	-0.00027351	-6.838e-05	-3.919e-05	-6.777e-05	-0.00020325	-3.066e-05	-6.822e-05	-3.907e-05	-0.00046242	-3.828e-05	-6.093e-05	-0.00010594	-7.383e-05	-0.00017036	-3.623e-05	-1.168e-05	-3.269e-05
6.425	-5.463e-05	-0.0001091	-0.00026273	-5.601e-05	-5.906e-05	-5.902e-05	-6.706e-05	-7.378e-05	-4.935e-05	-2.057e-05	-0.00012224	-3.998e-05	-5.273e-05	-8.43e-05	-4.848e-05	-8.083e-05	-4.696e-05	-0.00029207	-6.284e-05	-3.528e-05	-3.608e-05	-6.205e-05	-6.871e-05	-3.252e-05	-5.424e-05	-3.043e-05	-3.441e-05	-0.00071315	-6.624e-05	-9.004e-05	-9.206e-05	-0.00018487	-0.0005099	-0.00010038	-5.713e-05	-6.381e-05	-8.69e-05	-5.1e-05	-6.315e-05	-4.309e-05	-0.00043436	-2.178e-05	-2.103e-05	-6.655e-05	-6.551e-05	-0.00026003	-3.29e-05	-2.907e-05	-2.037e-05
6.415	-5.822e-05	-6.62e-05	-0.00024842	-6.529e-05	-5.99e-05	-5.881e-05	-8.057e-05	-2.718e-05	-3.536e-05	-4.047e-05	-0.00011259	-3.884e-05	-1.935e-05	-3.076e-05	-6.918e-05	-4.408e-05	-3.518e-05	-7.206e-05	-2.681e-05	-4.74e-05	-5.151e-05	-6.074e-05	-3.296e-05	-4.863e-05	-8.592e-05	-6.323e-05	-1.64e-05	-0.0005527	-3.345e-05	-6.025e-05	-9.412e-05	-0.00028528	-0.00043408	-0.00014905	-5.225e-05	-4.608e-05	-0.00048541	-3.416e-05	-1.97e-05	-5.256e-05	-0.00033824	-1.205e-05	-4.795e-05	-6.025e-05	-6.692e-05	-0.00019871	-3.498e-05	-1.655e-05	-2.836e-05
6.405	-7.644e-05	-0.00010831	-9.98e-06	-4.149e-05	-8.138e-05	-5.826e-05	-2.015e-05	-5.179e-05	-7.706e-05	-6.302e-05	-8.672e-05	-6.277e-05	-1.9e-05	-3.103e-05	-4.817e-05	-5.606e-05	-5.464e-05	-0.0003233	-9.22e-06	-3.382e-05	-3.173e-05	-5.265e-05	-3.004e-05	-4.952e-05	-5.955e-05	-2.124e-05	-4.1e-05	-0.00048671	-4.424e-05	-8.486e-05	-3.985e-05	-0.00040588	-0.00035053	-0.00010333	-7.62e-06	-4.764e-05	-0.00018859	-2.798e-05	-4.041e-05	-1.842e-05	-0.00051896	-2.879e-05	-6.057e-05	-5.375e-05	-0.00010322	-0.00013161	-3.423e-05	-2.411e-05	-2.984e-05
6.395	-7.406e-05	-0.00010173	-0.00019431	-6.665e-05	-6.236e-05	-7.242e-05	-5.252e-05	-5.978e-05	-2.369e-05	-3.911e-05	-0.00011401	-7.213e-05	-4.662e-05	-7.375e-05	-9.46e-05	-4.214e-05	-7.61e-06	-0.00032621	-3.16e-06	-3.502e-05	-3.526e-05	-4.618e-05	-1.854e-05	-6.93e-05	-5.684e-05	-5.337e-05	-4.246e-05	-0.00066425	-3.346e-05	-3.803e-05	-4.187e-05	-0.00025267	-0.00064546	-0.00012619	-4.265e-05	-6.97e-05	0.00015367	-5.617e-05	-3.158e-05	-3.383e-05	-0.00046028	-4.502e-05	-5.759e-05	-6.912e-05	-4.565e-05	-0.00013267	-4.374e-05	-2.468e-05	-5.145e-05
6.385	-5.168e-05	-0.00010382	-0.00022861	-5.087e-05	-6.383e-05	-5.771e-05	-1.18e-06	-4.102e-05	-4.137e-05	-2.859e-05	-0.0001168	-2.032e-05	-3.179e-05	-7.376e-05	-7.924e-05	-7.537e-05	-3.25e-05	-0.00011856	-2.22e-05	-7.588e-05	-2.578e-05	-8.079e-05	-2.544e-05	-2.602e-05	-4.597e-05	-3.544e-05	-1.041e-05	-0.00063621	-4.762e-05	-3.751e-05	-8.011e-05	-0.00034651	-0.00052405	-6.446e-05	-3.489e-05	-6.996e-05	-0.00019196	-2.954e-05	-3.744e-05	-1.358e-05	-0.00029983	-6.878e-05	-8.62e-06	-2.605e-05	-5.61e-05	-7.472e-05	-3.259e-05	-1.93e-05	-3.025e-05
6.375	-9.01e-05	-9.811e-05	-0.00030785	-4.728e-05	-8.845e-05	-4.847e-05	-5.842e-05	-3.181e-05	-3.219e-05	-3.804e-05	-0.00014851	-3.781e-05	-3.431e-05	-5.91e-05	-4.279e-05	-7.266e-05	-2.112e-05	-0.00031024	-4.138e-05	-3.486e-05	-3.869e-05	-7.382e-05	-5.384e-05	-4.844e-05	-3.921e-05	-9.01e-05	-3.329e-05	-0.00075869	-1.294e-05	-0.00010103	-6.469e-05	-0.00018256	-0.00018813	-8.626e-05	-5.357e-05	-5.751e-05	-0.00024746	-2.399e-05	-2.064e-05	-4.382e-05	-0.00032484	-3.149e-05	3.551e-05	-7.639e-05	-8.673e-05	-0.00020866	-2.112e-05	-2.176e-05	-2.802e-05
6.365	-7.937e-05	-8.747e-05	-0.00036512	-7.208e-05	-6.266e-05	-4.255e-05	-3.957e-05	-5.525e-05	-5.369e-05	-5.94e-05	-0.00010539	-2.125e-05	-3.683e-05	-6.288e-05	-9.943e-05	-6.088e-05	-1.966e-05	-0.00044049	-2.991e-05	-2.379e-05	-5.34e-05	-4.116e-05	-7.009e-05	-4.628e-05	-7.465e-05	-3.05e-05	-4.975e-05	-0.00059023	-6.541e-05	-7.488e-05	-8.204e-05	-0.00028399	-0.00046687	-9.908e-05	-2.448e-05	-3.098e-05	-0.00017462	-4.786e-05	-5.491e-05	-1.967e-05	-0.00056633	-2.77e-06	-7.84e-06	-8.148e-05	-8.179e-05	-0.00019075	-4.947e-05	-1.307e-05	-2.733e-05
6.355	-8.78e-05	-7.981e-05	-0.00038348	-4.9e-05	-5.465e-05	-3.935e-05	-6.74e-05	-5.523e-05	-3.41e-05	-4.953e-05	-0.00011108	-2.274e-05	-7.187e-05	-7.351e-05	-4.754e-05	-5.645e-05	-6.525e-05	-0.00045591	-2.593e-05	-3.441e-05	-3.55e-05	-4.263e-05	-5.654e-05	-3.763e-05	-0.00010127	-4.835e-05	-2.935e-05	-0.0002903	-7.289e-05	-0.00010968	-0.00010189	-0.00067452	-0.00027888	-7.8e-05	-7.06e-06	-5.758e-05	-0.0002899	-5.4e-05	-2.974e-05	-3.691e-05	-9.89e-05	-3.237e-05	-1.281e-05	-8.487e-05	-7.382e-05	-0.00030928	-4.552e-05	-2.11e-05	-3.023e-05
6.345	-6.308e-05	-0.00015605	-0.00011174	-5.325e-05	-8.033e-05	-5.359e-05	-1.226e-05	-6.475e-05	-5.905e-05	-4.291e-05	-0.00012949	-2.674e-05	-1.419e-05	-5.204e-05	-5.655e-05	-5.495e-05	-4.507e-05	-0.00020178	-2.026e-05	-5.306e-05	-6.91e-05	-3.743e-05	-6.801e-05	-3.381e-05	-8.542e-05	-5.864e-05	-5.585e-05	-0.00052865	-5.406e-05	-9.214e-05	-6.086e-05	-0.0002794	-0.00033517	-9.17e-05	-4.024e-05	-7.7e-05	-0.00010757	-3.52e-05	-2.879e-05	-1.986e-05	-0.0002092	-3.971e-05	-2.796e-05	-9.194e-05	-4.81e-05	-0.00040602	-2.393e-05	-2.569e-05	-2.162e-05
6.335	-6.84e-05	-9.307e-05	5.474e-05	-1.757e-05	-6.505e-05	-1.551e-05	-4.974e-05	-7.376e-05	-6.174e-05	-6.079e-05	-8.378e-05	-6.303e-05	-2.591e-05	-6.36e-05	-4.888e-05	-7.362e-05	-4.47e-05	-0.00030459	-4.046e-05	-4.431e-05	-2.073e-05	-6.734e-05	-5.388e-05	-7.456e-05	-6.487e-05	-2.919e-05	-2.971e-05	-0.00043543	-6.916e-05	-0.00010533	-3.845e-05	-0.00026162	-0.00054563	-0.00012276	-4.734e-05	-9.094e-05	-3.403e-05	-2.011e-05	-4.61e-05	-3.456e-05	-0.00033429	-5.487e-05	-1.335e-05	-6.477e-05	-9.863e-05	-0.00021691	-2.003e-05	-2.973e-05	-2.972e-05
6.325	-8.004e-05	-0.00012879	-0.00025295	-4.854e-05	-4.937e-05	-6.139e-05	-3.698e-05	-5.415e-05	-5.518e-05	-4.239e-05	-0.00015617	-7.01e-05	-6.605e-05	-9.088e-05	-0.00012126	-2.508e-05	-4.408e-05	-0.00039512	-2.78e-06	-4.99e-05	-5.612e-05	-8.344e-05	-4.463e-05	-4.02e-05	-3.244e-05	-5.807e-05	-4.16e-05	-0.0002941	-4.609e-05	-3.88e-05	-6.892e-05	-0.00016344	-0.00051514	-9.997e-05	-9.02e-06	-4.22e-05	-0.00015103	-2.856e-05	-5.364e-05	-3.659e-05	-0.00040962	-1.572e-05	-5.339e-05	-6.726e-05	-8.368e-05	-0.00020565	-4.975e-05	-2.704e-05	-2.778e-05
6.315	-6.274e-05	-0.00011793	5.023e-05	-7.312e-05	-5.312e-05	-4.157e-05	-5.16e-05	-5.328e-05	-2.798e-05	-5.28e-05	-0.00015078	-4.569e-05	-5.627e-05	-8.445e-05	-4.43e-05	-4.973e-05	-2.274e-05	-0.00033628	-2.237e-05	-2.927e-05	-2.905e-05	-7.184e-05	-1.312e-05	-2.812e-05	-7.769e-05	-4.811e-05	-6.277e-05	-0.00069993	-8.444e-05	-0.00010102	-5.822e-05	-9.966e-05	-0.00023532	-5.627e-05	-6.434e-05	-8.658e-05	-0.00013224	-4.519e-05	-2.812e-05	-3.498e-05	-0.00063292	1.98e-06	-3.707e-05	-4.719e-05	-6.727e-05	-8.226e-05	-2.116e-05	-2.934e-05	-2.372e-05
6.305	-4.785e-05	-8.303e-05	-0.00054786	-3.921e-05	-4.858e-05	-5.771e-05	-4.769e-05	-5.575e-05	-3.099e-05	-3.757e-05	-0.00015328	-6.97e-05	-6.008e-05	-4.667e-05	-2.829e-05	-8.134e-05	-2.54e-05	-0.00025477	-4.286e-05	-3.425e-05	-6.905e-05	-3.68e-05	-6.226e-05	-3.545e-05	-0.00011042	-5.019e-05	-3.746e-05	-0.00065224	-6.6e-05	-7.498e-05	-5.863e-05	-0.00028477	-0.00034362	-0.00010002	-4.301e-05	-7.027e-05	-0.0001604	-6.51e-06	-5.788e-05	-3.836e-05	-0.00041193	-3.081e-05	-2.652e-05	-0.00013425	-7.43e-05	-0.00019828	-3.727e-05	-1.257e-05	-3.481e-05
6.295	-4.574e-05	-0.00011145	-0.00033112	-7.656e-05	-4.822e-05	-6.039e-05	-4.689e-05	-5.68e-05	-4.467e-05	-3.813e-05	-0.00014842	-4.964e-05	-5.944e-05	-8.647e-05	-9.515e-05	-5.606e-05	-5.341e-05	-0.00031259	-2.477e-05	-3.202e-05	-5.127e-05	-6.932e-05	-1.919e-05	-4.718e-05	-0.00010725	-4.675e-05	-3.121e-05	-0.00056717	-5.6e-05	-7.44e-05	-0.00010624	-0.00022846	-0.0002592	-7.529e-05	-5.11e-05	-9.191e-05	-5.738e-05	-6.477e-05	-3.178e-05	-2.458e-05	-0.00014451	-7.392e-05	-5.773e-05	-5.654e-05	-7.012e-05	-0.00018214	-3.933e-05	-1.518e-05	-2.186e-05
6.285	-7.885e-05	-8.073e-05	-0.00036848	-6.529e-05	-7.877e-05	-7.309e-05	-5.648e-05	-5.874e-05	-4.215e-05	-3.147e-05	-9.153e-05	-3.977e-05	-5.568e-05	-2.948e-05	-5.221e-05	-3.983e-05	-4.202e-05	-0.00020383	-6.932e-05	-4.091e-05	-2.268e-05	-4.691e-05	-4.823e-05	-4.795e-05	-0.0001115	-8.076e-05	1.4e-06	-0.00032375	-6.431e-05	-6.51e-05	-8.23e-05	-0.00026975	-0.00045448	-0.00012312	-7.107e-05	-6.049e-05	-0.00025304	-1.971e-05	-5.447e-05	-3.355e-05	-0.00027375	-8.91e-06	-3.228e-05	-8.52e-05	-4.745e-05	-0.00017941	-2.151e-05	-2.588e-05	-3.552e-05
6.275	-8.034e-05	-0.00011435	-0.00040502	-8.75e-06	-7.075e-05	-6.697e-05	-7.464e-05	-7.345e-05	-8.092e-05	-2.999e-05	-0.00012083	-4.604e-05	-4.607e-05	-4.278e-05	-4.77e-05	-5.684e-05	-4.224e-05	-0.00037307	-4.804e-05	-4.89e-05	-5.803e-05	-5.754e-05	-6.227e-05	-3.876e-05	-4.288e-05	-7.405e-05	-4.825e-05	-0.0005951	-5.623e-05	-8.729e-05	-6.144e-05	-0.00030963	-0.00030155	-0.00010534	-7.655e-05	-6.978e-05	-0.00023807	-3.701e-05	-2.249e-05	-4.689e-05	-0.00019907	-6.535e-05	-6.374e-05	-9.434e-05	-6.392e-05	2.886e-05	-4.191e-05	-3.052e-05	-5.046e-05
6.265	-6.403e-05	-0.00010336	-0.00044959	-3.384e-05	-7.458e-05	-4.299e-05	-4.624e-05	-6.884e-05	-3.088e-05	-7.511e-05	-0.00012819	-3.514e-05	-3.469e-05	-4.773e-05	-6.362e-05	-6.647e-05	-3.091e-05	-0.00018273	-4.218e-05	-5.993e-05	-4.076e-05	-6.67e-05	-2.522e-05	-4.296e-05	-6.65e-05	-4.576e-05	-5.233e-05	-0.00054376	-6.898e-05	-4.753e-05	-8.859e-05	2.03e-05	-0.00012957	-0.00010419	-7.072e-05	-4.288e-05	-5.649e-05	-2.904e-05	-9.002e-05	-1.164e-05	-0.00042161	-6.09e-06	-3.584e-05	-8.793e-05	-6.449e-05	-0.00028576	-5.721e-05	-1.109e-05	-2.216e-05
6.255	-7.379e-05	-0.00011295	-7.759e-05	-5.931e-05	-4.909e-05	-4.142e-05	-4.359e-05	-6.591e-05	-8.01e-05	-4.27e-05	-0.00016525	-7.322e-05	-6.53e-05	-2.958e-05	-6.697e-05	-5.537e-05	-7.15e-05	2.158e-05	-1.927e-05	-6.162e-05	-3.191e-05	-4.764e-05	-6.13e-05	-4.235e-05	-0.00010118	-7.144e-05	-2.723e-05	-0.00054906	-3.353e-05	-7.223e-05	-8.456e-05	-0.00047591	-0.00043619	-0.00010293	-4.276e-05	-5.419e-05	-0.00030891	-6.165e-05	-3.677e-05	-1.411e-05	-0.00030557	-2.65e-06	-3.19e-05	-6.584e-05	-7.548e-05	-0.00038498	-2.761e-05	-2.235e-05	-3.842e-05
6.245	-6.215e-05	-9.406e-05	6.57e-06	-7.163e-05	-7.296e-05	-6.938e-05	-5.772e-05	-5.795e-05	-8.033e-05	-3.942e-05	-0.00016683	-6.718e-05	-6.36e-05	-5.913e-05	-3.337e-05	-5.237e-05	-5.947e-05	-0.00027244	-3.415e-05	-2.054e-05	-5.136e-05	-5.438e-05	-6.473e-05	-4.377e-05	-6.63e-05	-6.963e-05	-4.792e-05	-0.00061198	-5.23e-05	-6.711e-05	-7.913e-05	-0.00029907	-0.00038716	-7.301e-05	-5.239e-05	-6.855e-05	-0.00032136	-3.189e-05	-1.586e-05	-7.062e-05	-0.0005607	-6.96e-06	-4.896e-05	-6.012e-05	-4.799e-05	-0.0002377	-5.013e-05	-2.431e-05	-1.361e-05
6.235	-8.402e-05	-0.00010747	-0.00039736	-4.551e-05	-7.906e-05	-8.909e-05	-5.902e-05	-6.155e-05	-5.573e-05	-4.684e-05	-0.00014798	-6.376e-05	-6.443e-05	-8.404e-05	-8.489e-05	-2.025e-05	-5.328e-05	-0.00044496	-5.913e-05	-6.236e-05	-5.654e-05	-7.34e-05	-4.909e-05	-4.599e-05	-6.14e-05	-0.00010073	4.25e-06	-0.00035833	-3.481e-05	-4.72e-05	-8.125e-05	-0.00033735	-0.00043893	-0.00013027	-5.739e-05	-0.00010299	-0.00021187	-3.179e-05	-6.096e-05	-2.787e-05	-0.00051421	-6.406e-05	-1.666e-05	-6.957e-05	-3.825e-05	-0.00013052	-2.228e-05	-1.838e-05	-4.272e-05
6.225	-6.064e-05	-0.00010751	-0.00035094	-7.196e-05	-3.805e-05	-4.659e-05	-2.528e-05	-4.986e-05	-3.401e-05	-4.569e-05	-0.00012052	-4.213e-05	-5.254e-05	-3.292e-05	-8.428e-05	-4.852e-05	-4.042e-05	-0.00029528	-8.17e-06	-4.187e-05	-5.298e-05	-2.007e-05	-6.359e-05	-3.581e-05	-6.311e-05	-6.353e-05	-6.784e-05	-0.00071191	-5.443e-05	-9.183e-05	-5.781e-05	-0.00028919	-0.00045613	-6.503e-05	-6.46e-05	-7.737e-05	-0.00023039	-2.73e-05	-3.523e-05	-2.624e-05	-0.00051246	1.333e-05	-2.327e-05	-7.879e-05	-6.505e-05	-0.00022217	-3.39e-05	-2.88e-05	-4.42e-05
6.215	-8.489e-05	-9.064e-05	9.999e-05	-5.46e-05	-6.054e-05	-4.472e-05	-3.959e-05	-3.266e-05	-3.543e-05	-4.198e-05	-0.0001366	-1.351e-05	-4.74e-05	-4.297e-05	-5.901e-05	-6.461e-05	-6.954e-05	-0.00044501	-7.03e-06	-4.252e-05	-6.177e-05	-6.359e-05	-7.729e-05	-1.951e-05	-6.194e-05	-4.363e-05	-2.171e-05	-0.00076842	-7.566e-05	-9.451e-05	-6.678e-05	-0.0004091	-0.00015797	-0.00012257	-1.821e-05	-6.372e-05	-0.00021149	-4.545e-05	-2.045e-05	-2.291e-05	-0.00042052	-3.733e-05	-3.042e-05	-0.00010047	-6.992e-05	-0.00011751	-4.543e-05	-3.693e-05	-2.671e-05
6.205	-6.327e-05	-7.045e-05	-0.00016997	-2.886e-05	-4.397e-05	-9.807e-05	-8.41e-05	-8.871e-05	-4.125e-05	-5.976e-05	-0.00014514	-7.011e-05	-4.472e-05	-6.037e-05	-3.71e-05	-6.765e-05	-3.54e-05	-0.00031264	-3.28e-05	-7.584e-05	-4.944e-05	-6.751e-05	-7.746e-05	-3.572e-05	-0.00010181	-7.935e-05	-4.077e-05	-0.00059346	-4.911e-05	-4.705e-05	-0.00010418	-0.00030917	-0.00062045	-8.804e-05	-3.971e-05	-5.179e-05	-0.00034117	-4.715e-05	-2.661e-05	-4.602e-05	-0.00048199	-4.294e-05	-4.874e-05	-0.00011235	-5.018e-05	-0.00015153	-3.645e-05	-3.239e-05	-2.219e-05
6.195	-4.001e-05	-0.00010589	-0.00019448	-7.138e-05	-9.437e-05	-5.298e-05	-4.972e-05	-4.13e-05	-7.137e-05	-3.773e-05	-0.00011362	-5.415e-05	-7.453e-05	-5.907e-05	-8.13e-05	-2.983e-05	-3.743e-05	-0.00037573	-2.753e-05	-6.576e-05	-5.239e-05	-7.149e-05	-5.873e-05	-5.555e-05	-9.178e-05	-5.621e-05	-2.563e-05	-0.00056589	-4.589e-05	-6.67e-05	-5.898e-05	-8.603e-05	-0.00052286	-8.125e-05	-6.505e-05	-5.761e-05	-0.00020461	-2.649e-05	-2.114e-05	-5.19e-05	-0.00046591	-2.125e-05	-2.975e-05	-8.226e-05	-5.36e-05	-0.0004526	-4.657e-05	-1.979e-05	-3.537e-05
6.185	-8.283e-05	-0.00012908	-7.999e-05	-3.935e-05	-5.883e-05	-4.826e-05	-6.72e-05	-5.015e-05	-3.889e-05	-5.44e-05	-0.00013776	-1.454e-05	-1.681e-05	-5.913e-05	-7.189e-05	-2.695e-05	-4.77e-05	-0.00018036	-6.789e-05	-3.25e-05	-7.936e-05	-5.172e-05	-4.657e-05	-4.698e-05	-9.759e-05	-8.019e-05	-5.899e-05	-0.00053992	-6.028e-05	-5.645e-05	-9.973e-05	-0.00035237	-0.00037056	-0.00011316	-8.019e-05	-6.301e-05	-0.00038748	-3.545e-05	-3.558e-05	-3.763e-05	-0.00064838	-2.337e-05	-6.664e-05	-0.00010051	-8.975e-05	-0.00013389	-5.635e-05	-2.496e-05	-2.57e-05
6.175	-5.11e-05	-6.879e-05	-0.00024978	-3.431e-05	-4.831e-05	-3.402e-05	-3.073e-05	-6.172e-05	-3.778e-05	-2.77e-05	-7.041e-05	-7.355e-05	-7.773e-05	-4.113e-05	-9.377e-05	-2.179e-05	-6.383e-05	-0.00024355	-2.003e-05	-5.091e-05	-2.564e-05	-7.913e-05	-6e-05	-2.859e-05	-6.481e-05	-7.245e-05	-3.773e-05	-0.00110679	-4.145e-05	-6.832e-05	-8.431e-05	-0.00033914	-0.00016365	-7.343e-05	-2.375e-05	-4.601e-05	-0.00017914	-3.808e-05	-3.825e-05	-4.719e-05	-0.00063705	-7.134e-05	-6.617e-05	-7.55e-05	-7.817e-05	-0.00026285	-1.906e-05	-2.96e-05	-4.202e-05
6.165	-9.467e-05	-0.00012677	-0.00022571	-2.742e-05	-7.215e-05	-8.431e-05	-4.986e-05	-5.793e-05	-4.199e-05	-6.364e-05	-0.00014956	-4.1e-05	-6.751e-05	-5.948e-05	-7.74e-05	-6.901e-05	-8.355e-05	-0.00039156	-6.881e-05	-8.718e-05	-5.035e-05	-6.088e-05	-5.123e-05	-2.986e-05	-6.389e-05	-5.94e-05	-4.092e-05	-0.00050562	-6.736e-05	-7.387e-05	-4.785e-05	-0.00027563	-0.00036711	-0.00010122	-6.438e-05	-5.034e-05	-0.0002776	-5.565e-05	-4.726e-05	-4.988e-05	-0.00050571	-2.017e-05	-4.952e-05	-7.749e-05	-7.879e-05	-0.00022734	-4.286e-05	-2.195e-05	-4.22e-06
6.155	-6.63e-05	-0.00010977	-0.00022605	-2.546e-05	-9.596e-05	-6.928e-05	-8.367e-05	-2.282e-05	-9.89e-05	-5.077e-05	-0.00014552	-6.677e-05	-7.713e-05	-5.692e-05	-9.709e-05	-4.363e-05	-5.866e-05	-0.00034474	5.43e-06	-3.556e-05	-8.378e-05	-7.523e-05	-5.868e-05	-6.626e-05	-2.993e-05	-6.924e-05	-9.055e-05	-0.00053175	-6.688e-05	-8.489e-05	-5.222e-05	0.00012313	-0.00011707	-9.879e-05	-3.208e-05	-8.186e-05	-0.00015132	-4.571e-05	-4.422e-05	-2.474e-05	-0.00030605	-3.071e-05	-5.08e-05	-6.681e-05	-5.349e-05	-0.00014875	-6.09e-05	-1.462e-05	-1.99e-06
6.145	-4.052e-05	-0.0001196	-0.00023131	-6.388e-05	-8.194e-05	-5.952e-05	-5.58e-05	-4.29e-05	-7.138e-05	-5.977e-05	-0.00011404	-6.957e-05	-3.703e-05	-5.594e-05	-5.583e-05	-6.65e-05	-2.646e-05	-0.00033641	-5.056e-05	-5.221e-05	-4.332e-05	-9.658e-05	-3.54e-06	-5.626e-05	-6.843e-05	-6.234e-05	-3.9e-05	-0.0003383	-7.432e-05	-6.5e-05	-9.906e-05	-0.00042453	-0.00044669	-0.0001129	-2.952e-05	-3.202e-05	-0.00012733	-1.26e-05	-1.944e-05	-3.607e-05	-0.00017717	-2.292e-05	-3.447e-05	-2.858e-05	-7.306e-05	-1.05e-06	-4.622e-05	-2.98e-05	-3.005e-05
6.135	-0.00011622	-0.00011058	-5.135e-05	-6.06e-05	-3.602e-05	-2.947e-05	-3.728e-05	-5.356e-05	-5.867e-05	-6.973e-05	-0.0001156	-5.76e-05	-5.403e-05	-5.102e-05	-3.181e-05	-5.098e-05	-1.802e-05	-0.00036482	-4.918e-05	-7.237e-05	-5.876e-05	-7.894e-05	-4.917e-05	-3.326e-05	-7.248e-05	-8.492e-05	-6.143e-05	-0.00063439	-2.837e-05	-7.333e-05	-0.00011443	-0.00035401	-0.00032896	-7.514e-05	-4.941e-05	-4.648e-05	-0.0001416	-3.164e-05	-3.322e-05	-3.01e-05	-0.00028482	-3.803e-05	-5.428e-05	-3.902e-05	-6.508e-05	-0.00033951	-2.164e-05	-2.353e-05	-1.611e-05
6.125	-9.964e-05	-0.00014423	-0.00016582	-8.033e-05	-5.793e-05	-5.484e-05	-5.903e-05	-5.05e-05	-8.979e-05	-3.757e-05	-0.00016149	-2.379e-05	-3.274e-05	-5.824e-05	-9.449e-05	-4.368e-05	-7.212e-05	-0.00020798	-3.913e-05	-5.475e-05	-3.777e-05	-6.3e-05	-5.579e-05	-2.146e-05	-7.507e-05	-5.462e-05	-3.942e-05	-0.00037992	-7.833e-05	-6.936e-05	-0.00011746	-0.00034868	-0.00049084	-0.00013154	-6.56e-05	-2.509e-05	-0.00013706	-6.427e-05	-6.003e-05	-3.698e-05	-0.00031048	-3.819e-05	-3.377e-05	-2.797e-05	-3.198e-05	-0.00035249	-3.378e-05	-3.298e-05	-3.046e-05
6.115	-8.31e-05	-0.00012329	-0.00024684	-5.863e-05	-5.24e-05	-6.426e-05	-5.429e-05	-1.093e-05	-5.22e-05	-6.031e-05	-0.00011881	-2.52e-05	-7.581e-05	-5.026e-05	-6.4e-05	-3.386e-05	-3.101e-05	-0.00012836	-3.132e-05	-3.547e-05	-8.517e-05	-5.882e-05	-8.203e-05	-4.155e-05	-0.00011155	-7.237e-05	-3.482e-05	-0.00054562	-7.949e-05	-9.778e-05	-8.548e-05	-0.00046215	-0.00034949	-0.00011632	-8.049e-05	-4.397e-05	-2.085e-05	-5.386e-05	-1.14e-05	-2.115e-05	-0.00044988	-3.027e-05	-4.386e-05	-7.8e-05	-7.538e-05	-6.156e-05	-1.037e-05	-2.85e-05	-2.946e-05
6.105	-5.725e-05	-0.00010939	-0.00019745	-4.992e-05	-9.068e-05	-3.646e-05	-6.091e-05	-5.678e-05	-7.837e-05	-4.739e-05	-0.00015917	-5.046e-05	-4.127e-05	-6.004e-05	-6.547e-05	-6.053e-05	-5.87e-05	-0.00016858	-2.743e-05	-4.445e-05	-4.192e-05	-5.864e-05	-5.363e-05	-9.217e-05	-8.359e-05	-8.521e-05	-2.525e-05	-0.00077501	-6.917e-05	-8.341e-05	-0.00011632	-0.00054662	-0.00042715	-9.781e-05	-2.538e-05	-5.502e-05	-0.00022007	-4.095e-05	-2.6e-05	-2.516e-05	-0.00030094	-3.27e-06	-4.928e-05	-8.954e-05	-4.937e-05	-0.00012057	-1.936e-05	-4.385e-05	-3.893e-05
6.095	-8.16e-05	-0.00013263	-3.846e-05	-4.625e-05	-7.608e-05	-7.393e-05	-5.929e-05	-4.16e-05	-2.177e-05	-5.346e-05	-0.00016533	-4.56e-05	-5.338e-05	-4.771e-05	-6.803e-05	-3.5e-05	-6.714e-05	-4.062e-05	-2.578e-05	-4.375e-05	-4.348e-05	-8.976e-05	-3.081e-05	-2.774e-05	-8.039e-05	-5.433e-05	-3.448e-05	-0.00074257	-8.168e-05	-9.037e-05	-7.371e-05	-0.00013922	-0.00031111	-8.357e-05	-4.295e-05	-6.42e-05	-0.0003125	-5.706e-05	-6.69e-06	-3.599e-05	-0.00040902	-2.339e-05	-6.559e-05	-4.114e-05	-4.292e-05	-0.00013781	-2.785e-05	-1.88e-06	-3.241e-05
6.085	-7.663e-05	-0.00012093	-0.0001021	-3.214e-05	-7.089e-05	-7.92e-05	-6.434e-05	-5.697e-05	-5.875e-05	-5.972e-05	-0.00016089	-4.786e-05	-6.651e-05	-6.35e-05	-8.962e-05	-8.96e-05	-5.964e-05	-0.00063746	-6.033e-05	-3.634e-05	-3.558e-05	-3.412e-05	-3.885e-05	-6.707e-05	-7.343e-05	-5.683e-05	-4.952e-05	-0.00041701	-7.344e-05	-8.588e-05	-0.00010404	-0.00028003	-0.00031719	-5.186e-05	-6.514e-05	-3.742e-05	-0.00019395	-6.855e-05	-6.526e-05	-3.838e-05	-0.00053755	-5.101e-05	-2.231e-05	-6.917e-05	-3.095e-05	-0.00032115	-2.408e-05	-2.896e-05	-1.505e-05
6.075	-0.00010719	-8.821e-05	-0.00028416	-6.339e-05	-9.94e-05	-3.488e-05	-5.316e-05	-5.384e-05	-8.466e-05	-6.23e-05	-9.729e-05	-3.326e-05	-6.598e-05	-5.291e-05	-7.042e-05	-5.153e-05	-6.445e-05	-0.00021788	-2.97e-05	-6.928e-05	-3.596e-05	-4.099e-05	-4.251e-05	-3.318e-05	-4.162e-05	-6.509e-05	-4.845e-05	-0.00046459	-7.218e-05	-0.00010553	-9.009e-05	-0.00039217	-3.971e-05	-0.00012148	-3.746e-05	-5.114e-05	-0.00015823	-3.496e-05	-5.448e-05	-2.04e-05	-0.00049103	-5.517e-05	-5.625e-05	-7.169e-05	-3.374e-05	1.538e-05	-3.428e-05	-3.432e-05	-3.467e-05
6.065	-7.229e-05	-0.00012144	-0.00016138	-6.211e-05	-2.927e-05	-6.143e-05	-0.00010207	-9.152e-05	-6.297e-05	-4.37e-05	-0.00012735	-3.279e-05	-4.675e-05	-4.931e-05	-7.884e-05	-5.374e-05	-2.269e-05	-0.00059668	-1.836e-05	-7.394e-05	-2.203e-05	-9.317e-05	-5.815e-05	-4.373e-05	-7.615e-05	-5.011e-05	-7.816e-05	-0.00094829	-7.923e-05	-0.0001077	-7.347e-05	-0.00027637	-0.00035103	-0.00012271	-5.483e-05	-6.654e-05	-0.00027138	-5.354e-05	-2.698e-05	-6.696e-05	-0.00028988	-5.362e-05	-3.118e-05	-0.00011168	-4.495e-05	-0.00010112	-4.858e-05	-4.063e-05	-3.211e-05
6.055	-6.042e-05	-9.822e-05	-0.00020228	-6.787e-05	-6.94e-05	-4.196e-05	-0.00010666	-5.876e-05	-6.603e-05	-5.275e-05	-0.00011492	-6.261e-05	-6.473e-05	-8.084e-05	-5.829e-05	-6.772e-05	-2.33e-05	-0.00056791	-1.289e-05	-5.464e-05	-4.766e-05	-4.853e-05	-4.182e-05	-5.61e-05	-9.022e-05	-6.006e-05	-3.116e-05	-0.00047001	-6.25e-05	-0.00010718	-0.00010854	-0.0003676	-0.00031172	-7.469e-05	-5.659e-05	-4.731e-05	-8.481e-05	-5.128e-05	-5.313e-05	-1.874e-05	-0.00040772	-3.361e-05	-4.393e-05	-0.00010892	-5.585e-05	-0.00036507	-4.24e-05	-1.15e-05	-2.199e-05
6.045	-7.295e-05	-0.0001146	-0.00041368	-4.358e-05	-6.522e-05	-6.349e-05	-5.757e-05	-2.127e-05	-6.045e-05	-6.966e-05	-8.696e-05	-5.766e-05	-7.437e-05	-1.938e-05	-8.73e-05	-2.037e-05	-6.708e-05	-0.00037298	-2.79e-05	-3.137e-05	-6.343e-05	-8.865e-05	-2.717e-05	-3.274e-05	-7.989e-05	-7.853e-05	-7.636e-05	-0.00047268	-6.964e-05	-7.676e-05	-0.00010119	-0.00034313	-0.00068425	-0.0001439	-8.506e-05	-8.07e-05	-0.00039073	-6.216e-05	-7.205e-05	-3.993e-05	-0.00045924	-4.435e-05	-5.136e-05	-5.52e-05	-9.033e-05	-0.0002555	-6.513e-05	-3.344e-05	-2.419e-05
6.035	-7.065e-05	-0.00013273	-0.00019611	-4.423e-05	-6.481e-05	-7.593e-05	-2.839e-05	-5.208e-05	-6.611e-05	-4.651e-05	-0.00016772	-5.891e-05	-6.954e-05	-6.471e-05	-5.265e-05	-4.015e-05	-6.711e-05	-0.00037153	-2.306e-05	-7.361e-05	-7.2e-05	-8.542e-05	-3.946e-05	-5.03e-05	-9.865e-05	-8.776e-05	-4.205e-05	-0.00044832	-9.405e-05	-5.703e-05	-8.081e-05	-0.00045839	-0.00055968	-0.00010871	-7.708e-05	-6.367e-05	-0.0003088	-2.204e-05	-4.996e-05	-3.475e-05	-0.00044083	-3.639e-05	-1.769e-05	-7.155e-05	-2.212e-05	-0.00039964	-3.408e-05	-3.658e-05	-2.876e-05
6.025	-0.00015061	-0.00010645	-0.000206	-2.661e-05	-8.646e-05	-5.923e-05	-5.513e-05	-7.824e-05	-6.064e-05	-5.604e-05	-0.0001687	-3.448e-05	-6.838e-05	-5.997e-05	-4.524e-05	-8.97e-05	-3.84e-05	-0.00011526	-2.056e-05	-5.679e-05	-6.321e-05	-9.426e-05	-3.487e-05	-3.142e-05	-0.00010316	-5.246e-05	-1.658e-05	-0.00033046	-7.429e-05	-5.417e-05	-9.277e-05	-0.0003298	-0.00049528	-0.00015531	-5.84e-05	-6.807e-05	-0.00024633	-3.78e-05	-4.114e-05	-4.586e-05	-0.00066282	-2.263e-05	-2.512e-05	-0.00012599	-5.586e-05	-0.00030002	-4.914e-05	-3.329e-05	-2.938e-05
6.015	-7.409e-05	-0.00012547	-0.00033106	-5.283e-05	-4.824e-05	-7.62e-05	-5.256e-05	-5.293e-05	-6.474e-05	-7.101e-05	-0.00011941	-4.515e-05	-6.247e-05	-6.597e-05	-5.428e-05	-5.485e-05	-2.889e-05	-0.00026964	-1.838e-05	-6.833e-05	-8.619e-05	-2.425e-05	-8.722e-05	-6.477e-05	-6.66e-05	-7.117e-05	-2.03e-05	-0.00066795	-7.328e-05	-8.499e-05	-0.00010167	-0.00024863	-0.00012799	-0.00010789	-6.384e-05	-5.949e-05	-0.00026345	-3.433e-05	-2.56e-05	-3.996e-05	-0.00031833	-8.759e-05	-3.376e-05	-7.92e-05	-3.747e-05	-0.00027503	-4.62e-05	-2.733e-05	-2.893e-05
6.005	-7.922e-05	-0.00011759	-0.00023065	-4.072e-05	-7.426e-05	-9.413e-05	-9.243e-05	-0.00011834	-6.849e-05	-3.926e-05	-0.00011186	-5.794e-05	-4.236e-05	-5.145e-05	-5.283e-05	-3.498e-05	-8.749e-05	-0.00048674	-3.343e-05	-4.372e-05	-2.866e-05	-6.701e-05	-4.531e-05	-3.26e-05	-8.362e-05	-7.345e-05	-5.025e-05	-0.00029874	-5.905e-05	-9.965e-05	-8.999e-05	-0.00025564	-0.0004545	-0.0001096	-3.292e-05	-8.165e-05	-0.00012665	-7.031e-05	-4.661e-05	-4.702e-05	-0.00030709	-3.331e-05	-7.776e-05	-6.96e-05	-4.973e-05	-0.00023119	-2.506e-05	-4.102e-05	-2.668e-05
5.995	-7.01e-05	-0.00010397	-0.00020571	-7.147e-05	-7.369e-05	-3.177e-05	-3.689e-05	-7.49e-05	-4.563e-05	-5.274e-05	-0.00011665	-4.227e-05	-3.42e-05	-5.573e-05	-6.844e-05	-6.106e-05	-3.275e-05	-0.00035149	-2.521e-05	-6.416e-05	-5.718e-05	-0.00010857	-6.949e-05	-4.451e-05	-6.751e-05	-5.173e-05	-6.4e-05	-0.00056546	-1.888e-05	-3.708e-05	-9.067e-05	-0.00014926	-0.00033852	-6.638e-05	-7.906e-05	-8.262e-05	-5.813e-05	-5.044e-05	-5.788e-05	-4.744e-05	-0.00041731	-2.598e-05	-8.004e-05	-6.516e-05	-8.586e-05	2.94e-06	-2.879e-05	-1.777e-05	-3.724e-05
5.985	-8.813e-05	-9.538e-05	4.923e-05	-5.862e-05	-4.837e-05	-4.058e-05	-4.481e-05	-5.873e-05	-6.864e-05	-4.171e-05	-9.973e-05	-5.883e-05	-5.27e-05	-3.901e-05	-7.611e-05	-8.327e-05	-6.343e-05	-0.00015369	8.17e-06	-6.781e-05	-6.813e-05	-9.513e-05	-5.121e-05	-2.011e-05	-8.994e-05	-2.988e-05	-8.1e-05	-0.00031683	-6.507e-05	-6.114e-05	-9.7e-05	-0.00037332	-0.00046261	-0.00010074	-7.391e-05	-5.278e-05	-0.00025417	-1.308e-05	9.36e-06	-1.268e-05	-0.00048819	-8.86e-06	-5.673e-05	-7.144e-05	-8.869e-05	-0.00029357	-5.387e-05	-2.588e-05	-1.93e-05
5.975	-9.124e-05	-0.0001145	-0.00021642	-5.018e-05	-5.373e-05	-6.589e-05	-5.673e-05	-7.446e-05	-5.905e-05	-5.531e-05	-0.00014697	-5.342e-05	-0.0001017	-6.852e-05	-7.306e-05	-4.826e-05	-1.882e-05	-0.00021145	-9.24e-06	-6.625e-05	-6.156e-05	-7.677e-05	-4.68e-05	-6.735e-05	-0.00011418	-8.724e-05	-0.00012991	-0.00069109	-3.734e-05	-8.54e-05	-7.253e-05	-0.00036114	-0.00020793	-8.754e-05	-3.732e-05	-4.011e-05	-0.00024211	-3.825e-05	-4.321e-05	-4.16e-05	-0.00036447	-2.612e-05	-3.436e-05	-7.15e-05	-7.993e-05	-0.00017451	-5.395e-05	-2.149e-05	-1.852e-05
5.965	-7.274e-05	-0.00011118	-0.00024438	-4.592e-05	-7.135e-05	-8.301e-05	-7.886e-05	-6.318e-05	-4.717e-05	-7.069e-05	-0.00011897	-5.317e-05	-5.733e-05	-6.268e-05	-8.419e-05	-4.008e-05	-7.788e-05	-0.00043966	-6.337e-05	-6.325e-05	-6.345e-05	-4.675e-05	-4.294e-05	-2.268e-05	-0.00011584	-4.499e-05	-6.065e-05	-0.00052564	-6.792e-05	-8.885e-05	-7.643e-05	-0.0002833	-0.00078141	-0.00013335	-7.209e-05	-4.975e-05	-0.00041694	-7.622e-05	-7.303e-05	-4.552e-05	-0.00051534	6e-07	-3.278e-05	-7.874e-05	-9.621e-05	-0.00021751	-3.129e-05	-2.352e-05	-2.935e-05
5.955	-6.424e-05	-0.00011552	-0.00019415	-4.075e-05	-7.408e-05	-8.989e-05	-9.011e-05	-3.694e-05	-6.499e-05	-4.645e-05	-0.00011005	-6.059e-05	-4.825e-05	-9.627e-05	-3.96e-05	-5.646e-05	-2.735e-05	-0.0002206	-2.851e-05	-9.05e-05	-5.159e-05	-0.00010259	-6.921e-05	-4.877e-05	-8.778e-05	-6.255e-05	-6.089e-05	-5.684e-05	-8.975e-05	-7.65e-05	-8.486e-05	-0.00068525	-0.0003269	-0.000104	-5.092e-05	-7.268e-05	-0.00016537	-6.255e-05	-9.39e-06	-5.824e-05	-0.00053264	-3.95e-05	-5.058e-05	-6.276e-05	-5.802e-05	-0.00015304	-5.369e-05	-4.195e-05	-4.19e-06
5.945	-8.638e-05	-0.00013291	-0.00034082	-5.109e-05	-5.548e-05	-5.235e-05	-5.681e-05	-5.465e-05	-8.649e-05	-3.525e-05	-0.00012067	-4.421e-05	-4.919e-05	-4.907e-05	-0.00010974	-0.00010829	-5.417e-05	-0.00030378	-3.73e-05	-6.219e-05	-5.296e-05	-8.369e-05	-4.067e-05	-3.73e-05	-0.00010493	-5.471e-05	-0.00010253	-0.00039139	-8.807e-05	-9.677e-05	-7.47e-05	-0.00019396	-0.00068045	-6.583e-05	-7.465e-05	-7.377e-05	-0.0002526	-2.507e-05	-4.516e-05	-6.881e-05	-0.00037642	-3.73e-05	-4.057e-05	-0.00012256	-6.146e-05	0.00012648	-4.786e-05	-2.516e-05	-7.6e-06
5.935	-3.522e-05	-9.905e-05	-0.00027787	-4.5e-05	-6.937e-05	-2.316e-05	-4.473e-05	-4.389e-05	-7.408e-05	-4.55e-05	-0.00010145	-5.824e-05	-4.891e-05	-1.745e-05	-6.356e-05	-5.329e-05	-4.261e-05	-0.00021562	-5.138e-05	-4.317e-05	-3.656e-05	-5.938e-05	-2.356e-05	-3.824e-05	-3.736e-05	-2.943e-05	-1.993e-05	-0.00061883	-5.096e-05	-5.104e-05	-7.376e-05	-0.00030084	-0.00048696	-5.852e-05	-1.308e-05	-6.717e-05	-0.00037292	-3.871e-05	-2.101e-05	8.38e-06	-0.00035674	1.715e-05	-2.586e-05	-8.381e-05	-7.44e-05	-0.00030767	-2.705e-05	-3.397e-05	-2.494e-05
5.925	-3.519e-05	-3.974e-05	-0.00028434	6.98e-06	2.21e-05	1.184e-05	-3.61e-06	-2.684e-05	1.006e-05	-7.82e-06	-4.404e-05	2.627e-05	2.395e-05	6.747e-05	8.8e-05	2.675e-05	4.548e-05	-0.00017877	4.5e-05	4.78e-05	6.919e-05	-9.68e-06	3.039e-05	4.172e-05	-5.538e-05	1.428e-05	7.37e-06	-0.00037187	-2.234e-05	1.17e-05	-2.878e-05	-0.00015368	-0.00033794	-2.899e-05	4.8e-05	7.121e-05	-0.00015291	3.16e-05	-2.46e-06	-4.477e-05	-0.00044505	-1.88e-05	-8.252e-05	4.56e-06	-3.695e-05	-3.01e-05	3.652e-05	-2.337e-05	-1.12e-05
5.915	-3.06e-06	-6.07e-05	-0.00025713	-3.14e-05	-3.076e-05	-1.504e-05	-9.55e-06	1.008e-05	-2.35e-06	5.73e-06	-6.721e-05	1.977e-05	-1.306e-05	1.443e-05	7.113e-05	3.24e-05	1.643e-05	1.747e-05	3.702e-05	5.402e-05	6.003e-05	-1.399e-05	1.68e-06	3.383e-05	-1.986e-05	-2.266e-05	-7.6e-07	-0.00020978	-2.139e-05	-4.175e-05	-5.615e-05	-0.00036313	-0.00036401	-1.644e-05	1.102e-05	2.778e-05	-0.00013343	2.077e-05	-1.784e-05	-4.022e-05	-0.00048205	7.67e-06	-2.925e-05	2.329e-05	-3.088e-05	-8.424e-05	1.264e-05	-2.232e-05	-6.91e-06
5.905	-7.243e-05	-7.247e-05	6.694e-05	-9e-07	-2.803e-05	-2.291e-05	-6.141e-05	-5.299e-05	-4.387e-05	-2.781e-05	-6.816e-05	-2.817e-05	-1.889e-05	-9.3e-06	-1.073e-05	-1.637e-05	-2.559e-05	-2.226e-05	-3.121e-05	-3.255e-05	-3.74e-05	-6.895e-05	1e-06	-1.236e-05	-5.236e-05	-1.661e-05	2.031e-05	-0.00042864	-2.82e-05	-3.122e-05	-4.166e-05	-0.00047056	-0.00022665	-2.58e-05	-1.852e-05	-1.415e-05	-0.0004213	-3.667e-05	-2.221e-05	-1.065e-05	-0.00049405	1.194e-05	-3.387e-05	-6.937e-05	-4.843e-05	-0.00014907	-2.596e-05	-2.755e-05	-1.639e-05
5.895	-0.00010022	-0.00012204	-0.00014023	-9.333e-05	-5.605e-05	-5.784e-05	-4.694e-05	-7.109e-05	-8.475e-05	-6.688e-05	-8.866e-05	-2.981e-05	-3.858e-05	-4.932e-05	-1.33e-06	-4.71e-06	-5.569e-05	-0.00020731	7.55e-06	-5.184e-05	-8.97e-06	-6.029e-05	-2.923e-05	-4.514e-05	-9.659e-05	-7.403e-05	-2.691e-05	-0.00072372	-7.61e-05	-7.333e-05	-0.00010069	-0.00024966	-0.00028014	-4.97e-05	-7.362e-05	-6.49e-05	-0.00023924	-2.906e-05	-9.04e-06	-5.734e-05	-0.00027277	-2.636e-05	-6.529e-05	-5.578e-05	-7.101e-05	6.218e-05	-3.685e-05	-4.151e-05	-2.383e-05
5.885	-7.305e-05	-7.728e-05	-7.635e-05	-4.131e-05	-6.66e-05	-6.329e-05	-5.579e-05	-4.798e-05	-5.392e-05	-3.453e-05	-0.00017735	-5.184e-05	-6.902e-05	-7.151e-05	-4.477e-05	-6.703e-05	-5.717e-05	-8.14e-06	-2.551e-05	-6.054e-05	-3.745e-05	-7.105e-05	-7.423e-05	-5.051e-05	-8.831e-05	-7.223e-05	-3.836e-05	-0.00039127	-5.526e-05	-7.927e-05	-7.714e-05	-0.00026915	-0.0004771	-9.35e-06	-3.153e-05	-5.855e-05	-0.00013001	-3.505e-05	-5.913e-05	-4.685e-05	-0.00043819	-3.454e-05	-2.984e-05	-7.974e-05	-8.319e-05	-0.00025173	-4.027e-05	-3.297e-05	-2.796e-05
5.875	-8.859e-05	-0.00013649	-1.985e-05	-6.035e-05	-0.00010567	-7.997e-05	-6.013e-05	-7.419e-05	-5.431e-05	-6.141e-05	-0.00014815	-3.551e-05	-8.5e-05	-4.944e-05	-8.901e-05	-4.477e-05	-5.323e-05	-0.00031546	-5.03e-06	-4.563e-05	-3.585e-05	-8.272e-05	-3.947e-05	-6.089e-05	-0.00012354	-4.981e-05	-2.084e-05	-0.00051093	-6.663e-05	-5.373e-05	-8.757e-05	-0.00026739	-0.00035982	-9.256e-05	-4.326e-05	-5.215e-05	-0.00046524	-1.576e-05	-7.094e-05	-3.848e-05	-0.00037328	-2.352e-05	-5.755e-05	-6.642e-05	-0.00010812	-0.0001128	-5.969e-05	-3.797e-05	-4.359e-05
5.865	-8.06e-05	-9.012e-05	-0.00035369	-6.861e-05	-9.486e-05	-5.648e-05	-5.875e-05	-5.774e-05	-7.168e-05	-7.863e-05	-0.00013318	-1.331e-05	-6.08e-05	-7.887e-05	-0.00011284	-6.387e-05	-4.264e-05	-0.00029101	-5.455e-05	-3.1e-05	-3.565e-05	-6.369e-05	-4.326e-05	-3.833e-05	-8.148e-05	-7.255e-05	-1.856e-05	-0.00036449	-7.602e-05	-8.77e-05	-5.959e-05	-7.499e-05	-0.00049309	-8.605e-05	-6.905e-05	-6.427e-05	-9.901e-05	-4.646e-05	-3.683e-05	-4.257e-05	-0.00043813	-5.969e-05	-8.218e-05	-9.475e-05	-7.928e-05	-0.00016486	-4.517e-05	-1.39e-05	-9.16e-06
5.855	-9.385e-05	-0.00010033	-6.868e-05	-1.935e-05	-6.959e-05	-3.779e-05	-3.432e-05	-9.745e-05	-8.509e-05	-6.45e-05	-0.0001341	-5.435e-05	-0.00010341	-6.067e-05	-9.053e-05	-7.645e-05	-3.963e-05	-0.00027228	-2.407e-05	-7.131e-05	-8.364e-05	-5.881e-05	-4.72e-05	-7.801e-05	-5.073e-05	-2.241e-05	-3.611e-05	-0.00031625	-5.415e-05	-8.731e-05	-7.855e-05	-0.000207	-0.00040805	-8.461e-05	-2.992e-05	-3.288e-05	-0.00019622	-3.322e-05	-4.462e-05	-3.574e-05	-0.00046575	-3.777e-05	-2.766e-05	-0.00010783	-6.296e-05	-0.00017086	-6.446e-05	-3.47e-05	-3.186e-05
5.845	-0.00012185	-0.0001237	-0.0001719	-6.93e-05	-6.82e-05	-3.12e-05	-2.559e-05	-6.731e-05	-6.546e-05	-7.25e-05	-0.00016534	-3.194e-05	-7.228e-05	-4.472e-05	-5.966e-05	-6.345e-05	-4.564e-05	-0.00035987	-3.372e-05	-2.559e-05	-6.183e-05	-9.112e-05	-8.366e-05	-7.739e-05	-5.762e-05	-6.839e-05	-6.4e-05	-0.00097585	-9.029e-05	-0.00010421	-0.00010788	-0.00041193	-0.0005709	-0.0001042	-4.186e-05	-6.121e-05	-0.00035107	-5.791e-05	-6.059e-05	-4.308e-05	-0.0004651	-1.332e-05	-5.689e-05	-7.294e-05	-7.691e-05	-0.000253	-7.2e-05	-3.157e-05	-3.276e-05
5.835	-0.0001094	-0.00012095	-0.00031065	-7.438e-05	-7.651e-05	-6.132e-05	-5.136e-05	-7.761e-05	-6.602e-05	-5.135e-05	-9.649e-05	-7.511e-05	-5.254e-05	-9.694e-05	-6.858e-05	-3.369e-05	-8.681e-05	-0.00026725	-5.875e-05	-6.151e-05	-6.315e-05	-7.877e-05	-6.395e-05	-3.893e-05	-8.665e-05	-4.821e-05	-8.608e-05	-0.0005464	-6.786e-05	-0.0001109	-8.532e-05	-0.00023516	-0.00015234	-8.256e-05	-2.891e-05	-3.924e-05	-0.00029651	-3.319e-05	-4.311e-05	-3.484e-05	-0.0005334	-4.544e-05	-4.315e-05	-4.672e-05	-0.00010304	-0.00019559	-5.287e-05	-3.799e-05	-1.693e-05
5.825	-7.761e-05	-0.00011655	-4.342e-05	-4.901e-05	-4.42e-05	-4.901e-05	-4.865e-05	-6.293e-05	-0.00010767	-4.785e-05	-0.00011771	-3.765e-05	-6.119e-05	-7.163e-05	-9.984e-05	-3.605e-05	-6.263e-05	-0.00023485	-2.605e-05	-5.417e-05	-6.201e-05	-7.504e-05	-5.983e-05	-6.394e-05	-5.321e-05	-9.287e-05	-6.232e-05	-0.00068514	-8.089e-05	-5.704e-05	-0.00010089	-0.00028256	-0.00043603	-9.969e-05	-5.619e-05	-7.439e-05	-0.00023828	-6.899e-05	-9.199e-05	-3.984e-05	-0.00022553	-4.014e-05	-5.511e-05	-6.403e-05	-5.078e-05	-0.00035197	-5.313e-05	-3.918e-05	-2.306e-05
5.815	-9.774e-05	-0.00010728	-0.00016446	-4.866e-05	-1.183e-05	-8.091e-05	-5.486e-05	-7.884e-05	-9.686e-05	-7.786e-05	-0.00014283	-3.451e-05	-4.687e-05	-5.732e-05	-4.969e-05	-2.08e-05	-2.002e-05	-0.00057822	-3.184e-05	-6.099e-05	-5.089e-05	-8.918e-05	-5.307e-05	-4.853e-05	-6.17e-05	-6.131e-05	-1.507e-05	-0.00045003	-0.00011139	-0.00010594	-8.303e-05	-0.0004608	-0.00064971	-8.463e-05	-3.48e-05	-5.288e-05	3.63e-05	-5.222e-05	-4.5e-05	-1.956e-05	-0.00044673	-7.145e-05	-4.819e-05	-5.063e-05	-8.161e-05	-0.00017018	-6.92e-05	-4.277e-05	-1.362e-05
5.805	-0.0001016	-0.00010655	-7.564e-05	-6.619e-05	-9.5e-05	-8.523e-05	-6.13e-05	-7.863e-05	-7.774e-05	-4.986e-05	-0.00015411	-5.886e-05	-6.079e-05	-5.133e-05	-6.616e-05	-7.299e-05	-5.119e-05	-0.00058838	-1.547e-05	-3.594e-05	-5.592e-05	-0.00011284	-4.981e-05	-5.608e-05	-0.00010088	-8.105e-05	-3.835e-05	-0.00076597	-8.266e-05	-0.00010512	-9.899e-05	-0.00038706	-0.00043214	-6.475e-05	-5.924e-05	-3.122e-05	-6.868e-05	-5.825e-05	-4.982e-05	-2.144e-05	-0.000545	-3.744e-05	-5.129e-05	-0.000109	-7.184e-05	-0.00028274	-5.579e-05	-2.923e-05	-3.283e-05
5.795	-0.00013697	-9.293e-05	-0.00016351	-7.254e-05	-5.349e-05	-6.509e-05	-5.466e-05	-5.976e-05	-6.815e-05	-5.22e-05	-0.00016709	-6.837e-05	-6.971e-05	-6.498e-05	-2.312e-05	-6.16e-05	-5.385e-05	-0.0004446	-3.506e-05	-8.23e-05	-7.436e-05	-4.903e-05	-1.922e-05	-3.113e-05	-9.347e-05	-5.598e-05	-4.689e-05	-0.00051073	-8.768e-05	-4.965e-05	-8.235e-05	-0.00034284	-0.00045576	-0.00015005	-4.04e-05	-7.332e-05	-0.00025226	-3.374e-05	-6.364e-05	-2.872e-05	-0.00047033	-6.296e-05	-6.181e-05	-7.863e-05	-7.906e-05	-9.857e-05	-3.224e-05	-3.288e-05	-2.608e-05
5.785	-8.312e-05	-0.00012709	-0.00013909	-8.063e-05	-7.602e-05	-6.195e-05	-4.12e-05	-7.769e-05	-7.25e-05	-5.929e-05	-0.00014306	-4.969e-05	-7.011e-05	-6.701e-05	-3.244e-05	-5.513e-05	-3.788e-05	-0.0002318	-1.389e-05	-6.204e-05	-5.492e-05	-0.00010066	-8.563e-05	-5.775e-05	-8.271e-05	-6.821e-05	-5.186e-05	-0.00082905	-5.543e-05	-0.00011766	-7.737e-05	-0.00054689	-0.00078336	-9.932e-05	-3.924e-05	-1.513e-05	-0.00020128	-3.163e-05	-4.904e-05	-7.462e-05	-8.479e-05	-4.273e-05	-4.366e-05	-8.405e-05	-9.453e-05	-0.00022934	-5.391e-05	-2.354e-05	-2.819e-05
5.775	-0.00013199	-9.46e-05	-0.00015777	-2.909e-05	-9.045e-05	-7.083e-05	-8.551e-05	-4.67e-05	-6.191e-05	-8.392e-05	-0.00013252	-6.04e-05	-5.662e-05	-8.211e-05	-4.968e-05	-7.509e-05	-8.456e-05	-0.00021286	-8.44e-06	-4.97e-05	-4.68e-05	-8.799e-05	-3.354e-05	-4.878e-05	-8.624e-05	-4.81e-05	-7.308e-05	-0.00077339	-9.799e-05	-6.982e-05	-9.226e-05	-0.00032579	-0.00037406	-8.482e-05	-3.551e-05	-9.924e-05	-0.00013196	-4.863e-05	-5.003e-05	-5.403e-05	-0.00047431	-4.553e-05	-6.259e-05	-5.432e-05	-0.00011675	-0.00013428	-6.997e-05	-3.691e-05	-3.665e-05
5.765	-7.663e-05	-0.00012218	-0.00057293	-3.812e-05	-9.029e-05	-5.633e-05	-7.779e-05	-5.448e-05	-4.163e-05	-4.563e-05	-0.0001545	-5.411e-05	-7.902e-05	-7.976e-05	-2.74e-05	-5.359e-05	-7.207e-05	-0.00040504	-2.694e-05	-6.216e-05	-6.681e-05	-8.778e-05	-6.441e-05	-5.534e-05	-6.319e-05	-6.237e-05	-2.712e-05	-0.00039209	-4.387e-05	-9.386e-05	-6.606e-05	-7.818e-05	7.261e-05	-8.535e-05	-8.501e-05	-5.593e-05	-0.00020963	-3.782e-05	-3.482e-05	-2.7e-05	-0.00049448	-2.128e-05	-7.793e-05	-8.868e-05	-7.165e-05	-0.00014384	-5.123e-05	-3.797e-05	-2.535e-05
5.755	-0.00012643	-0.00012418	-0.00038023	-5.905e-05	-7.014e-05	-6.017e-05	-7.866e-05	-8.006e-05	-9.761e-05	-6.43e-05	-0.00011703	-5.913e-05	-6.292e-05	-6.471e-05	-8.275e-05	-8.48e-05	-3.379e-05	-0.00046638	-3.923e-05	-4.634e-05	-4.213e-05	-0.00011	-7.478e-05	-5.371e-05	-6.467e-05	-4.333e-05	-4.486e-05	-0.00079727	-7.409e-05	-7.833e-05	-7.432e-05	-0.00034139	-0.00034192	-6.432e-05	-5.85e-05	-6.406e-05	-0.00023862	-5.743e-05	-6.931e-05	-2.935e-05	-0.00037936	-7.433e-05	-5.661e-05	-0.00011793	-9.028e-05	-0.00038172	-7.606e-05	-2.935e-05	-3.4e-05
5.745	-8.119e-05	-0.00013113	-0.00028574	-8.811e-05	-9.869e-05	-6.317e-05	-6.624e-05	-5.524e-05	-6.654e-05	-7.264e-05	-0.00010838	-5.713e-05	-5.942e-05	-3.063e-05	-7.63e-05	-8.34e-05	-5.072e-05	-0.00028202	-5.784e-05	-5.811e-05	-9.119e-05	-0.0001029	-7.767e-05	-5.447e-05	-0.00010136	-9.898e-05	-7.33e-05	-0.00045216	-6.595e-05	-0.00011255	-8.187e-05	-0.00033197	-1.322e-05	-7.542e-05	-5.06e-05	-5.352e-05	4.999e-05	-4.592e-05	-5.675e-05	-6.579e-05	-0.00047705	-2.85e-05	-5.273e-05	-7.192e-05	-7.059e-05	-0.00034744	-5.597e-05	-3.466e-05	-2.377e-05
5.735	-0.00010453	-0.00011485	-0.00019738	-8.151e-05	-7.228e-05	-1.814e-05	-5.953e-05	-6.324e-05	-6.659e-05	-3.878e-05	-0.00014122	-9.162e-05	-8.275e-05	-3.602e-05	-6.492e-05	-8.453e-05	-3.274e-05	-0.00025182	-3.117e-05	-3.963e-05	-8.009e-05	-0.00012345	-3.245e-05	-5.605e-05	-8.663e-05	-9.354e-05	-0.00010641	-0.00032488	-5.958e-05	-8.983e-05	-7.774e-05	-0.00037235	-0.0004257	-0.00011034	-6.222e-05	-8.044e-05	-0.00012104	-3.892e-05	-3.768e-05	-2.137e-05	-0.00037775	-6.066e-05	-6.797e-05	-4.929e-05	-9.032e-05	-0.00015558	-3.786e-05	-2.705e-05	-1.016e-05
5.725	-0.0001033	-0.00018153	-0.00036198	-6.027e-05	-9.312e-05	-7.654e-05	-5.187e-05	-6.766e-05	-6.04e-05	-4.462e-05	-0.0001432	-6.683e-05	-7.91e-05	-7.981e-05	-5.259e-05	-3.535e-05	-4.822e-05	-0.00024727	7.48e-06	-9.396e-05	-4.7e-05	-0.00011606	-4.222e-05	-5.515e-05	-8.308e-05	-8.076e-05	-5.865e-05	-0.0009446	-6.306e-05	-7.617e-05	-9.449e-05	-0.00050184	-0.00067339	-9.765e-05	-7.146e-05	-7.497e-05	-4.819e-05	-5.032e-05	-7.659e-05	-8.17e-06	-0.00059744	-2.887e-05	-7.171e-05	-9.643e-05	-8.627e-05	-0.00029017	-4.272e-05	-3.541e-05	-1.393e-05
5.715	-0.00011886	-0.00011556	-0.00017141	-4.695e-05	-2.181e-05	-6.226e-05	-8.021e-05	-5.295e-05	-2.699e-05	-4.35e-05	-0.00014856	-3.989e-05	-8.969e-05	-6.229e-05	-8.749e-05	-4.022e-05	-2.369e-05	-1.801e-05	-2.638e-05	-6.045e-05	-5.002e-05	-8.96e-05	-7.093e-05	-4.457e-05	-8.387e-05	-5.313e-05	-8.277e-05	-0.00042428	-0.00010185	-0.00010397	-0.0001078	-0.00037554	-0.00050977	-6.75e-05	-4.699e-05	-7.268e-05	-7.691e-05	-4.802e-05	-6.682e-05	-5.358e-05	-0.00044159	-5.052e-05	-6.771e-05	-9.107e-05	-8.45e-05	-7.883e-05	-5.093e-05	-1.144e-05	-1.01e-05
5.705	-0.00011308	-0.00014841	-0.00015169	-9.54e-05	-7.082e-05	-4.676e-05	-7.473e-05	-5.366e-05	-7.071e-05	-5.249e-05	-0.00013224	-5.804e-05	-9.069e-05	-8.843e-05	-8.137e-05	-6.634e-05	-5.629e-05	-0.00042086	-2.68e-05	-6.883e-05	-6.994e-05	-0.00013353	-5.027e-05	-3.342e-05	-6.532e-05	-7.108e-05	-3.401e-05	-0.00026001	-9.521e-05	-7.672e-05	-0.00012237	-0.00046329	-0.00037363	-0.00012366	-3.889e-05	-4.138e-05	-0.0001138	-5.067e-05	-3.654e-05	-5.286e-05	-0.0005466	-3.773e-05	-1.965e-05	-0.00012303	-8.085e-05	-0.00021137	-4.726e-05	-2.581e-05	-3.044e-05
5.695	-0.00013406	-0.00011189	-4.04e-05	-7.789e-05	-3.964e-05	-6.24e-05	-8.477e-05	-6.441e-05	-5.882e-05	-3.93e-05	-0.00010762	-4.717e-05	-3.98e-05	-8.941e-05	-9.471e-05	-6.562e-05	-3.074e-05	-0.00050654	-1.884e-05	-3.349e-05	-1.65e-05	-7.585e-05	-5.513e-05	-5.197e-05	-0.00012602	-7.723e-05	-1.407e-05	-0.00069021	-5.303e-05	-0.00011842	-8.804e-05	-0.00050068	-0.00042759	-0.00014296	-8.569e-05	-4.489e-05	-0.00024628	-5.02e-05	-6.717e-05	-4.253e-05	-0.00026005	-3.253e-05	-9.079e-05	-0.00010599	-8.446e-05	-0.00020068	-4.254e-05	-4.8e-05	-2.65e-06
5.685	-8.894e-05	-0.00015258	-0.00028312	-8.146e-05	-8.315e-05	-0.00010271	-6.657e-05	-6.158e-05	-4.579e-05	-4.325e-05	-0.00014771	-3.825e-05	-7.416e-05	-7.923e-05	-6.515e-05	-5.83e-05	-1.6e-05	-0.00034227	-3.103e-05	-6.719e-05	-5.383e-05	-0.00011037	-4.705e-05	-4.465e-05	-0.00010024	-5.287e-05	-2.322e-05	-0.00075653	-9.633e-05	-0.00011875	-0.00010615	-0.00053299	-0.00025927	-9.197e-05	-8.397e-05	-7.587e-05	-0.00042498	-3.493e-05	-7.295e-05	-6.6e-05	-0.0003464	-5.727e-05	-8.368e-05	-0.00010895	-6.488e-05	-0.00023916	-5.786e-05	-3.613e-05	-2.106e-05
5.675	-9.668e-05	-0.0001033	-0.00034164	-6.13e-05	-4.874e-05	-6.71e-05	-8.969e-05	-6.265e-05	-7.691e-05	-6.368e-05	-0.0001044	-2.102e-05	-7.52e-05	-7.212e-05	-2.724e-05	-9.386e-05	-6.012e-05	-0.0003178	2.55e-06	-3.789e-05	-2.498e-05	-0.0001098	-2.913e-05	-3.616e-05	-8.655e-05	-6.339e-05	-3.838e-05	-0.000379	-5.988e-05	-7.244e-05	-7.064e-05	-0.00028804	-0.00032054	-8.098e-05	-5.904e-05	-4.897e-05	-0.00025139	-4.624e-05	-5.398e-05	-6.624e-05	-0.00051125	-5.181e-05	-7.617e-05	-8.735e-05	-6.994e-05	-0.00022498	-3.399e-05	-3.089e-05	-1.735e-05
5.665	-9.102e-05	-0.00011894	-0.0002356	-3.948e-05	-7.174e-05	-4.459e-05	-7.016e-05	-6.061e-05	-6.82e-05	-5.763e-05	-0.00012282	-5.669e-05	-9.973e-05	-4.381e-05	-6.823e-05	-1.759e-05	-5.7e-05	-0.00022346	-4.513e-05	-7.214e-05	-7.801e-05	-6.824e-05	-1.748e-05	-7.217e-05	-7.198e-05	-6.575e-05	-6.774e-05	-0.00049266	-9.156e-05	-6.253e-05	-9.07e-05	-0.00054822	-0.00037509	-9.124e-05	-7.54e-05	-7.331e-05	-0.00020988	-2.492e-05	-7.142e-05	-3.263e-05	-0.0002397	-3.978e-05	-2.736e-05	-6.329e-05	-6.37e-05	-0.00032408	-5.964e-05	-1.865e-05	-1.137e-05
5.655	-0.00013513	-0.00011907	-0.00017709	-4.66e-05	-5.807e-05	-7.484e-05	-7.295e-05	-7.163e-05	-4.255e-05	-7.463e-05	-0.00015085	-4.356e-05	-7.928e-05	-7.493e-05	-9.281e-05	-5.703e-05	-9.715e-05	-0.00052491	-3.616e-05	-9.132e-05	-3.225e-05	-7.31e-05	-4.098e-05	-6.599e-05	-3.85e-05	-9.363e-05	-8.107e-05	-0.00014746	-6.559e-05	-7.531e-05	-7.635e-05	-0.00047348	-0.00047147	-9.063e-05	-9.749e-05	-9.28e-05	-0.00015139	-3.646e-05	-7.053e-05	-1.829e-05	-0.00019602	-3.417e-05	-7.145e-05	-7.25e-05	-9.557e-05	-0.00039148	-2.914e-05	-5.1e-05	-3.774e-05
5.645	-8.729e-05	-0.00012335	-0.00026947	-6.158e-05	-3.855e-05	-5.258e-05	-9.267e-05	-0.00010201	-7.863e-05	-7.553e-05	-9.913e-05	-6.669e-05	-9.007e-05	-9.646e-05	-6.97e-05	-7.044e-05	-4.272e-05	-0.00028874	-2.326e-05	-0.00010344	-6.18e-05	-0.00012567	-2.397e-05	-5.571e-05	-7.726e-05	-0.00010457	-1.904e-05	-0.00051362	-6.647e-05	-0.00011802	-9.864e-05	-0.00021189	-0.00036355	-0.00012074	-9.551e-05	-6.184e-05	-0.00031952	-6.34e-05	-4.834e-05	-7.954e-05	-0.00047576	-3.05e-05	-7.405e-05	-7.541e-05	-5.629e-05	-0.00025973	-4.931e-05	-2.023e-05	-1.449e-05
5.635	-0.00010379	-0.00012497	-0.0001474	-7.181e-05	-9.345e-05	-8.696e-05	-6.841e-05	-5.985e-05	-8.199e-05	-4.94e-05	-0.00013539	-9.026e-05	-5.732e-05	-7.454e-05	-4.251e-05	-6.486e-05	-5.737e-05	-7.869e-05	-1.085e-05	-2.106e-05	-5.798e-05	-9.732e-05	-4.962e-05	-5.244e-05	-0.0001087	-2.964e-05	-3.924e-05	-0.0005732	-8.801e-05	-7.42e-05	-9.114e-05	-0.00038095	-0.00057264	-0.00013643	-4.922e-05	-9.471e-05	-0.00021083	-4.247e-05	-3.945e-05	-2.322e-05	-0.00035942	-5.861e-05	-1.163e-05	-0.00011401	-0.00010024	-0.00025084	-4.972e-05	-3.395e-05	-8.22e-06
5.625	-9.854e-05	-0.00014343	-0.00016671	-4.301e-05	-8.735e-05	-7.076e-05	-6.975e-05	-7.92e-05	-8.415e-05	-4.659e-05	-0.00016437	-6.267e-05	-7.541e-05	-6.234e-05	-2.978e-05	-6.948e-05	-6.819e-05	-0.00025056	-2.964e-05	-6.903e-05	-6.76e-06	-9.547e-05	-2.28e-05	-4.161e-05	-0.00011337	-6.343e-05	-3.324e-05	-0.00060624	-7.677e-05	-8.48e-05	-8.197e-05	-0.00050685	-0.00026985	-0.00010797	-4.466e-05	-3.684e-05	-0.00010921	-3.452e-05	-7.592e-05	-4.557e-05	-0.00046876	-3.613e-05	-3.095e-05	-9.13e-05	-7.648e-05	-0.00028863	-7.648e-05	-3.72e-05	-8.11e-06
5.615	-0.00011353	-8.857e-05	-0.00012566	-3.209e-05	-7.936e-05	-8.78e-05	-8.59e-05	-7.321e-05	-7.976e-05	-4.493e-05	-0.00012622	-4.3e-05	-6.438e-05	-6.113e-05	-3.674e-05	-4.608e-05	-4.267e-05	-4.77e-06	-1.271e-05	-6.452e-05	-5.546e-05	-9.612e-05	-7.58e-06	-4.738e-05	-7.658e-05	-8.094e-05	-5.021e-05	-0.00052913	-8.391e-05	-7.8e-05	-8.917e-05	-0.00033005	-0.00042267	-5.391e-05	-4.768e-05	-2.385e-05	-0.00023045	-6.203e-05	-5.031e-05	-4.89e-05	-0.00054099	-2.1e-05	-9.22e-05	-7.921e-05	-7.531e-05	-0.0001479	-4.258e-05	-3.383e-05	-3.634e-05
5.605	-9.9e-05	-9.442e-05	-6.959e-05	-6.86e-05	-6.735e-05	-8.426e-05	-5.435e-05	-7.299e-05	-9.075e-05	-3.657e-05	-0.00017559	-4.195e-05	-5.942e-05	-8.745e-05	-3.79e-05	-6.251e-05	-3.327e-05	-0.00024463	-2.796e-05	-5.236e-05	-5.079e-05	-9.743e-05	-3.581e-05	-9.611e-05	-0.00013303	-5.241e-05	-5.064e-05	-0.00068715	-5.919e-05	-0.00010694	-7.03e-05	-0.00037975	-0.00040791	-0.0001088	-6.932e-05	-7.805e-05	-0.00014403	-4.905e-05	-8.61e-05	-6.256e-05	-0.00050278	-4.951e-05	-4.819e-05	-0.00010565	-2.932e-05	-0.00013195	-6.908e-05	-2.464e-05	1.316e-05
5.595	-0.00013012	-0.00013705	-0.00016313	-7.751e-05	-9.225e-05	-6.859e-05	-4.837e-05	-7.642e-05	-7.635e-05	-7.141e-05	-0.00015984	-4.809e-05	-8.091e-05	-8.748e-05	-3.983e-05	-5.29e-05	-1.36e-05	-0.00033494	-3.891e-05	-5.895e-05	-3.576e-05	-0.00010064	-5.058e-05	-5.446e-05	-6.023e-05	-3.934e-05	-8.509e-05	-0.00054697	-5.703e-05	-9.653e-05	-7.59e-05	-0.00025741	-0.00049179	-0.00012142	-7.085e-05	-5.085e-05	8.49e-06	-2.156e-05	-3.007e-05	-1.143e-05	-0.00070815	-4.315e-05	-8.753e-05	-8.453e-05	-0.00010262	-0.00019424	-5.888e-05	-3.714e-05	-1.152e-05
5.585	-0.00011354	-0.00014371	-0.00023614	-8.546e-05	-5.617e-05	-7.443e-05	-0.00011981	-5.963e-05	-8.555e-05	-5.958e-05	-0.00017518	-4.988e-05	-0.00011321	-6.604e-05	-8.2e-05	-6.086e-05	-4.868e-05	-0.00024593	1.635e-05	-6.234e-05	-3.8e-05	-9.583e-05	-4.918e-05	-5.527e-05	-0.00010378	-9.836e-05	-6.632e-05	-0.00051356	-7.983e-05	-8.754e-05	-9.547e-05	-0.00060895	-0.00045659	-7.173e-05	-5.868e-05	-8.697e-05	-0.00016114	-5.14e-05	-5.326e-05	-5.657e-05	-0.00070701	-5.499e-05	-2.764e-05	-8.099e-05	-0.00011701	-0.00015617	-2.869e-05	-4.652e-05	-4.18e-05
5.575	-0.00011547	-0.00010446	-0.00030723	-0.00010672	-9.315e-05	-5.704e-05	-7.03e-05	-7.529e-05	-7.046e-05	-5.669e-05	-0.00014488	-5.47e-05	-7.57e-05	-8.06e-05	-0.00011164	-9.708e-05	-4.715e-05	3.897e-05	-6.011e-05	-7.653e-05	-1.302e-05	-0.0001071	-5.046e-05	-3.399e-05	-0.00010516	-8.338e-05	-9.638e-05	-0.0009626	-7.055e-05	-4.717e-05	-9.093e-05	-0.00060865	-0.00033116	-0.00014477	-6.875e-05	-6.192e-05	-0.00022566	-6.878e-05	-5.385e-05	-3.449e-05	-0.00040386	-4.163e-05	-6.194e-05	-0.00010744	-5.492e-05	-1.256e-05	-6.056e-05	-3.831e-05	-1.351e-05
5.565	-0.00012949	-0.00013929	-0.00026245	-8.605e-05	-6.838e-05	-5.984e-05	-6.103e-05	-7.345e-05	-6.64e-05	-6.443e-05	-0.00013426	-2.306e-05	-8.299e-05	-5.265e-05	-7.61e-05	-0.00010088	-8.103e-05	-0.00025911	-4.602e-05	-7.125e-05	-6.554e-05	-8.14e-05	-5.896e-05	-4.727e-05	-0.00011555	-7.345e-05	-5.703e-05	-0.00044869	-0.00010694	-9.201e-05	-9.377e-05	-0.00046528	-0.0002349	-0.00010217	-5.858e-05	-5.083e-05	-0.00019854	-5.388e-05	-4.974e-05	-4.553e-05	-0.00030631	-2.036e-05	-7.892e-05	-0.00011761	-0.0001357	-0.00021104	-4.934e-05	-3.354e-05	-2.403e-05
5.555	-0.00011955	-0.00011794	9.71e-06	-2.543e-05	-6.931e-05	-7.611e-05	-9.867e-05	-7.035e-05	-7.732e-05	-4.706e-05	-8.117e-05	-4.749e-05	-7.097e-05	-7.23e-05	-7.987e-05	-4.541e-05	-7.793e-05	-0.000451	-3.886e-05	-8.629e-05	-7.975e-05	-9.206e-05	-7.095e-05	-8.837e-05	-9.488e-05	-9.811e-05	-7.371e-05	-0.00083224	-5.212e-05	-8.296e-05	-7.967e-05	-0.00056548	-0.00060982	-6.697e-05	-6.239e-05	-6.735e-05	-0.00032613	-7.396e-05	-5.053e-05	-5.488e-05	-0.00050646	-3.962e-05	-4.507e-05	-6.893e-05	-9.137e-05	-0.00033881	-3.905e-05	-2.765e-05	-1.251e-05
5.545	-0.00011753	-0.0001241	8.7e-05	-6.934e-05	-0.0001064	-0.00010009	-6.736e-05	-7.968e-05	-5.365e-05	-6.649e-05	-0.00010801	-7.414e-05	-0.00011278	-5.616e-05	-7.414e-05	-4.077e-05	-4.379e-05	-0.00023916	-3.09e-05	-4.94e-05	-5.565e-05	-8.822e-05	-4.184e-05	-4.765e-05	-7.494e-05	-9.308e-05	-5.295e-05	-0.00067608	-7.509e-05	-0.0001172	-0.00010468	-0.0004169	-0.00028713	-0.00011613	-8.721e-05	-9.5e-05	-0.00018955	-5.941e-05	-5.873e-05	-4.236e-05	-0.00057791	-3.88e-05	-5.833e-05	-9.518e-05	-9.951e-05	-6.8e-07	-5.417e-05	-3.335e-05	-4.093e-05
5.535	-0.00012655	-0.00010969	-0.00031151	-8.715e-05	-0.0001072	-8.965e-05	-8.966e-05	-8.14e-05	-0.00010548	-2.843e-05	-0.00014161	-7.379e-05	-9.582e-05	-3.859e-05	-0.000105	-5.29e-05	-5.328e-05	-0.00059656	-4.137e-05	-6.901e-05	-6.086e-05	-8.278e-05	-4.678e-05	-7.432e-05	-3.913e-05	-4.447e-05	-6.845e-05	-0.00059071	-9.009e-05	-0.00014507	-9.571e-05	-0.00039353	-0.00036488	-0.00011336	-3.398e-05	-6.769e-05	-0.00020254	-4.433e-05	-6.986e-05	-4.939e-05	-0.00059805	-4.783e-05	-3.206e-05	-0.0001118	-0.00011046	-0.00023641	-3.153e-05	-4.666e-05	-2.25e-05
5.525	-0.00012156	-0.00013175	-0.00019927	-7.572e-05	-0.00011439	-7.317e-05	-4.812e-05	-6.149e-05	-9.079e-05	-7.538e-05	-0.00012747	-1.753e-05	-0.00010606	-6.301e-05	-6.553e-05	-5.621e-05	-4.087e-05	-0.00023434	-3.316e-05	-5.932e-05	-6.368e-05	-7.196e-05	-5.691e-05	-7.503e-05	-8.978e-05	-6.081e-05	-6.513e-05	-0.00084116	-9.498e-05	-0.00012964	-7.578e-05	-0.00030551	-0.00056286	-7.934e-05	-3.289e-05	-4.075e-05	-0.00041982	-4.804e-05	-4.634e-05	-4.929e-05	-0.00057361	-4.029e-05	-5.583e-05	-0.00012763	-5.524e-05	-7.013e-05	-4.151e-05	-5.19e-05	-2.634e-05
5.515	-7.971e-05	-8.063e-05	0.00010786	-5.056e-05	-7.333e-05	-6.689e-05	-4.964e-05	-4.802e-05	-5.154e-05	-5.81e-05	-0.00014118	-2.737e-05	-8.208e-05	-7.253e-05	-9.176e-05	-7.375e-05	-2.097e-05	-0.00029097	-2.912e-05	-7.958e-05	-2.79e-05	-9.283e-05	-4.335e-05	-5.472e-05	-6.793e-05	-7.99e-05	-4.967e-05	-0.00080384	-8.671e-05	-0.00011152	-5.616e-05	-0.00042552	-0.00040532	-4.559e-05	-5.305e-05	-0.00011714	-0.00017076	-3.222e-05	-7.958e-05	-4.211e-05	-0.00034293	-4.174e-05	-3.445e-05	-5.056e-05	-8.581e-05	-0.00018148	-1.132e-05	-2.096e-05	-2.215e-05
5.505	-5.429e-05	-9.773e-05	-4.15e-06	-3.262e-05	-5.257e-05	-4.215e-05	-3.223e-05	-3.573e-05	-3.459e-05	-3.766e-05	-0.00010279	-2.631e-05	-7.076e-05	-6.831e-05	-1.455e-05	-4.231e-05	2.019e-05	-0.00018971	8.8e-07	-3.83e-05	-5.805e-05	-9.187e-05	-3.757e-05	1.091e-05	-5.956e-05	-6.033e-05	-4.991e-05	-0.00060218	-6.341e-05	-4.756e-05	-7.853e-05	-0.00024116	-0.0002494	-5.032e-05	-1.401e-05	1.702e-05	-0.00012544	-3.512e-05	-3.724e-05	-2.864e-05	-0.00025129	-2.568e-05	-5.37e-05	-9.876e-05	-3.156e-05	-0.00033464	-1.519e-05	-1.157e-05	2.505e-05
5.495	-0.00012239	-0.00011947	-0.00016057	-6.927e-05	-0.00011572	-4.59e-05	-5.365e-05	-9.81e-05	-0.0001072	-4.904e-05	-0.00017696	-7.055e-05	-9.641e-05	-3.946e-05	-7.524e-05	-6.061e-05	-2.492e-05	-0.00020797	-3.51e-05	-8.316e-05	-7.484e-05	-7.19e-05	-7.598e-05	-2.533e-05	-9.22e-05	-0.00010325	-7.044e-05	-0.00061145	-9.364e-05	-0.00011789	-6.477e-05	-0.00014686	-0.00035839	-0.00011104	-6.358e-05	-5.5e-05	-0.00024447	-2.576e-05	-6.995e-05	-2.842e-05	-0.00051262	-5.136e-05	-0.00011849	-7.55e-05	-5.87e-05	-0.00014295	-4.516e-05	-2.984e-05	-1.57e-06
5.485	-0.00013608	-0.00015711	-0.00015717	-6.127e-05	-6.678e-05	-8.655e-05	-9.793e-05	-9.047e-05	-0.00011262	-8.872e-05	-0.00014436	-6.573e-05	-8.961e-05	-8.31e-05	-5.365e-05	-5.768e-05	-7.064e-05	-0.00045409	-2.208e-05	-8.765e-05	-5.559e-05	-0.00010551	-4.029e-05	-9.193e-05	-0.00012686	-6.207e-05	-6.309e-05	-0.00081741	-9.244e-05	-0.0001284	-7.492e-05	-0.00053638	-0.00026584	-0.00014815	-7.734e-05	-6.302e-05	-0.00032459	-7.408e-05	-7.463e-05	-6.746e-05	-0.00055083	-5.847e-05	-7.101e-05	-0.00010743	-9.356e-05	-0.00014422	-4.438e-05	-3.562e-05	-2.63e-05
5.475	-0.00012456	-0.00014615	0.00011442	-9.855e-05	-4.961e-05	-8.792e-05	-9.462e-05	-7.84e-05	-7.132e-05	-7.179e-05	-0.00016298	-4.137e-05	-8.561e-05	-7.976e-05	-7.595e-05	-6.317e-05	-9.646e-05	-0.00018236	-5.822e-05	-6.676e-05	-7.625e-05	-0.00010183	-7.512e-05	-5.022e-05	-0.00010892	-8.759e-05	-8.736e-05	-0.00054153	-0.00013573	-6.648e-05	-0.00011487	-0.00047005	-5.238e-05	-8.549e-05	-5.022e-05	-6.802e-05	-8.697e-05	-3.643e-05	-8.366e-05	-5.836e-05	-0.00043443	-7.098e-05	-7.704e-05	-0.00010185	-8.738e-05	-2.851e-05	-7.206e-05	-5.157e-05	-3.061e-05
5.465	-0.00012397	-0.0001146	-9.77e-05	-7.017e-05	-0.00010733	-8.442e-05	-6.108e-05	-8.308e-05	-7.311e-05	-8.304e-05	-0.000186	-4.437e-05	-0.00010317	-6.69e-05	-7.383e-05	-2.58e-05	-5.641e-05	-0.0001637	-2.202e-05	-6.583e-05	-2.233e-05	-0.00010942	-6.159e-05	-5.669e-05	-0.00010224	-0.00011909	-3.282e-05	-0.00098781	-9.765e-05	-8.308e-05	-8.371e-05	-0.00019385	-0.00051174	-0.00010272	-5.754e-05	-6.436e-05	-0.00015989	-6.636e-05	-8.033e-05	-8.67e-05	-0.00061155	-3.524e-05	-8.082e-05	-0.00011656	-0.00012462	-0.00012683	-6.146e-05	-5.679e-05	-1.055e-05
5.455	-0.00013172	-0.00016209	-0.00033629	-5.11e-05	-9.814e-05	-4.42e-05	-9.076e-05	-7.358e-05	-7.002e-05	-6.406e-05	-0.00017187	-5.321e-05	-8.215e-05	-6.152e-05	-5.041e-05	-4.575e-05	-6.75e-05	-0.00041448	-6.33e-06	-7.502e-05	-7.307e-05	-0.00010883	-7.7e-05	-6.267e-05	-0.00011837	-8.236e-05	-2.774e-05	-0.0007708	-8.315e-05	-5.795e-05	-7.95e-05	-0.00034767	-0.00050109	-8.906e-05	-6.971e-05	-8.66e-05	-0.00027122	-5.969e-05	-5.379e-05	-5.336e-05	-0.00044441	-1.854e-05	-3.508e-05	-8.398e-05	-0.00010276	-0.00019729	-5.518e-05	-4.321e-05	-2.459e-05
5.445	-0.00012478	-0.0001339	-0.00018727	-5.878e-05	-0.0001122	-7.424e-05	-9.663e-05	-6.943e-05	-8.565e-05	-6.52e-05	-0.00010531	-3.969e-05	-0.00013293	-4.267e-05	-5.631e-05	-4.433e-05	-5.386e-05	-0.00058561	-1.867e-05	-9.066e-05	-8.884e-05	-0.00013705	-7.268e-05	-8.855e-05	-9.287e-05	-0.0001153	-9.675e-05	-0.00049712	-6.483e-05	-0.0001372	-0.00011096	-0.00042147	-0.00039773	-0.00011629	-8.128e-05	-3.728e-05	-6.578e-05	-4.08e-05	-3.779e-05	-4.351e-05	-0.0004587	-3.637e-05	-5.378e-05	-7.647e-05	-0.0001439	-0.00020202	-4.483e-05	-3.662e-05	-2.301e-05
5.435	-0.00011149	-0.00010938	-0.00026532	-8.289e-05	-6.071e-05	-8.103e-05	-0.00010824	-6.546e-05	-0.000112	-7.458e-05	-0.00013841	-4.931e-05	-0.00010084	-4.251e-05	-0.00012126	-7.395e-05	-8.69e-05	-0.00023471	-5.01e-06	-9.457e-05	-7.493e-05	-0.00010077	-8.836e-05	-8.07e-05	-0.00011212	-0.00010759	-5.479e-05	-0.00061944	-9.437e-05	-0.00012865	-7.29e-05	-0.00058009	-0.00029952	-9.171e-05	-4.388e-05	-4.725e-05	3.422e-05	-4.152e-05	-7.863e-05	-5.937e-05	-0.00055159	-5.366e-05	-9.814e-05	-0.00011476	-6.524e-05	-0.0002508	-4.803e-05	-3.793e-05	-1.467e-05
5.425	-0.00011617	-0.00011431	-0.00031994	-2.921e-05	-9.803e-05	-7.787e-05	-6.6e-05	-6.01e-05	-6.368e-05	-6.949e-05	-8.883e-05	-3.29e-05	-8.34e-05	-3.695e-05	-5.815e-05	-5.937e-05	-3.058e-05	-8.333e-05	-6.79e-06	-5.01e-05	-7.771e-05	-0.00010521	-7.055e-05	-8.566e-05	-9.797e-05	-7.49e-05	-8.69e-05	-0.00071889	-7.889e-05	-0.00011077	-7.962e-05	-0.00032253	-0.0002636	-6.083e-05	-9.94e-05	-8.149e-05	-0.00032494	-6.348e-05	-7.157e-05	-6.444e-05	-0.0005643	-6.006e-05	-8.448e-05	-9.645e-05	-8.553e-05	-0.00021172	-3.295e-05	-3.135e-05	1.11e-06
5.415	-0.00010873	-0.00014415	4.583e-05	-5.34e-05	-8.419e-05	-5.569e-05	-6.409e-05	-5.943e-05	-6.292e-05	-5.978e-05	-0.00013512	-2.543e-05	-0.00010582	-2.135e-05	-8.215e-05	-9.35e-05	-7.65e-06	-0.00033718	-7.1e-06	-2.379e-05	-4.327e-05	-0.00011968	-4.734e-05	-5.957e-05	-0.00013769	-5.518e-05	-6.732e-05	-0.00055096	-4.935e-05	-0.00010225	-7.38e-05	-0.00033917	-0.00046029	-8.447e-05	-6.431e-05	-4.905e-05	-0.00015835	-4.18e-05	-5.246e-05	-3.649e-05	-0.00048756	-3.325e-05	-0.00012632	-0.00010564	-0.00010218	-9.391e-05	-1.948e-05	-1.604e-05	-1.21e-05
5.405	-9.101e-05	-0.00013047	-0.00013901	-3.612e-05	-5.728e-05	-7.466e-05	-8.122e-05	-5.484e-05	-8.637e-05	-3.07e-05	-0.00018709	-2.568e-05	-0.00012741	-5.55e-05	-5.371e-05	-4.536e-05	-7.056e-05	-0.0002208	5.15e-06	-6.106e-05	-6.888e-05	-8.832e-05	-4.132e-05	-4.508e-05	-9.709e-05	-8.283e-05	-8.517e-05	-0.00087335	-5.373e-05	-7.882e-05	-6.189e-05	-0.00036803	-0.00051842	-0.00010915	-2.535e-05	-9.46e-05	-0.00014113	-6.127e-05	-7.821e-05	-5.339e-05	-0.00056689	-4.289e-05	-0.00014278	-7.349e-05	-9.283e-05	-0.00027998	-4.193e-05	-3.838e-05	-3.269e-05
5.395	0.00017157	0.0001864	0.00024783	0.00014261	0.00019686	0.00013991	0.00022487	0.00013119	0.00015092	2.478e-05	9.86e-06	5.445e-05	-1.657e-05	-3.026e-05	3.676e-05	-3.77e-06	7.077e-05	-0.00048069	-1.749e-05	-2.266e-05	-1.694e-05	-5.006e-05	3.465e-05	-2.162e-05	-1.585e-05	1.425e-05	-1.596e-05	-0.00061903	2.274e-05	-7.922e-05	0.00011385	-0.00025728	-0.00024541	-5.113e-05	3.023e-05	-4.806e-05	-0.0003901	-2.766e-05	2.129e-05	-5.1e-07	-0.00049324	5.86e-06	3.81e-06	-8.246e-05	7.239e-05	0.00011086	0.00015636	-4.297e-05	3.09e-06
5.385	-6.053e-05	-6.613e-05	-6.268e-05	1.4e-07	7.91e-06	-4.67e-05	-2.246e-05	-2.905e-05	-1.875e-05	-3.435e-05	-0.00010757	-1.931e-05	-3.994e-05	-4.72e-06	-5.066e-05	-4.295e-05	-3.09e-05	-2.644e-05	1.718e-05	-5.563e-05	-3.157e-05	-3.507e-05	-3.618e-05	-1.985e-05	-2.318e-05	-3.29e-05	1e-07	-0.00072057	-1.521e-05	-4.952e-05	-4.413e-05	-0.00023732	-0.00032098	-9.7e-06	-8.56e-06	-9.037e-05	-0.00018005	-3.47e-06	-1.186e-05	2.823e-05	-0.00058293	2.717e-05	4.564e-05	-7.364e-05	-3.081e-05	3.496e-05	-3e-08	-1.388e-05	-1.092e-05
5.375	-5.264e-05	-6.588e-05	-0.00012347	-1.453e-05	-5.866e-05	-5.122e-05	-3.709e-05	-4.344e-05	-1.545e-05	-1.746e-05	-0.00013049	4.431e-05	-2.783e-05	-1.106e-05	-6.35e-06	1.758e-05	-9.61e-06	-0.00031602	3.899e-05	-1.711e-05	2.37e-06	-4.124e-05	-9.7e-06	3.83e-06	8.93e-06	-6.075e-05	-8.188e-05	-0.0007261	-1.271e-05	-6.822e-05	-3.749e-05	-0.0001778	0.00013835	2.741e-05	-1.62e-06	-2.123e-05	-0.0001517	1.44e-05	-9.03e-06	-3.083e-05	-0.00056289	-3.271e-05	-6.217e-05	-3.585e-05	3.32e-06	3.53e-06	-1.561e-05	-1.265e-05	2.207e-05
5.365	-0.00010561	-0.00013903	-0.00018906	-4.77e-05	-0.00010261	-7.611e-05	-0.00010569	-6.993e-05	-9.83e-05	-4.737e-05	-0.00016088	-6.981e-05	-7.059e-05	-8.468e-05	-8.138e-05	-8.256e-05	-7.651e-05	-0.00035449	-2.664e-05	-4.855e-05	-9.713e-05	-0.00011143	-5.72e-05	-6.702e-05	-0.0001428	-0.00010567	-9.854e-05	-0.0009925	-9.892e-05	-0.00013651	-0.00011228	-8.996e-05	-0.00051048	-0.00012959	-6.664e-05	-7.207e-05	-0.00024107	-5.514e-05	-8.461e-05	-5.676e-05	-0.00043964	-3.861e-05	-0.00015374	-9.256e-05	-9.652e-05	-3.437e-05	-6.124e-05	-1.858e-05	-1.534e-05
5.355	-0.00014456	-0.00016374	-0.00017696	-5.568e-05	-9.964e-05	-0.00011272	-7.608e-05	-9.062e-05	-0.00010213	-5.216e-05	-0.00016356	-6.409e-05	-9.772e-05	-8.136e-05	-8.435e-05	-4.967e-05	-3.912e-05	-0.0004741	-5.8e-06	-8.846e-05	-3.629e-05	-8.925e-05	-4.072e-05	-4.502e-05	-0.00012192	-8.372e-05	-8.127e-05	-0.00044239	-9.658e-05	-9.387e-05	-8.7e-05	-0.00057199	-0.00019796	-0.00013213	-7.075e-05	-7.472e-05	-0.00047181	-5.769e-05	-8.385e-05	-7.141e-05	-0.00033511	-6.989e-05	-4.793e-05	-9.802e-05	-9.896e-05	-0.00031493	-5.08e-05	-3.945e-05	-1.126e-05
5.345	-0.00013794	-0.00017062	-0.00020519	-8.485e-05	-0.00011832	-0.00012332	-0.00010265	-9.805e-05	-8.325e-05	-5.903e-05	-0.00013453	-3.633e-05	-9.332e-05	-2.367e-05	-6.767e-05	-5.455e-05	-6.303e-05	-0.00053381	-2.974e-05	-3.981e-05	-5.178e-05	-0.00010334	-6.14e-05	-4.994e-05	-9.376e-05	-9.052e-05	-8.348e-05	-0.00054725	-8.884e-05	-0.00010953	-5.817e-05	-0.00031852	-0.00017338	-0.00010648	-4.223e-05	-7.976e-05	-0.00023907	-6.885e-05	-7.164e-05	-6.876e-05	-0.00065087	-5.521e-05	-8.817e-05	-0.00011213	-0.00012115	-0.00019302	-5.104e-05	-4.882e-05	-2.927e-05
5.335	-0.00014773	-0.00013209	-5.608e-05	-7.724e-05	-0.00013426	-7.464e-05	-7.618e-05	-6.52e-05	-8.649e-05	-4.639e-05	-0.00015073	-6.347e-05	-9.909e-05	-7.597e-05	-7.212e-05	-5.55e-05	-4.212e-05	-0.00030792	-3.999e-05	-4.358e-05	-6.492e-05	-0.00011268	-4.638e-05	-4.795e-05	-0.0001376	-8.88e-05	-9.522e-05	-0.00075232	-9.628e-05	-0.00012498	-0.00010164	-0.00062471	-0.00044415	-8.913e-05	-7.923e-05	-5.088e-05	-0.00014941	-4.211e-05	-7.436e-05	-8.776e-05	-0.0004784	-3.206e-05	-8.583e-05	-9.06e-06	-5.14e-05	-0.00013378	2.446e-05	-4.932e-05	-6.24e-06
5.325	-0.00013214	-0.00013852	5.936e-05	-5.977e-05	-0.00010848	-6.169e-05	-9.171e-05	-7.265e-05	-0.00011549	-4.285e-05	-0.00012918	-2.668e-05	-0.00012912	-4.807e-05	-8.05e-05	-6.64e-05	-4.218e-05	-0.00035212	-1.17e-05	-4.732e-05	-7.414e-05	-0.0001068	-5.727e-05	-6.462e-05	-0.00011736	-0.00013067	-6.751e-05	-0.00078037	-0.00010681	-0.00010142	-0.00012522	-0.00022633	-0.00049008	-3.921e-05	-8.143e-05	-0.00011956	-2.6e-07	-7.765e-05	-6.752e-05	-8.935e-05	-0.00041158	-7.09e-05	-0.00012374	-0.00010021	-5.33e-05	7.374e-05	-5.464e-05	-3.562e-05	2.67e-06
5.315	-9.687e-05	-0.00016803	-0.00024564	-5.224e-05	-0.00010114	-6.949e-05	-0.00011631	-5.495e-05	-7.948e-05	-7.843e-05	-0.00020614	-5.993e-05	-0.00013382	-4.044e-05	-8.703e-05	-5.657e-05	-7.307e-05	-0.00043108	-7.58e-06	-0.0001163	-8.814e-05	-0.00012449	-5.495e-05	-5.344e-05	-0.00013021	-0.00011817	-7.337e-05	-0.00061359	-0.00011063	-0.00013133	-0.0001117	-0.00035029	-0.00027576	-5.557e-05	-6.378e-05	-8.025e-05	-4.771e-05	-4.707e-05	-7.464e-05	-9.445e-05	-0.00064994	-4.853e-05	-0.00011287	-7.384e-05	-8.66e-05	-0.00032071	-4.279e-05	-4.504e-05	8.55e-06
5.305	-0.00015071	-0.00015581	-0.00015305	-8.214e-05	-0.00011431	-9.428e-05	-8.532e-05	-7.785e-05	-5.175e-05	-7.891e-05	-0.00012988	-7.069e-05	-0.00013624	-0.00010669	-0.0001112	-4.625e-05	-2.638e-05	-0.00036981	-2.108e-05	-7.547e-05	-3.052e-05	-0.00013446	-5.676e-05	-6.665e-05	-8.693e-05	-0.0001106	-9.803e-05	-0.00076924	-8.972e-05	-8.007e-05	-7.643e-05	-0.00019822	-0.0002079	-0.00010262	-9.855e-05	-5.493e-05	-0.00018858	-5.111e-05	-8.144e-05	-8.233e-05	-0.00065302	-8.204e-05	-0.00011188	-9.051e-05	-4.915e-05	-0.00013522	-2.842e-05	-4.223e-05	-2.43e-06
5.295	-0.00014463	-0.00013795	0.00039768	-4.413e-05	-0.00010267	-8.29e-05	-0.0001139	-6.963e-05	-9.717e-05	-8.766e-05	-0.00016559	-6.011e-05	-0.00015111	-6.239e-05	-7.533e-05	-5.808e-05	-4.597e-05	-0.00022877	-1.585e-05	-9.615e-05	-7.812e-05	-0.00010768	-6.326e-05	-7.568e-05	-0.00010048	-0.00012591	-9.801e-05	-0.00050693	-7.008e-05	-0.00013491	-7.094e-05	-0.0002083	-0.00015456	-4.531e-05	-0.00013311	-7.901e-05	-3.885e-05	-5.459e-05	-6.312e-05	-6.826e-05	-0.00044776	-4.337e-05	-0.00011706	-0.00010096	-0.00011647	-1.5e-06	-8.615e-05	-5.787e-05	1.474e-05
5.285	-0.0001575	-0.00011569	-6.38e-06	-5.398e-05	-0.00010984	-8.283e-05	-0.00012214	-4.278e-05	-9.727e-05	-7.509e-05	-0.00016398	-6.238e-05	-0.0001645	-7.397e-05	-8.573e-05	-4.032e-05	-3.154e-05	-0.000163	-1.684e-05	-6.553e-05	-0.0001121	-0.00015562	-3.728e-05	-9.026e-05	-0.00012465	-0.00014198	-0.0001265	-0.00068153	-7.994e-05	-0.00011714	-6.327e-05	-0.00032135	-0.00039302	-8.156e-05	-6.445e-05	-8.329e-05	-6.236e-05	-6.477e-05	-5.935e-05	-6.048e-05	-0.00072781	-3.946e-05	-0.00011994	-9.543e-05	-0.00013746	-0.00019825	-6.527e-05	-6.014e-05	-1.653e-05
5.275	-0.00013103	-0.00015505	-0.00011968	-1.129e-05	-8.37e-05	-9.123e-05	-0.00012752	-5.473e-05	-0.00012042	-5.2e-05	-0.00016748	-4.148e-05	-0.00016801	-1.524e-05	-9.32e-05	-4.604e-05	-2.356e-05	-0.00017364	-4.29e-06	-0.00010274	-7.149e-05	-0.00015205	-7.154e-05	-6.954e-05	-0.00013111	-0.00012547	-0.00013819	-0.00057313	-6.995e-05	-9.101e-05	-6.76e-05	-0.00043105	-0.00030114	1.265e-05	-0.00011574	-4.397e-05	-0.00018987	-5.253e-05	-0.000124	-9.987e-05	-0.0007382	-2.963e-05	-0.00013057	-0.00012516	-0.00012076	-4.59e-05	-6.551e-05	-7.852e-05	4.99e-06
5.265	-0.00010964	-0.00020893	4.55e-06	1.252e-05	-6.326e-05	-4.082e-05	-0.00016897	-6.82e-06	-8.268e-05	-5.182e-05	-0.00013454	-4.456e-05	-0.00020117	-8.88e-06	-6.387e-05	-1.653e-05	9.53e-06	-0.00025645	-2.32e-06	-4.649e-05	-6.56e-05	-6.687e-05	-6.843e-05	-3.808e-05	-7.724e-05	-0.00011038	-0.00011216	-0.00071039	-5.625e-05	-7.447e-05	-0.00010903	-0.0004288	-0.00017707	9.206e-05	-6.874e-05	-1.813e-05	0.00019564	-2.902e-05	-6.808e-05	-8.84e-05	-0.0006909	5.9e-07	-8.543e-05	-0.0001117	-0.00012157	0.00013158	2.168e-05	-6.074e-05	4.557e-05
5.255	0.00025522	-1.293e-05	0.00022923	0.00024199	0.000425	0.00027573	-3.828e-05	0.00029161	3.59e-05	2.873e-05	-1.527e-05	4.817e-05	-0.00014576	0.00021209	2.532e-05	0.00020804	0.00013453	-0.00012159	9.28e-05	-4.1e-06	3.072e-05	0.00016611	1.674e-05	4.812e-05	0.00014259	9.773e-05	0.000554	-0.00028798	0.00020959	0.0001843	0.00012177	-0.00014388	-0.00015041	0.00046312	9.944e-05	3.561e-05	-8.409e-05	0.00010707	7.957e-05	0.00031099	-0.00047008	0.00063249	0.0002002	-4.864e-05	1.746e-05	0.00036975	0.00038862	-1.187e-05	0.00015782
5.245	0.00923088	0.0106275	0.00798847	0.00912323	0.0115437	0.00795319	0.00799981	0.00810564	0.00902177	0.00861795	0.00599409	0.00887766	0.00799978	0.00981703	0.00751342	0.00958423	0.0104411	0.0073553	0.00869418	0.00628797	0.00828617	0.00754387	0.00784751	0.00913176	0.011195	0.0103283	0.0115496	0.0106762	0.011171	0.00999645	0.00964641	0.00549793	0.00897453	0.0104995	0.00844238	0.00622966	0.00658907	0.00840355	0.00701374	0.0107345	0.00636651	0.0101021	0.00869382	0.00871762	0.00962939	0.0111407	0.0102939	0.00504403	0.00510822
5.235	0.00720436	0.00966104	0.0136794	0.00791753	0.0078182	0.00631371	0.00878286	0.00505984	0.0089438	0.0087863	0.00451955	0.00892713	0.00786372	0.00700641	0.00859951	0.011564	0.0112648	0.011403	0.0116925	0.00826309	0.0105885	0.00934964	0.00865119	0.0101187	0.0090801	0.00735807	0.00203438	0.0139419	0.00797315	0.00773624	0.00800713	0.00826079	0.0112849	0.00785455	0.00538388	0.00654957	0.00969078	0.00972447	0.00472813	0.00316068	0.0103777	0.00182864	0.00313074	0.0107965	0.0124845	0.0144112	0.0100419	0.00510562	0.00517952
5.225	2.827e-05	3.64e-05	0.00030914	2.5e-06	0.0001235	6.563e-05	0.0001671	-1.433e-05	0.00018966	0.00015573	-9.293e-05	0.00010007	0.00021242	-4.182e-05	7.467e-05	0.0001629	0.00013686	-0.00036611	0.00016978	0.00016668	0.00020406	0.00026066	7.714e-05	0.00010718	3.013e-05	5.599e-05	6.77e-05	-0.00010715	8.369e-05	1.004e-05	1.987e-05	-6.559e-05	-0.00041254	-5.509e-05	2.975e-05	1.893e-05	-0.00039681	0.00025546	8.4e-06	6.542e-05	-8.143e-05	7.1e-07	6.412e-05	0.00020039	0.00017256	-0.00045083	0.0001201	3.708e-05	-3.76e-06
5.215	-6.929e-05	-6.215e-05	-0.00032958	-6.083e-05	1.957e-05	-6.828e-05	2.271e-05	-2.807e-05	1.53e-06	-3.659e-05	-8.567e-05	-2.909e-05	3.088e-05	-9.177e-05	-4.007e-05	-2.154e-05	-3.029e-05	-0.00053772	-1.64e-05	-1.489e-05	-1.424e-05	1.063e-05	-1.297e-05	-1.996e-05	-1.096e-05	1.099e-05	2.333e-05	-0.00054273	-4.261e-05	-7.648e-05	-7.457e-05	-0.00025297	-0.00042093	-9.649e-05	-3.454e-05	-8.744e-05	-0.000635	7.49e-06	-3.254e-05	2.458e-05	-0.0004159	-2.234e-05	3e-08	-2.8e-05	-5.236e-05	-0.00044633	-2.267e-05	-1.026e-05	-4.7e-05
5.205	-5.576e-05	-8.139e-05	0.00015138	-2.619e-05	-1.697e-05	-4.78e-05	-1.658e-05	-1.765e-05	-7.69e-06	-6.284e-05	-6.654e-05	-1.97e-05	-2.382e-05	-2.903e-05	-6.293e-05	-6.564e-05	-3.042e-05	-0.00041573	-1.832e-05	-6.25e-06	-2.587e-05	-1.898e-05	-1.465e-05	-1.96e-05	-1.182e-05	-6.92e-06	3.601e-05	-0.00062862	-5.785e-05	-4.021e-05	-8.231e-05	-0.00026079	-0.00029281	-6.224e-05	-3.919e-05	-5.257e-05	-0.00040241	-1.237e-05	-7.25e-06	4.143e-05	-0.00057374	9.65e-06	-3.281e-05	-5.319e-05	-8.474e-05	-0.00034345	-1.812e-05	-3.128e-05	-2.154e-05
5.195	7.674e-05	6.382e-05	-0.0001001	7.951e-05	0.0001441	6.527e-05	7.125e-05	9.358e-05	8.245e-05	6.545e-05	4.494e-05	6.77e-05	6.787e-05	0.00013568	7.987e-05	3.387e-05	0.00010905	-0.00017183	5.562e-05	3.75e-06	0.00011434	9.883e-05	5.727e-05	6.365e-05	7.755e-05	0.00014202	0.00030238	-0.00074358	0.0002406	8.395e-05	9.169e-05	-0.00018083	-0.00040947	0.00017749	0.00021406	3.462e-05	-0.00028152	9.99e-05	8.846e-05	0.00013434	-0.00054082	0.00019641	0.00013685	3.09e-05	-3.365e-05	-0.00022692	0.00011708	-3.53e-06	-2.58e-05
5.185	0.00013237	0.00016419	0.00013966	0.00015539	0.00016106	0.00012314	0.00028895	5.393e-05	0.00025855	0.00021882	3.027e-05	0.00027892	0.00027969	0.00015168	0.00053937	0.00054322	0.00055526	0.00065293	0.00055406	0.0004507	0.00061867	0.00052161	0.00049618	0.00046214	0.00010964	0.000158	6.021e-05	-0.00038493	0.00023632	0.00011575	0.00016553	-4.255e-05	0.00012718	0.00021051	0.00020762	0.00036461	-1.875e-05	0.00041147	4.698e-05	3.745e-05	-0.0003289	-9.24e-06	-2.969e-05	0.00032987	0.0002898	8.466e-05	0.00039109	5.845e-05	4.289e-05
5.175	-0.00010645	-0.00013627	-0.00019886	-9.43e-05	-0.00010202	-6.438e-05	-5.735e-05	-2.609e-05	-2.648e-05	-4.445e-05	-0.0001085	-4.881e-05	-3.767e-05	-4.087e-05	-7.511e-05	-5.679e-05	-5.348e-05	-0.00044043	-3.248e-05	-8.526e-05	-4.995e-05	-5.719e-05	-3.259e-05	-7.418e-05	-0.00010942	-7.214e-05	-2.646e-05	-0.00099563	-5.176e-05	-8.896e-05	-5.733e-05	-0.00054131	-0.00041286	-0.00010732	-6.968e-05	-3.757e-05	-0.00034276	-1.991e-05	-5.717e-05	-3.365e-05	-0.0005939	-7.402e-05	-1.751e-05	-2.741e-05	-5.168e-05	-0.00044442	-3.906e-05	-4.309e-05	-3.729e-05
5.165	-8.364e-05	-0.00012048	-0.00026429	-6.071e-05	-6.88e-05	-8.538e-05	-5.005e-05	-8.164e-05	-6.339e-05	-6.447e-05	-0.00010039	-6.107e-05	-8.274e-05	-7.433e-05	-1.353e-05	-6.972e-05	-2.413e-05	-0.00068896	-3.624e-05	-5.993e-05	-4.685e-05	-5.891e-05	-6.421e-05	-6.373e-05	-0.00012893	-5.527e-05	-1.124e-05	-0.00079492	-7.07e-05	-6.345e-05	-9.351e-05	-0.00038108	-0.00068286	-0.00013566	-3.568e-05	-9.423e-05	-0.00015901	-3.175e-05	-6.555e-05	-8e-06	-0.00054567	-1.335e-05	-3.826e-05	-2.381e-05	2.23e-06	-0.0001591	-2.66e-06	-4.608e-05	-4.886e-05
5.155	-0.00011028	-0.00011048	-0.00011456	-5.721e-05	-4.809e-05	-0.00011899	-7.657e-05	-0.00010091	-7.573e-05	-4.866e-05	-0.00013295	-7.154e-05	-6.35e-05	-7.802e-05	-5.878e-05	-5.173e-05	-2.886e-05	-0.00064221	-1.169e-05	-5.589e-05	-4.14e-05	-6.501e-05	-4.704e-05	-4.513e-05	-8.16e-05	-6.4e-05	-3.57e-06	-0.000754	-5.314e-05	-4.906e-05	-7.505e-05	-0.00012087	-0.00040194	-0.00011702	-7.862e-05	-4.774e-05	-0.00027139	-2.962e-05	-4.824e-05	-2.912e-05	-0.00075417	-3.041e-05	-2.755e-05	-5.198e-05	-8.696e-05	-0.00038475	-2.046e-05	-5.333e-05	-1.673e-05
5.145	-0.0001255	-0.00011557	3.204e-05	-8.605e-05	-8.032e-05	-8.142e-05	-6.173e-05	-0.00011941	-5.99e-05	-7.266e-05	-0.00015106	-4.974e-05	-4.404e-05	-5.703e-05	-7.167e-05	-8.002e-05	-6.886e-05	-0.00036255	-2.693e-05	-5.432e-05	-3.534e-05	-8.971e-05	-5.928e-05	-5.195e-05	-9.022e-05	-6.541e-05	-6.022e-05	-0.00089752	-9.385e-05	-6.846e-05	-0.00010627	-0.00024799	-0.0003232	-0.0001334	-8.684e-05	-0.00011957	-0.00022438	-4.233e-05	-5.225e-05	-5.064e-05	-0.00050841	-3.897e-05	-6.535e-05	-5.392e-05	-5.101e-05	1.774e-05	2.09e-06	-4.563e-05	-1.965e-05
5.135	-0.00014918	-0.00013347	4.905e-05	-8.757e-05	-8.173e-05	-8.263e-05	-5.212e-05	-5.799e-05	-6.374e-05	-6.394e-05	-0.00011511	-3.492e-05	-4.538e-05	-6.55e-05	-0.00011613	-7.57e-05	-5.588e-05	-0.00048523	-1.269e-05	-7.972e-05	-3.749e-05	-8.092e-05	-6.399e-05	-5.452e-05	-7.223e-05	-5.099e-05	-4.375e-05	-0.00060509	-7.695e-05	-0.00012107	-7.622e-05	-0.00042204	-0.000758	-0.00010094	-7.151e-05	-8.206e-05	-0.00019886	-5.854e-05	-8.57e-05	-4.479e-05	-0.00042789	-4.79e-05	-5.499e-05	-9.718e-05	-5.874e-05	-5.479e-05	-3.12e-05	-4.927e-05	-3.46e-06
5.125	-8.285e-05	-0.0001114	0.0002102	-5.985e-05	-0.00010851	-6.952e-05	-1.449e-05	-7.27e-05	-5.392e-05	-3.962e-05	-0.00010151	-4.627e-05	-6.143e-05	-4.603e-05	-7.737e-05	-7.116e-05	-3.512e-05	-0.00043022	-2.272e-05	-6.249e-05	-5.233e-05	-8.177e-05	-2.995e-05	-4.248e-05	-8.12e-05	-5.795e-05	-4.257e-05	-0.00133415	-9.247e-05	-0.00011133	-0.0001021	-0.00054689	-0.00051412	-0.000128	-5.495e-05	-8.519e-05	-0.00028729	-4.763e-05	-5.363e-05	-4.191e-05	-0.00056095	-5.093e-05	-9.638e-05	-5.057e-05	1.36e-06	-0.00014269	1.97e-06	-5.332e-05	-2.908e-05
5.115	-0.00016723	-7.039e-05	-3.31e-06	-1.18e-05	-7.767e-05	-7.94e-05	-1.485e-05	-3.942e-05	-1.063e-05	-4.964e-05	-0.00012083	-4.272e-05	-4.685e-05	-3.439e-05	-5.805e-05	-5.177e-05	-3.482e-05	-0.00041243	2.33e-05	-2.415e-05	-7.324e-05	-7.446e-05	-2.665e-05	-6.163e-05	-0.0001232	-9.137e-05	-3.365e-05	-0.00126538	-5.459e-05	-7.049e-05	-6.232e-05	-0.00026992	-0.00065554	-8.944e-05	-5.606e-05	-6.861e-05	-0.00010021	-3.116e-05	-8.407e-05	-7.861e-05	-0.0007353	-1.597e-05	-0.00010691	-3.323e-05	1.322e-05	-0.00019654	8.38e-06	-5.302e-05	1.81e-06
5.105	-0.00011041	-0.00010699	9.531e-05	-2.956e-05	-5.854e-05	-4.878e-05	-6.105e-05	-3.854e-05	-4.609e-05	-5.384e-05	-0.00013983	-3.906e-05	-5.466e-05	-2.467e-05	-7.78e-05	-5.479e-05	-4.49e-05	-9.271e-05	1.058e-05	-6.286e-05	-3.855e-05	-9.042e-05	-6.508e-05	-2.485e-05	-7.512e-05	-2.84e-05	-4.375e-05	-0.00066043	-4.675e-05	-5.235e-05	-8.403e-05	-0.00029698	-0.0005513	-3.636e-05	-2.804e-05	-5.887e-05	-9.976e-05	-6.006e-05	-5.713e-05	4.47e-06	-0.00045393	-9.7e-07	-4.405e-05	-7.08e-05	-6.522e-05	-0.00019507	-2.78e-05	-4.353e-05	1.154e-05
5.095	-3.143e-05	-7.27e-05	0.00038927	2.139e-05	1.07e-06	-1.878e-05	3.91e-06	-1.895e-05	3.67e-06	1.513e-05	-0.00011336	1.702e-05	-1.851e-05	9.09e-06	1.308e-05	6.72e-05	2.543e-05	-0.00033668	5.854e-05	3.712e-05	2.645e-05	-4.384e-05	2.422e-05	-1.129e-05	-6.998e-05	-4.743e-05	-2.505e-05	-0.00064701	-3.221e-05	-4.677e-05	2.524e-05	-0.00024608	-0.00025497	-3.873e-05	-3.987e-05	-6.706e-05	-0.00017716	-1.35e-06	-5.038e-05	-1.386e-05	-0.00053327	-2.62e-05	-6.539e-05	-5.449e-05	1.15e-05	-0.0001313	4.933e-05	-5.1e-07	1.774e-05
5.085	-0.0001226	-0.00013061	0.0002933	-3.858e-05	-2.944e-05	-1.991e-05	-3.675e-05	-3.294e-05	-6.34e-06	-2.31e-05	-0.00012968	1.994e-05	6.01e-06	-3.353e-05	-3.04e-05	-2.332e-05	-7.628e-05	-0.00036596	5.17e-06	-1.109e-05	-2.303e-05	-6.637e-05	-2.009e-05	-5.218e-05	-0.00011157	-7.892e-05	-5.352e-05	-0.00105276	-0.00010232	-0.00012023	-7.813e-05	-0.00030267	-0.00032271	-6.91e-05	-7.513e-05	-7.25e-05	-0.00035936	-4.748e-05	-7.994e-05	-8.211e-05	-0.0004707	-4.435e-05	-7.807e-05	-4.526e-05	-1.757e-05	-8.678e-05	6.013e-05	-5.645e-05	-2.693e-05
5.075	-0.0001187	-0.0001005	0.00017242	-2.291e-05	-7.706e-05	-2.255e-05	-1.905e-05	-2.406e-05	-3.112e-05	-2.52e-05	-9.745e-05	1.022e-05	1.118e-05	-4.857e-05	-5.996e-05	-6.075e-05	-4.026e-05	-0.00038605	6.73e-06	4.83e-06	-3.023e-05	-7.171e-05	-2.38e-05	-2.737e-05	-6.453e-05	-7.73e-05	-7.097e-05	-0.00063576	-3.918e-05	-8.624e-05	-5.269e-05	-0.00042279	-0.00049437	-4.373e-05	-7.567e-05	-3.606e-05	-0.00037476	-1.961e-05	-9.783e-05	-1.623e-05	-0.00026186	-2.318e-05	-6.615e-05	-6.656e-05	-3.178e-05	-0.00010848	6.367e-05	-4.38e-05	9.06e-06
5.065	-0.00016093	-0.0001455	0.00027373	-7.29e-05	-0.00012377	-7.445e-05	-5.195e-05	-5.088e-05	-7.759e-05	-5.544e-05	-0.00010837	-6.277e-05	-2.215e-05	-3.548e-05	-5.302e-05	-4.677e-05	-9.15e-06	-0.00018048	-5.8e-06	-4.787e-05	-4.279e-05	-0.00010508	-5.207e-05	-5.917e-05	-7.82e-05	-0.00010385	-9.109e-05	-0.00070086	-9.121e-05	-7.932e-05	-9.084e-05	-3.02e-06	-0.00017683	-9.667e-05	-0.00010154	-5.222e-05	-0.00041753	-4.304e-05	-3.509e-05	-2.833e-05	-0.00053816	1.55e-05	-7.218e-05	-8.624e-05	-8.299e-05	-0.00039115	-4.483e-05	-4.763e-05	-2.187e-05
5.055	-0.00013238	-0.00013546	0.00040087	-6.273e-05	-9.883e-05	-7.228e-05	-6.502e-05	-8.349e-05	-5.553e-05	-5.682e-05	-0.00010762	-5.774e-05	-8.679e-05	-8.022e-05	-8.68e-05	-8.703e-05	-3.959e-05	-0.00033412	-1.58e-05	-7.199e-05	-3.419e-05	-0.00012103	-0.00010457	-5.099e-05	-0.00010725	-7.254e-05	-4.713e-05	-0.00088819	-7.82e-05	-9.014e-05	-0.00010144	-0.00032619	-0.00066217	-9.877e-05	-7.517e-05	-0.00010023	-0.00037108	-3.393e-05	-4.402e-05	-4.385e-05	-0.00086529	-2.348e-05	-9.51e-05	-0.00013893	-0.000118	-0.00039772	-4.714e-05	-4.742e-05	-1.784e-05
5.045	-0.00010958	-0.00012531	0.00020211	-7.864e-05	-0.00011018	-0.00011402	-8.542e-05	-5.26e-05	-0.00010914	-8.44e-05	-0.00015136	-6.588e-05	-9.307e-05	-6.572e-05	-8.666e-05	-8.64e-05	-5.351e-05	-0.00035746	8.34e-06	-6.484e-05	-4.384e-05	-0.00011443	-8.014e-05	-7.225e-05	-0.00010152	-8.99e-05	1.43e-05	-0.00084582	-4.226e-05	-0.00012404	-9.995e-05	-0.00044319	-0.00048243	-4.099e-05	-3.611e-05	-6.752e-05	-0.00047843	-3.13e-05	-4.859e-05	-5.507e-05	-0.00061661	-1.616e-05	-7.298e-05	-0.00010197	-0.00011807	-8.205e-05	-5.657e-05	-3.94e-05	-6.71e-06
5.035	-0.00014391	-0.00014899	0.00043786	-5.485e-05	-9.414e-05	-0.00010113	-0.00010981	-4.191e-05	-7.353e-05	-8.828e-05	-8.51e-05	-5.182e-05	-9.889e-05	-6.462e-05	-9.876e-05	-8.423e-05	-7.836e-05	-0.00044627	-9.69e-06	-4.931e-05	-3.949e-05	-0.00014366	-5.219e-05	-9.2e-05	-8.103e-05	-8.235e-05	-5.037e-05	-0.00088393	-8.155e-05	-0.00014625	-7.988e-05	-0.0001232	-0.0003505	-5.545e-05	-6.379e-05	-7.694e-05	-0.00035226	-5.703e-05	-6.178e-05	-7.76e-05	-0.00067598	8.67e-06	-8.343e-05	-8.654e-05	-0.00014088	-0.00021588	-3.584e-05	-3.888e-05	-1.798e-05
5.025	-0.00014205	-0.00012174	0.00029645	-4.13e-05	-0.00010926	-7.152e-05	-0.00010083	-6.455e-05	-0.00010979	-6.263e-05	-0.00014033	-5.534e-05	-7.438e-05	-5.785e-05	-6.934e-05	-6.223e-05	-4.079e-05	-0.00045648	-3.22e-06	-8.599e-05	-7.465e-05	-0.00012068	-3.962e-05	-6.119e-05	-0.00012871	-8.754e-05	-3.467e-05	-0.00079741	-6.634e-05	-0.00010627	-6.717e-05	-0.00025709	-0.00032285	-2.369e-05	-4.785e-05	-8.958e-05	-0.00043525	-3.715e-05	-8.961e-05	-5.546e-05	-0.00068935	-4.155e-05	-0.00012046	-7.216e-05	-0.00010873	-0.00013305	-6.449e-05	-6.943e-05	-8.15e-06
5.015	-0.00010915	-0.00015442	0.0003181	-6.73e-05	-0.00014353	-6.935e-05	-9.007e-05	-7.725e-05	-8.166e-05	-6.075e-05	-0.00017329	-4.287e-05	-7.52e-05	-3.99e-05	-8.848e-05	-5.636e-05	-2.221e-05	-0.0002829	-3.262e-05	-7.073e-05	-2.524e-05	-9.956e-05	-5.018e-05	-9.418e-05	-0.00013168	-0.00012173	-7.022e-05	-0.00086755	-0.00010636	-0.00010941	-0.00011123	-0.00030752	-0.00034022	-5.667e-05	-9.041e-05	-7.541e-05	-0.00018614	-3.452e-05	-7.266e-05	-7.398e-05	-0.00064368	-3.296e-05	-9.218e-05	-0.00012606	-0.00012773	-0.00038286	-5.702e-05	-6.046e-05	-1.13e-06
5.005	-0.00014682	-0.00012927	0.00044329	-7.913e-05	-9.149e-05	-8.78e-05	-9.401e-05	-3.797e-05	-8.982e-05	-7.64e-05	-0.00013933	-6.392e-05	-8.545e-05	-5.399e-05	-2.822e-05	-7.64e-05	-3.475e-05	-0.00030611	-1.649e-05	-9.525e-05	-5.996e-05	-0.00014055	-3.431e-05	-7.77e-05	-0.00010283	-9.423e-05	-6.811e-05	-0.00058833	-8.272e-05	-0.00011792	-9.11e-05	-0.0004381	-0.00010834	1.863e-05	-6.908e-05	-0.00010705	-0.00012966	-4.175e-05	-8.676e-05	-4.457e-05	-0.00041621	-2.772e-05	-7.25e-05	-0.0001501	-0.0001536	9.265e-05	-4.798e-05	-5.768e-05	-1.071e-05
4.995	-0.00012847	-0.00013687	0.0003725	-4.092e-05	-8.704e-05	-9.942e-05	-9.761e-05	-7.999e-05	-0.00010739	-9.094e-05	-0.00011217	-4.288e-05	-7.423e-05	-2.871e-05	-0.00012363	-5.606e-05	-3.271e-05	-0.00027708	-3.384e-05	-5.563e-05	-5.442e-05	-0.00015572	-6.496e-05	-4.628e-05	-0.00014402	-9.301e-05	-4.194e-05	-0.00077753	-8.954e-05	-0.00015488	-9.879e-05	-2.21e-05	-0.00018024	7.972e-05	-9.147e-05	-8.019e-05	-0.00027267	-8.35e-06	-9.726e-05	-9.09e-05	-0.0007004	-5.096e-05	-0.00011602	-8.76e-05	-0.00014642	-4.934e-05	-5.484e-05	-5.048e-05	-1.947e-05
4.985	-0.00013483	-0.00014267	0.0004523	-4.413e-05	-7.785e-05	-9.544e-05	-9.882e-05	-5.044e-05	-9.849e-05	-9.113e-05	-0.0001184	-5.792e-05	-6.515e-05	-2.901e-05	-4.245e-05	-7.234e-05	-3.623e-05	-0.00031511	-7.84e-06	-6.739e-05	-5.208e-05	-0.0001591	-7.916e-05	-7.6e-05	-9.293e-05	-9.594e-05	-5.84e-05	-0.00063149	-7.191e-05	-0.00012891	-6.8e-05	3.572e-05	-0.00011545	9.589e-05	-7.939e-05	-8.937e-05	-0.00015524	2.443e-05	-7.543e-05	-6.861e-05	-0.00065334	9.84e-06	-8.679e-05	-0.00010568	-0.0001312	-0.00010951	-6.395e-05	-6.339e-05	-1.409e-05
4.975	-4.815e-05	-0.00011432	0.00028403	-1.966e-05	-6.631e-05	-6.58e-05	-6.109e-05	-7.706e-05	-6.713e-05	-6.722e-05	-0.00012131	-6.473e-05	-7.004e-05	-2.179e-05	-3.703e-05	-4.664e-05	-9.76e-06	-0.00038033	-1.47e-05	-6.723e-05	-5.115e-05	-0.00012963	-5.055e-05	-8.482e-05	-0.00011955	-8.782e-05	1.488e-05	-0.00078025	-4.161e-05	-8.778e-05	-7.766e-05	0.00020148	-9.356e-05	0.00020941	-3.694e-05	-2.805e-05	-0.00011431	1.91e-06	-7.366e-05	-4.138e-05	-0.00063342	3.2e-06	-6.374e-05	-9.725e-05	-0.00015905	-0.00019338	-5.967e-05	-5.484e-05	1.048e-05
4.965	-5.239e-05	-0.00015228	0.00041689	2.714e-05	-3.938e-05	-3.34e-05	-7.533e-05	-6.227e-05	-0.00013207	-5.63e-05	-9.221e-05	-3.297e-05	-9.412e-05	-2.615e-05	-5.924e-05	-5.029e-05	-2.14e-06	0.00021114	5.56e-06	-9.895e-05	-4.323e-05	-0.00010427	-8.845e-05	-8.014e-05	-7.282e-05	-2.192e-05	1.055e-05	-0.000499	-1.633e-05	-0.00012818	-7.02e-05	0.00038601	0.00025546	0.00027188	-6.171e-05	-7.785e-05	-0.00023727	4.38e-05	-5.835e-05	1.685e-05	-0.00045721	2.87e-06	-4.522e-05	-7.982e-05	-0.00012912	6.337e-05	-6.817e-05	-7.465e-05	-2.41e-06
4.955	-8.8e-07	-0.00013764	0.00050226	5.656e-05	-4.152e-05	-3.404e-05	-0.00010361	-5.198e-05	-9.656e-05	-6.381e-05	-0.00011863	-4.249e-05	-0.00010794	1.281e-05	-8.276e-05	-2.22e-06	4.159e-05	3.376e-05	3.133e-05	-3.866e-05	-2.907e-05	-0.00013289	-3.377e-05	-6.374e-05	-5.515e-05	-8.687e-05	1.225e-05	-0.00047823	1.49e-05	-8.871e-05	-0.00010263	0.00071384	0.00057786	0.00026672	-6.128e-05	-4.878e-05	-0.00010436	6.659e-05	-3.155e-05	-4.384e-05	-0.00063779	-8.59e-06	-2.515e-05	-9.965e-05	-0.00013865	7.397e-05	-6.707e-05	-6.264e-05	1.351e-05
4.945	9.644e-05	-8.144e-05	0.00072393	6.388e-05	2.515e-05	-4.696e-05	-0.00010728	2.431e-05	-0.00010155	-7.297e-05	-0.00011397	-1.264e-05	-9.247e-05	1.807e-05	-3.165e-05	1.886e-05	2.922e-05	0.00045524	1.875e-05	-6.324e-05	-5.544e-05	-0.00010195	-5.924e-05	-6.442e-05	-3.227e-05	-5.338e-05	4.704e-05	-0.0005414	1.64e-06	-7.267e-05	-6.747e-05	0.00116619	0.00106648	0.00045727	-1.477e-05	-6.49e-06	-0.00010627	9.427e-05	-3.844e-05	-1.779e-05	-0.0003376	4.605e-05	-4.658e-05	-3.856e-05	-9.797e-05	0.00037142	-2.007e-05	-6.009e-05	2.958e-05
4.935	0.00017669	-8.673e-05	0.00116865	0.00012616	0.00013898	2.325e-05	-7.623e-05	5.76e-06	-8.325e-05	-4.303e-05	-8.436e-05	-2.348e-05	-9.109e-05	5.735e-05	3.383e-05	8.981e-05	0.00015021	0.00088665	1.625e-05	-7.072e-05	-3.083e-05	-7.498e-05	-2.168e-05	-4.637e-05	-5.02e-06	-4.29e-05	7.666e-05	-4.362e-05	6.458e-05	-9.285e-05	-4.753e-05	0.00161962	0.00164912	0.00072664	-9.15e-06	-4.125e-05	0.00020473	0.00018263	-4.345e-05	-6.89e-06	-0.00038518	9.389e-05	-4.506e-05	-9.748e-05	-0.00012032	0.00067041	1.992e-05	-6.307e-05	4.858e-05
4.925	0.00029337	-6.144e-05	0.00126657	0.00030051	0.00012251	8.249e-05	-5.037e-05	6.171e-05	-9.372e-05	-6.909e-05	-9.637e-05	-2.596e-05	-7.372e-05	9.801e-05	3.947e-05	0.00014503	0.00021493	0.00169709	4.021e-05	-2.958e-05	-6.5e-07	3.326e-05	-2.327e-05	-6.399e-05	6.532e-05	2.094e-05	0.00020441	2.487e-05	9.679e-05	-2.588e-05	1.794e-05	0.00229415	0.00208224	0.00096588	-1.012e-05	2.466e-05	8.074e-05	0.00023044	1.881e-05	1.555e-05	-7.118e-05	0.00012348	6.1e-07	-5.306e-05	-9.664e-05	0.00097701	2.86e-05	-3.644e-05	8.075e-05
4.915	0.00031968	5.921e-05	0.00185769	0.00044404	0.000252	0.00022382	-7.224e-05	0.00017068	-4.718e-05	-3.045e-05	2.225e-05	-2.206e-05	-1.14e-05	0.00018955	0.00016759	0.00023653	0.00042632	0.00200406	6.05e-05	-2.202e-05	7.17e-06	0.00017325	8.16e-06	-6.6e-06	0.00022226	0.00010206	0.00036821	0.00077844	0.00030617	6.51e-06	0.00011456	0.0031258	0.00238483	0.00138926	9.578e-05	6.949e-05	0.00036469	0.00024746	9.616e-05	0.00015004	0.00025858	0.00025758	0.00014802	2.596e-05	-9.467e-05	0.00094876	0.00017251	-3.366e-05	0.00014608
4.905	0.00078585	0.00025279	0.00200879	0.00071839	0.00056563	0.00029219	6.573e-05	0.0002655	9.574e-05	2.754e-05	0.00013146	0.00010382	9.58e-05	0.00027197	0.00049592	0.0005375	0.00067656	0.00271182	0.00025142	0.00015428	0.00025502	0.0005013	0.00022844	0.0001737	0.00043688	0.00018008	0.00036606	0.00315553	0.00058956	0.00013664	0.00019865	0.0039395	0.00358896	0.00181291	0.00020131	0.0002443	0.00070906	0.00053006	0.00022679	0.00025651	0.00115798	0.00023121	0.00019883	0.00025254	4.375e-05	0.00122118	0.00032442	1.207e-05	0.00024221
4.735	-4e-08	-1.2e-06	-4.82e-06	2.5e-07	-3.4e-07	-6e-08	-7.7e-07	-2.71e-06	3e-08	-1.24e-06	-2.82e-06	-3.28e-06	-2.7e-07	-6.9e-07	-3.9e-07	3.1e-07	0	1.794e-05	-1.91e-06	-1.3e-07	-2.17e-06	1.06e-06	9.4e-07	1e-06	-1.6e-07	-1.97e-06	3.7e-07	1.52e-05	-3.27e-06	-4.5e-07	-1.56e-06	-9.86e-06	-8.69e-06	-8.7e-07	-8.6e-07	-2.7e-07	6.87e-06	-6.9e-07	8.8e-07	-4e-08	-5.26e-06	5.9e-07	7.1e-07	-1.72e-06	7e-07	3.12e-06	-3e-08	0	2.9e-07
4.725	-5.477e-05	-0.00010937	-0.00208819	-3.309e-05	-3.878e-05	-5.106e-05	-5.176e-05	-9.63e-05	-4.395e-05	-5.721e-05	-0.00017813	-4.087e-05	-0.00017306	-9.719e-05	-7.045e-05	-1.002e-05	-8.604e-05	8.852e-05	-9.968e-05	-7.163e-05	-0.00012242	-6.805e-05	-3.818e-05	-4.314e-05	-3.863e-05	-0.00012188	-3.773e-05	0.00099224	-0.00013637	-9.445e-05	-9.733e-05	-0.00053182	-0.00029653	-6.561e-05	-9.554e-05	-5.911e-05	0.0002692	-8.344e-05	-7.051e-05	-5.68e-05	0.0002805	-3.989e-05	-6.213e-05	-7.461e-05	4.953e-05	0.00023224	6.86e-06	-2.315e-05	-7.95e-06
4.715	-7.703e-05	-0.00012196	-0.00179985	-1.075e-05	-1.483e-05	-3.539e-05	-8.487e-05	-0.00011483	-3.353e-05	-5.693e-05	-0.00016063	-1.324e-05	-0.0001632	-0.00011342	-0.00013286	1.178e-05	-8.502e-05	0.00021644	-9.448e-05	-7.796e-05	-8.7e-05	-8.559e-05	-6.672e-05	7.14e-06	-5.457e-05	-0.00010327	-3.467e-05	0.00119972	-0.00010273	-0.00011426	-9.653e-05	-0.00053606	-0.0001589	-1.655e-05	-9.453e-05	-7.043e-05	0.00028702	-0.00011552	-4.495e-05	-7.738e-05	9.371e-05	-5.913e-05	-0.00010842	-8.484e-05	4.009e-05	0.00055583	4.43e-06	-2.995e-05	1.806e-05
4.705	-6.205e-05	-0.00010184	-0.00163219	-3.55e-06	-2.891e-05	-3.916e-05	-0.00011135	-8.084e-05	-5.346e-05	-6.753e-05	-0.0001285	-4.389e-05	-0.00018464	-0.00015114	-0.00014197	1.94e-05	-8.128e-05	8.902e-05	-0.00010031	-7.461e-05	-0.0001043	-5.754e-05	-7.471e-05	-2.68e-05	-8.381e-05	-9.572e-05	-4.646e-05	0.00055854	-7.73e-05	-0.0001021	-9.54e-05	-0.00012865	-0.00016474	-6.649e-05	-0.00010489	-7.654e-05	6.514e-05	-7.158e-05	-3.558e-05	-9.246e-05	0.00020894	-4.384e-05	-0.00010346	-0.0001033	2.834e-05	0.00019888	-1.089e-05	-3.212e-05	2.674e-05
4.695	-7.098e-05	-8.108e-05	-0.00156018	2.847e-05	5.26e-06	-2.808e-05	-5.399e-05	-4.651e-05	-2.089e-05	-7.904e-05	-0.00017108	1.6e-06	-0.00016351	-9.657e-05	-7.075e-05	6.291e-05	-2.602e-05	-3.217e-05	-6.146e-05	-6.687e-05	-0.00012164	-6.401e-05	-6.526e-05	-3.839e-05	-1.28e-06	-0.00010215	-7.99e-06	0.00054513	-6.592e-05	-3.89e-05	-3.809e-05	-0.00066209	-0.00016362	4.934e-05	-0.00010201	-1.205e-05	-8.134e-05	-3.509e-05	-4.83e-05	-6.615e-05	0.00015448	-2.558e-05	-5.624e-05	-6.301e-05	5.218e-05	0.00038113	5.624e-05	-1.704e-05	5.237e-05
4.685	-8.3e-07	-4e-05	-0.00140088	5.018e-05	7.622e-05	2.27e-06	-3.93e-05	4.99e-06	-3.21e-06	-4.093e-05	-0.00012514	-2.601e-05	-0.0001467	7.39e-06	-1.85e-06	8.296e-05	-8.88e-06	0.00018949	-1.349e-05	-5.081e-05	-4.65e-05	-4.191e-05	-4.837e-05	-2.147e-05	-3.661e-05	-2.163e-05	-1.648e-05	0.00096996	-2.953e-05	-2.803e-05	1.533e-05	-0.00036265	-0.00015481	0.00014189	-7.053e-05	5.459e-05	2.253e-05	2.504e-05	-2.311e-05	-2.747e-05	-8.513e-05	2.132e-05	-4.566e-05	-1.918e-05	0.00010745	0.00015372	0.0001104	-3.495e-05	5.967e-05
4.675	0.00020479	9.15e-05	-0.00088096	0.00018112	0.00033128	0.00018497	3.119e-05	0.00019408	0.0001093	5.353e-05	-3.285e-05	0.00010721	-9.057e-05	0.00012334	6.288e-05	0.00016934	0.00012196	0.00045511	5.279e-05	1.717e-05	6.983e-05	0.00015847	9.244e-05	0.00013062	0.00017338	4.828e-05	0.00015123	0.00082821	6.052e-05	0.00010508	0.00015431	-0.00044709	0.00011392	0.00033885	8.303e-05	7.544e-05	0.00015502	0.00011699	3.449e-05	7.587e-05	-0.00027559	0.00016198	6.393e-05	1.973e-05	0.00020898	0.00062177	0.00034613	2.041e-05	0.00016104
4.665	0.00687988	0.00763825	0.00012139	0.00626283	0.00835331	0.00513123	0.00341911	0.00681774	0.00549891	0.00478175	0.00441394	0.00421897	0.00435511	0.00876461	0.00225572	0.00302481	0.00356701	0.00150359	0.0023385	0.00142469	0.00269365	0.00226807	0.00234552	0.00264384	0.00873914	0.00855556	0.00853789	0.00278984	0.00897302	0.0081718	0.00768596	0.00144444	0.00229834	0.00803272	0.00746843	0.00211597	0.00147081	0.00288177	0.00617554	0.00821409	0.00128071	0.00760381	0.0070392	0.00249623	0.00209734	0.00259396	0.00426657	0.0028681	0.00212741
4.655	0.00524901	0.00625862	0.0122326	0.00577958	0.00672974	0.00565193	0.00776219	0.00314917	0.00672461	0.00669804	0.00292934	0.00802345	0.00649848	0.00339865	0.00852043	0.0112328	0.0109683	0.0121191	0.0111543	0.0084413	0.0101723	0.00969157	0.00891295	0.0105523	0.00553937	0.00409497	0.00619556	0.0148236	0.0048952	0.00505455	0.00486701	0.00791743	0.012301	0.00591989	0.00270982	0.0067732	0.0099956	0.00938109	0.00242149	0.00440384	0.0110688	0.00517332	0.00313128	0.0110537	0.0132533	0.0159922	0.0106783	0.00400688	0.0051984
4.645	0.00963935	0.0124009	0.012581	0.0103865	0.0104616	0.00828188	0.0105948	0.00716728	0.0108196	0.0104795	0.0061012	0.011209	0.00994632	0.00979187	0.010181	0.0129235	0.0134663	0.0124683	0.0127003	0.00942195	0.0120065	0.0107139	0.0105777	0.0122858	0.0120654	0.0101474	0.00338475	0.0164172	0.0107179	0.010879	0.0107869	0.00891675	0.0131157	0.0108576	0.00772048	0.00806734	0.0104749	0.0113236	0.00665265	0.00528367	0.0116019	0.00332258	0.00538527	0.012788	0.0145602	0.0165135	0.0129577	0.00645646	0.00649484
4.635	0.00037292	0.00030202	-0.00072088	0.00027218	0.0004103	0.00030443	0.00040646	0.00018963	0.00047504	0.00040689	0.00020435	0.00030291	0.00039688	0.00019824	0.0003126	0.00046304	0.0002275	0.00035618	0.00028709	0.00040567	0.00035298	0.00048925	0.00029901	0.00031395	0.00033773	0.00029749	0.00039651	0.00084206	0.00031926	0.00031522	0.00025563	0.00045583	2.811e-05	0.00028198	0.00027002	0.00022374	0.00011939	0.0005001	0.00028169	0.00031998	0.00052031	0.00023717	0.0003427	0.00048388	0.00049347	-8.024e-05	0.0004215	9.991e-05	2.665e-05
4.625	0.00032989	0.00016233	-0.00081493	0.00019696	0.00025264	0.00024313	0.00025888	0.0001355	0.0002737	0.00021506	0.00014687	0.0002041	0.00025938	0.00015375	0.0002092	0.00018396	7.791e-05	5.576e-05	2.139e-05	0.00023228	0.00014622	0.00025511	0.00022234	0.00018709	0.00018473	0.00022003	0.00037593	0.00012608	0.00017844	0.00027479	0.00023624	-0.00027827	-0.00011263	0.00019145	0.00028158	0.00014006	7.628e-05	0.00017997	0.00026672	0.00032164	0.00012213	0.00027314	0.00032494	0.00025616	0.00025972	-3.514e-05	0.0003128	3.232e-05	5.51e-06
4.615	0.00017718	0.00011347	-0.00070036	0.00011461	0.00022282	0.0001471	0.00019198	0.00011576	0.0001791	0.00014637	5.587e-05	0.00012881	0.00015063	0.00010803	0.00012956	0.00013749	7.012e-05	-3.556e-05	6.828e-05	0.00013906	5.436e-05	0.00018843	9.689e-05	9.223e-05	0.00014748	0.00014524	0.00036125	0.00025809	0.00011694	0.00014882	0.00013333	-6.966e-05	-3.695e-05	0.0001228	0.00018137	0.00014351	-4.387e-05	0.00012095	0.00019785	0.00029482	0.00038222	0.00023364	0.00027073	0.00010222	0.00018012	-0.00012316	0.00018944	1.494e-05	1.59e-05
4.605	0.00017753	0.00014891	-0.00086232	0.00011517	0.00027418	0.00015274	0.00020528	0.00016751	0.00018992	0.00016644	0.00014988	0.0001697	0.0001774	0.00015383	0.00014831	9.475e-05	0.00013154	-0.00013402	0.00011443	0.00013257	0.00013841	0.00022654	0.00015329	0.00011483	0.00022611	0.00021559	0.0003961	0.00051061	0.00014545	0.0002383	0.00017478	-0.00016827	-1.613e-05	0.00020743	0.00025098	0.00016615	0.00029929	0.00013666	0.00022923	0.00028468	0.00033437	0.00028305	0.00027388	8.762e-05	0.00015963	-0.00019823	0.00019571	9.2e-07	5.33e-06
4.595	0.00036336	0.00029939	-0.00061619	0.00025493	0.00033345	0.00025588	0.0003001	0.00017863	0.0003411	0.00026574	0.00028576	0.00030515	0.0002787	0.00026343	0.00022813	0.00025321	0.00024124	-0.00012723	0.00016785	0.0001838	0.00022342	0.00029433	0.00030909	0.00019626	0.00029693	0.00028506	0.00037521	0.00043484	0.00031644	0.00039351	0.00033198	-0.00031188	5.49e-05	0.00030844	0.00031303	0.00024771	0.00026597	0.00021865	0.00032218	0.00029254	0.00028996	0.00032948	0.00030177	0.00020948	0.00021792	6.71e-06	0.00026133	4.118e-05	6.82e-05
4.585	0.00032448	0.00028117	-0.00041088	0.00028147	0.00029607	0.00023222	0.00032725	0.00016123	0.00034418	0.00025681	0.00020797	0.00027518	0.00025622	0.00019899	0.00032378	0.00030281	0.00030428	0.0002887	0.00016419	0.00029	0.00025867	0.0003147	0.00036957	0.00026112	0.00028905	0.0002324	0.00031304	0.00050268	0.00024859	0.00033049	0.00025389	8.289e-05	0.00018569	0.00032801	0.0002691	0.00028443	6.827e-05	0.00022602	0.0002592	0.00023359	0.00022271	0.00022834	0.00027247	0.00023827	0.00031122	1.472e-05	0.00035961	4.649e-05	5.738e-05
4.575	0.00020515	0.00012202	-0.00047011	0.0001771	0.00017721	0.00014454	0.00019435	0.00011226	0.00015435	0.00013819	7.249e-05	0.00015204	0.00013195	6.128e-05	0.00018476	0.00019842	0.00014676	-6.4e-06	0.0001311	0.0001945	0.00017435	0.00018633	0.00018906	0.00016331	0.00015573	0.00011881	0.00027884	0.00039996	0.00016303	0.00019458	9.223e-05	5.596e-05	7.414e-05	0.0001142	0.00013978	0.00013342	0.00012819	0.00011248	0.0001438	0.00016849	-1.233e-05	0.00019268	0.00017479	0.00017958	0.00018654	-3.67e-06	0.00023902	4.383e-05	6.647e-05
4.565	0.00011495	4.89e-05	-0.00093403	4.892e-05	8.456e-05	4.858e-05	6.198e-05	-1.286e-05	0.00011484	6.253e-05	-4.132e-05	0.00011022	7.449e-05	1.926e-05	5.452e-05	7.649e-05	6.457e-05	-5.506e-05	5.295e-05	6.46e-05	7.649e-05	0.00013047	0.00010077	4.27e-05	0.00010251	8.927e-05	0.00018289	-0.00010971	7.596e-05	0.0001148	7.548e-05	-0.00011481	-0.0001384	4.33e-05	7.52e-05	4.43e-05	-0.00024888	6.636e-05	7.405e-05	0.00013145	0.00019382	8.973e-05	0.00011914	7.057e-05	5.806e-05	-0.00011391	0.00013226	4.42e-05	6.707e-05
4.555	0.00010165	5.737e-05	-0.00056892	3.484e-05	7.227e-05	2.336e-05	2.499e-05	-3.64e-06	9.854e-05	6.762e-05	-2.078e-05	9.933e-05	6.051e-05	-8.54e-06	-3.989e-05	3.318e-05	2.507e-05	0.00016951	-2.123e-05	1.568e-05	3.15e-05	7.151e-05	7.636e-05	6.491e-05	-1.691e-05	8.21e-06	0.00014173	-2.388e-05	3.204e-05	6.381e-05	2.962e-05	-0.00051939	-0.00020576	1.359e-05	2.827e-05	2.809e-05	2.691e-05	3.385e-05	2.813e-05	0.00010974	-7.613e-05	5.47e-05	0.00011682	7.891e-05	1.992e-05	-2.028e-05	6.458e-05	6.052e-05	8.023e-05
4.545	5.584e-05	-1.252e-05	-0.00054531	4.391e-05	6.37e-05	5.385e-05	2.169e-05	-1.386e-05	6.799e-05	3.096e-05	1.89e-06	7.011e-05	7.84e-06	-4.56e-06	-7e-08	4.31e-05	3.341e-05	-0.00015124	1.06e-06	3.307e-05	2.861e-05	4.692e-05	5.299e-05	-2.6e-06	3.495e-05	3.491e-05	0.00018007	-0.00023618	-5.87e-06	6.908e-05	2.388e-05	-0.00036936	-4.619e-05	3.595e-05	5.808e-05	2.754e-05	-8.208e-05	1.463e-05	4.416e-05	0.00013679	2.172e-05	0.00012874	7.182e-05	-3.91e-05	3.04e-05	6.035e-05	5.745e-05	-1.382e-05	1.571e-05
4.535	0.00010436	4.75e-05	-0.00061239	9.687e-05	0.00010865	9.139e-05	9.687e-05	9.327e-05	0.00013377	0.00011881	5.247e-05	8.937e-05	9.19e-05	7.569e-05	5.204e-05	7.293e-05	7.907e-05	0.00010029	-6.83e-06	8.296e-05	4.664e-05	9.309e-05	8.628e-05	7.325e-05	8.579e-05	9.395e-05	0.00023749	2.57e-05	7.067e-05	0.00013341	9.116e-05	4.244e-05	1.906e-05	0.00012741	0.00013333	0.00011028	7.483e-05	9.227e-05	0.00016182	0.00016607	-3.964e-05	0.00019229	0.00015288	2.41e-05	6.336e-05	0.00010986	0.00010854	-2.44e-06	2.06e-05
4.525	0.00027663	0.00020719	-0.00047861	0.00020762	0.00028238	0.00022711	0.00022588	0.00014928	0.00027765	0.00023503	0.00017672	0.00023293	0.00019672	0.00019933	0.00028438	0.00021003	0.00017546	0.00026901	0.00014255	0.00020862	0.00019648	0.00026247	0.00028624	0.00021969	0.00023627	0.0002103	0.00029771	-0.00012013	0.00020423	0.00026931	0.00026057	-0.00016155	-7e-07	0.00028154	0.00028117	0.00018763	2.305e-05	0.00018297	0.0002005	0.00028134	0.00013681	0.00027031	0.00025392	0.00018189	0.00017533	2.694e-05	0.0002524	4.605e-05	8.059e-05
4.515	0.00013761	8.755e-05	-0.0003217	0.00013812	0.00013345	0.0001288	0.00011891	0.00010802	0.00018741	9.419e-05	8.131e-05	0.00016571	5.342e-05	0.00011909	0.00015663	0.00016427	9.327e-05	8.706e-05	0.00016901	0.00014327	9.078e-05	0.00023356	0.00015025	0.00011431	0.00011645	0.00013004	0.00029113	-0.0001196	0.00012511	0.00014221	0.00013445	-0.00018005	-0.00027439	0.00011227	0.00014106	9.265e-05	8.228e-05	8.53e-05	0.00013848	0.00019521	-0.0001916	0.00019011	0.00020624	6.013e-05	5.892e-05	-0.0001033	0.00014755	-7.83e-06	5.364e-05
4.505	2.387e-05	1.109e-05	-0.00058487	8.903e-05	6.305e-05	8.538e-05	6.483e-05	2.316e-05	8.398e-05	6.224e-05	-6.724e-05	6.684e-05	2.755e-05	1.721e-05	8.832e-05	0.00011721	8.317e-05	8.306e-05	4.887e-05	9.631e-05	7.817e-05	8.765e-05	8.008e-05	8.783e-05	8.189e-05	4.933e-05	0.00018175	-9.797e-05	1.069e-05	3.908e-05	2.923e-05	-0.00040754	-0.00025881	2.267e-05	5.674e-05	-1.105e-05	-0.00011525	0.00010713	6.52e-06	0.00011827	0.00010269	0.00011195	8.304e-05	7.442e-05	9.626e-05	-0.00012606	0.00013729	1.679e-05	5.351e-05
4.495	2.1e-06	-1.722e-05	-0.000767	3.166e-05	2.151e-05	-6.76e-06	5.66e-06	-1.068e-05	1.883e-05	2.927e-05	-0.0001162	1.282e-05	-3.797e-05	-4.43e-06	-2.071e-05	8.34e-06	-5.127e-05	-9.431e-05	-2.001e-05	-1.429e-05	-2.791e-05	-9.49e-06	-2.153e-05	2.62e-05	-1.299e-05	5e-06	0.00016401	-3.094e-05	-3.484e-05	-1.538e-05	2.352e-05	-0.00036938	-0.00016197	8.48e-05	1.858e-05	1.25e-06	0.00026654	-7.92e-06	1.757e-05	9.649e-05	-0.0003652	9.818e-05	6.543e-05	-3.976e-05	3.418e-05	-9.777e-05	3.823e-05	-3.203e-05	1.743e-05
4.485	4.761e-05	-4.806e-05	-0.00074404	2.763e-05	3.389e-05	1.398e-05	3.928e-05	1.07e-06	5.287e-05	1.675e-05	5.4e-06	3.058e-05	-3.168e-05	3.585e-05	-1.085e-05	1.113e-05	-1.83e-05	-0.00017167	-3.457e-05	8.9e-06	1.88e-06	-2.166e-05	4.79e-06	3.036e-05	-2.45e-06	3.101e-05	0.00020127	-3.91e-06	-3.07e-06	2.663e-05	-1.9e-07	-0.00046877	-0.00044765	6.183e-05	6.344e-05	1.083e-05	-0.00014498	1.423e-05	5.157e-05	0.00010316	-0.00010571	0.00014135	0.0001361	-3.763e-05	4.744e-05	-9.585e-05	0.00010902	-1.194e-05	3.801e-05
4.475	0.00010506	3.982e-05	-0.00041821	7.103e-05	7.922e-05	7.598e-05	3.139e-05	5.028e-05	8.976e-05	5.612e-05	6.09e-05	9.121e-05	3.699e-05	9.014e-05	-4.16e-06	3.902e-05	1.313e-05	-0.00018586	7.31e-06	5.632e-05	1.061e-05	-6.82e-06	6.901e-05	1.102e-05	9.078e-05	7.03e-05	0.00028852	0.00018297	2.265e-05	9.323e-05	8.871e-05	-0.00030779	-0.00010511	7.251e-05	0.00011457	3.644e-05	-0.00035558	1.287e-05	0.00012518	0.00020248	-0.00019471	0.00021057	0.00018187	3.853e-05	0.00017862	0.00022835	0.00016031	8.22e-06	5.45e-05
4.465	0.00016051	0.00012037	-0.00079387	0.0001402	0.00017227	0.00011236	9.432e-05	9.147e-05	0.00019439	0.00015537	0.00014738	0.00018952	0.0001314	0.0001557	0.00012061	0.00010812	7.528e-05	-0.00019152	6.167e-05	9.874e-05	4.279e-05	7.507e-05	0.00015212	6.577e-05	0.00011164	0.00012354	0.00044667	0.00014238	0.00012987	0.00020478	0.00018064	-0.00051252	8.79e-05	0.00021944	0.00018301	9.576e-05	-3.611e-05	7.013e-05	0.00018178	0.00031338	7.604e-05	0.00028649	0.0002482	6.667e-05	0.00013669	-6.222e-05	0.000155	2.926e-05	7.736e-05
4.455	0.00012584	0.00012282	-0.0003851	0.00016328	0.00018132	9.322e-05	0.0001431	0.00012823	0.00021216	0.00017626	0.00013992	0.00019014	0.00010524	0.0001563	8.984e-05	0.00014358	0.00010763	0.00018056	0.00012161	9.241e-05	6.809e-05	8.372e-05	0.00014902	9.921e-05	0.00013934	0.00016866	0.00037772	-4.784e-05	0.00018406	0.00022058	0.00015468	-0.00036123	-1.85e-05	0.00025026	0.00022707	0.00011133	-0.00018489	8.599e-05	0.0001999	0.0002907	2.279e-05	0.00025627	0.00022626	2.574e-05	0.00020699	8.1e-05	0.00017601	6.41e-06	5.948e-05
4.445	7.121e-05	4.95e-05	-0.00054275	0.00011437	8.487e-05	6.983e-05	8.689e-05	7.939e-05	0.0001009	7.075e-05	3.507e-05	7.339e-05	4.37e-05	8.092e-05	7.93e-05	0.00010562	5.182e-05	-0.00016781	6.062e-05	9.04e-06	3.509e-05	3.484e-05	6.672e-05	6.378e-05	0.00010747	0.00011431	0.00036133	0.00010769	9.873e-05	8.522e-05	0.00010104	-7.646e-05	-0.00021517	0.00011918	0.00012782	0.00010542	-6.274e-05	6.704e-05	0.00015632	0.00021282	6.207e-05	0.00024704	0.00021563	6.145e-05	9.699e-05	-5.668e-05	0.00018393	4.444e-05	7.043e-05
4.435	0	-1.792e-05	-0.00073222	3.146e-05	1.974e-05	4.446e-05	-1.639e-05	3.744e-05	3.856e-05	1.395e-05	3.099e-05	5.74e-05	-1.047e-05	5.977e-05	-2.771e-05	2.892e-05	-7.39e-06	-9.65e-05	1.227e-05	-1.1e-06	-4.718e-05	7.99e-06	5.192e-05	2.262e-05	4.732e-05	2.515e-05	0.00035718	0.00024638	3.9e-06	2.708e-05	1.89e-06	-0.00023595	-0.00011231	7.859e-05	0.00012558	9.48e-05	-2.33e-06	1.026e-05	0.00013785	0.00020979	-2.667e-05	0.00022796	0.0002125	4.59e-06	2.862e-05	1.059e-05	4.451e-05	2.87e-06	4.444e-05
4.425	0.00011163	7.612e-05	-0.0006075	8.322e-05	7.909e-05	8.25e-05	9.171e-05	0.00010448	7.399e-05	8.994e-05	0.00011619	7.126e-05	2.953e-05	0.00012397	1.468e-05	2.532e-05	2.692e-05	-7.296e-05	1.676e-05	4.59e-06	7.61e-06	-6.284e-05	4.966e-05	9.87e-06	0.00011465	0.00012352	0.00055482	0.00016329	6.377e-05	0.00017596	0.0001167	-0.00022452	-8.829e-05	0.00012672	0.00014466	3.504e-05	-0.00019341	3.425e-05	0.00017929	0.00035119	2.997e-05	0.00032561	0.00036209	8.532e-05	3.882e-05	0.00016062	3.913e-05	1.87e-06	3.817e-05
4.415	7.255e-05	3.025e-05	-0.00078156	7.51e-05	8.096e-05	9.176e-05	5.311e-05	0.00010854	6.949e-05	3.016e-05	3.698e-05	4.364e-05	-4.111e-05	2.788e-05	2.47e-06	1.627e-05	-6.41e-06	-6.217e-05	-1.942e-05	1.869e-05	1.592e-05	-6.197e-05	7.96e-06	5.3e-06	0.00010041	0.00011992	0.00049206	8.3e-06	0.00010387	7.681e-05	7.238e-05	-0.00015379	0.00011707	9.941e-05	0.0001145	4.122e-05	-0.00018787	3.85e-06	0.00021488	0.00035016	1.561e-05	0.00032108	0.00034015	1.398e-05	-1.59e-06	0.00040978	8.044e-05	5.44e-06	7.499e-05
4.405	3.489e-05	1.154e-05	-0.00079758	8.105e-05	0.0001049	7.064e-05	1.895e-05	5.631e-05	2.454e-05	2.183e-05	5.339e-05	2.866e-05	-2.268e-05	1.065e-05	-3.875e-05	1.948e-05	-1.759e-05	-0.00023727	4.232e-05	-6.22e-06	-2.464e-05	-4.568e-05	5.7e-07	3.342e-05	6.64e-05	8.152e-05	0.00050118	-0.00022038	0.00011907	6.106e-05	3.612e-05	-0.00024665	-0.00019469	8.439e-05	0.00013084	3.841e-05	0.00015048	2.017e-05	0.00019878	0.0003164	5.504e-05	0.00034434	0.00036428	8.13e-06	1.345e-05	-7.695e-05	5.903e-05	-2.64e-06	5.67e-05
4.395	0.00011069	0.00011747	-0.00031903	0.00020699	0.00013077	0.00016858	6.518e-05	9.225e-05	0.00019691	0.00012015	0.00015283	0.00010368	7.556e-05	6.27e-05	3.319e-05	6.738e-05	3.429e-05	-0.00012436	2.305e-05	5.607e-05	-2.725e-05	-1.602e-05	3.186e-05	3.437e-05	0.00016306	0.00016404	0.00053588	0.00036234	0.00014376	0.00012613	0.00016221	0.00027726	0.00013433	0.00012295	0.00023351	2.626e-05	-0.00011153	6.327e-05	0.00021888	0.00034968	-0.00014261	0.00033555	0.00033247	-1.675e-05	1.838e-05	0.0001397	0.00010351	-2.533e-05	4.803e-05
4.385	0.00023043	0.00020859	-0.0002159	0.00030636	0.00021534	0.00025173	0.00011272	0.00017111	0.00023823	0.0001739	0.00027249	0.00017541	0.00011689	0.00018523	0.00012478	8.706e-05	7.946e-05	-0.00014387	7.88e-05	0.00010545	5.595e-05	7.599e-05	9.079e-05	3.682e-05	0.00024677	0.00026893	0.00072455	4.438e-05	0.00024633	0.0002172	0.00025625	-6.933e-05	8.962e-05	0.00029672	0.00036399	0.00010993	8.591e-05	7.047e-05	0.00032316	0.00046312	-3.704e-05	0.00046143	0.0004865	3.121e-05	6.144e-05	-8.35e-06	0.00016722	-1.556e-05	4.282e-05
4.375	0.00011597	0.0001175	-0.00028972	0.00019748	0.00021553	0.00017955	0.00011473	0.00022882	0.00016909	0.00013397	0.00016514	0.00017891	6.69e-05	0.00017745	0.00021344	0.0001184	0.00011628	-6.034e-05	9.326e-05	0.00012729	8.687e-05	9.56e-05	0.00015586	0.0001201	0.0002131	0.00019554	0.0007387	-0.00017689	0.00021919	0.0002042	0.00015944	-0.00025846	3.198e-05	0.00028199	0.00026768	0.00011243	8.309e-05	9.071e-05	0.00030024	0.00054192	0.00017185	0.00048954	0.00051647	7.425e-05	9.825e-05	2.793e-05	0.00020252	-1.089e-05	6.92e-05
4.365	0.00030835	0.00023633	-0.00027404	0.00029236	0.00025153	0.00029877	0.00023149	0.00029553	0.00021329	0.00023489	0.0002821	0.00022941	0.00016656	0.00029421	0.00035357	0.0002572	0.00025665	0.00015774	0.00019411	0.00024609	0.00024136	0.00021167	0.00027622	0.00021768	0.00038958	0.00036445	0.00091202	0.00078341	0.00041185	0.00035691	0.00030259	3.056e-05	0.0002295	0.00053127	0.00039131	0.0003146	0.00033622	0.0002524	0.0004868	0.00070766	0.0002915	0.00063839	0.00066704	0.0002773	0.0002543	2.274e-05	0.0003223	3.14e-06	8.13e-05
4.355	0.00036139	0.00026237	-0.00013251	0.00031667	0.00025611	0.00028333	0.00027451	0.00027823	0.00022556	0.00023379	0.00028598	0.00024163	0.00013271	0.00031958	0.00035063	0.00024701	0.0002448	0.00030956	0.00018687	0.00023067	0.00021973	0.00020923	0.00022198	0.00020394	0.00038205	0.00039833	0.00095095	0.00074269	0.00042615	0.00038242	0.00035719	-0.00014923	0.00012011	0.00049313	0.00040612	0.00023533	0.00018326	0.00026918	0.00049729	0.00073084	0.00010992	0.00071077	0.00071017	0.00032474	0.00027618	8.797e-05	0.00034274	-3.1e-06	8.628e-05
4.345	0.00029259	0.0001787	-0.00041498	0.00029758	0.00022052	0.00024265	0.00018282	0.00028311	0.00021161	0.00020351	0.00028567	0.00019588	0.0001455	0.00028609	0.00025482	0.00016326	0.00019809	0.00019174	0.00012376	0.00015778	0.00012789	0.00014303	0.00021685	0.00014645	0.00036797	0.00031843	0.00077228	0.00014633	0.00035761	0.00032367	0.00033133	9.88e-06	0.00024182	0.00040282	0.000376	0.00017448	0.00026348	0.00022098	0.00046549	0.0006138	0.00019975	0.00060074	0.00060419	0.00017432	0.00017342	-9.49e-06	0.00023579	1.935e-05	8.484e-05
4.335	0.00024743	0.00021872	-0.00015344	0.00025158	0.00018728	0.00022941	0.00018618	0.00024495	0.00022318	0.00020244	0.00023311	0.00020009	0.00011716	0.0002297	0.00021974	0.0001402	0.00018402	0.00021308	0.00016567	0.00013012	0.0001371	0.00013897	0.00019682	0.00015348	0.00026841	0.00026941	0.00070091	0.0003385	0.00029969	0.00029742	0.0002813	3.626e-05	0.00025325	0.00037767	0.00032441	0.00015626	-0.00010636	0.00014159	0.00036882	0.00052406	0.00022952	0.00048606	0.00049485	6.702e-05	0.00015022	-9.94e-06	0.00020902	4.67e-06	8.715e-05
4.325	0.00022329	0.00016624	-0.00016002	0.0001856	0.00018544	0.00018556	0.00015669	0.00020683	0.00021029	0.00019864	0.00025176	0.00021844	0.00012937	0.00021035	0.00018582	0.0001607	0.00017379	-6.395e-05	0.00018639	0.00013459	0.00013856	0.00011675	0.00017335	0.00013549	0.00034099	0.00026921	0.00072311	1.595e-05	0.00022686	0.00025721	0.00018459	-0.00012738	0.00013666	0.00033986	0.00026245	0.0001958	-1.783e-05	0.0001491	0.0003597	0.00054006	0.00034565	0.00055191	0.00052372	0.00011674	0.00014041	6.558e-05	0.00022334	1.86e-05	9.076e-05
4.315	0.00022483	0.00013597	-0.00044841	0.00018809	0.0001823	0.00020384	0.00014904	0.00019589	0.00021133	0.00019928	0.00022786	0.00021848	0.00013952	0.00020055	0.00015401	0.00013868	0.00013718	0.00013086	0.00012355	0.00012117	0.00013228	7.852e-05	0.00019329	0.00012141	0.00019522	0.00017708	0.00061634	-0.00019122	0.00019125	0.0002791	0.00020979	-0.00011191	-7.512e-05	0.00026979	0.00026659	0.00012211	0.00012363	0.00011591	0.00027184	0.00041525	0.00015729	0.00039284	0.00037255	0.0001659	0.00015798	-7.075e-05	0.00021584	-1.762e-05	0.00010021
4.305	0.00021346	0.00014638	-0.00022382	0.00021621	0.00017739	0.00020355	0.00015483	0.00020317	0.00018685	0.00015095	0.00020155	0.00019377	0.00012757	0.00024649	0.0002356	0.00015783	0.00011785	-5.45e-06	0.00010012	0.00011014	0.00010458	0.00013412	0.00021222	0.00013464	0.00024557	0.0002136	0.00060143	0.00023944	0.00018942	0.0002581	0.0001881	-0.00010952	9.419e-05	0.00035034	0.0002971	0.00012231	-0.00012066	0.00011096	0.00030936	0.00043773	0.00015415	0.00046963	0.00047704	0.0001144	0.00016146	0.00020508	0.00025409	8.9e-06	8.744e-05
4.295	0.00016961	0.00013651	-0.00033781	0.00021833	0.000206	0.00019501	0.00015465	0.00018434	0.00020161	0.00018844	0.00022933	0.00018369	0.00013231	0.00019919	0.0002566	0.00017701	0.00015761	-3.833e-05	0.00014879	0.00017438	0.00012084	0.00012364	0.00026112	0.00016388	0.00024261	0.00018874	0.00062436	0.00019572	0.00020819	0.0002253	0.0001874	-0.00018978	6.57e-05	0.00028025	0.00030094	0.0001646	-5.84e-06	0.00014318	0.00029013	0.00045081	0.0001692	0.00043692	0.00049955	0.0001575	0.00022139	2.767e-05	0.00030605	5.081e-05	0.00015663
4.285	0.00019676	0.00014915	-0.00031244	0.00022269	0.00015383	0.00020071	0.00014696	0.00020283	0.00022416	0.00019777	0.00017242	0.00020198	0.00014271	0.00019442	0.00026704	0.00023265	0.00019066	-5.734e-05	0.00010997	0.00019953	0.00015456	0.00016495	0.00021412	0.00014997	0.00020371	0.00023144	0.00065025	-9.223e-05	0.0002469	0.00024554	0.00019169	-0.00039995	-5.529e-05	0.00033917	0.00023851	0.00017053	6.266e-05	0.00013456	0.00031022	0.00044277	0.00010862	0.00046134	0.00045134	0.00012006	0.00012438	0.00010851	0.00026175	4.366e-05	0.00014022
4.275	0.00030073	0.00021239	-0.00023079	0.0003605	0.00027666	0.00027125	0.00019777	0.00032116	0.00028746	0.00025766	0.00035735	0.00031114	0.00020234	0.00037526	0.00034529	0.00023798	0.00022341	6.669e-05	0.00017039	0.00030207	0.00018076	0.00019595	0.0003026	0.00021582	0.00040833	0.00043224	0.00091787	0.00079446	0.00042137	0.00036488	0.00034467	-0.00019033	8.215e-05	0.00051941	0.00036932	0.00025241	2.567e-05	0.00020482	0.00049779	0.00074265	0.00044297	0.00086955	0.00075522	0.00020529	0.00014088	0.00026885	0.0002376	5.948e-05	0.00014911
4.265	0.00065953	0.00057686	0.00010766	0.0007133	0.00064355	0.00059752	0.00051732	0.00056407	0.00070331	0.00060299	0.00081162	0.00060866	0.00050729	0.00080864	0.00069594	0.00060967	0.00061619	0.00054013	0.00045195	0.00077881	0.00056776	0.00054508	0.00071084	0.00049079	0.00068678	0.00070238	0.00105961	0.00061988	0.00083685	0.00073998	0.00071187	0.00018495	0.00070572	0.0008868	0.0007057	0.00044857	0.00048326	0.00044011	0.00075535	0.00096952	0.000447	0.00108124	0.00098284	0.00055472	0.00040661	0.00054986	0.00051293	0.00021177	0.00032835
4.255	0.00084616	0.0007842	0.00041692	0.00093324	0.00081611	0.00077159	0.00073952	0.00069656	0.00093081	0.00082419	0.00105359	0.00082987	0.00071303	0.00092816	0.00103579	0.00082495	0.00079795	0.00093919	0.00066946	0.00110621	0.00074505	0.0007341	0.00098931	0.00067111	0.00085465	0.00087355	0.0011917	0.00093358	0.00093691	0.00087054	0.0008964	0.00043345	0.001059	0.00107113	0.00079608	0.00060618	0.00076508	0.00059742	0.00086949	0.00107906	0.00088161	0.00115651	0.00109347	0.00078025	0.00054894	0.00051748	0.00059362	0.00029375	0.00036972
4.245	0.00052763	0.000544	0.00022988	0.00067307	0.00053542	0.00054214	0.00053687	0.0004269	0.00064167	0.00057082	0.00075529	0.00055505	0.00047733	0.0006703	0.00068783	0.00060598	0.00057825	0.00040001	0.00050096	0.00080003	0.00055272	0.00049591	0.00069334	0.00045333	0.00053936	0.00055532	0.00078014	0.00074229	0.00065569	0.00057441	0.00063024	0.00034822	0.00079798	0.00073769	0.00057107	0.00047668	0.00057318	0.00043647	0.00067524	0.00068986	0.00050241	0.00068317	0.00072773	0.00054322	0.00037753	0.00067797	0.00045048	0.00017866	0.00028235
4.235	0.00021825	0.00018613	0.00012051	0.00030008	0.00022367	0.00028138	0.000215	0.00021025	0.00029333	0.00026363	0.00035197	0.00025617	0.00017841	0.00031249	0.00042261	0.00033259	0.00026265	0.00020363	0.00025746	0.0003393	0.00026152	0.00023607	0.00032864	0.00024557	0.0002334	0.00025733	0.00047278	-0.00019389	0.00024785	0.00026901	0.00025368	-3.947e-05	0.00012746	0.00037994	0.00028665	0.00029597	0.00042958	0.00024085	0.00035444	0.00039532	0.00028667	0.00034127	0.00041433	0.00028291	0.00020327	0.00039745	0.00025367	5.4e-05	0.00014343
4.225	6.7e-05	5.532e-05	-0.00017144	0.00013226	4.651e-05	0.00010871	5.954e-05	0.00015027	9.263e-05	8.101e-05	0.00016833	0.00011693	1.523e-05	0.00010803	0.00021381	0.00012036	0.00011594	4.866e-05	0.00012128	0.00013725	0.00013065	4.093e-05	0.00013047	0.00011117	0.00010953	0.00011219	0.00041292	3.655e-05	8.047e-05	7.638e-05	8.627e-05	-0.00022827	-0.00035942	0.00015562	0.00015926	0.00020085	0.00013576	0.00011998	0.00017927	0.00023226	-0.00012208	0.00023622	0.00021713	0.00012718	0.00011324	3.71e-05	0.00013684	2.21e-06	9.401e-05
4.215	7.58e-06	-2.951e-05	-0.00026513	6.691e-05	1.402e-05	6.445e-05	4.238e-05	4.493e-05	5.105e-05	5.104e-05	5.588e-05	7.581e-05	-4.549e-05	7.365e-05	0.00010719	7.163e-05	6.837e-05	-0.00022414	6.145e-05	5.702e-05	4.202e-05	-2.787e-05	0.00011189	7.783e-05	7.407e-05	6.714e-05	0.0004432	0.00026573	6.263e-05	1.501e-05	1.115e-05	-0.0003641	-1.444e-05	0.00011651	8.849e-05	4.475e-05	0.00010802	2.767e-05	0.00011032	0.00023655	-7.8e-07	0.00023716	0.00017927	3.201e-05	3.731e-05	0.00012992	7.603e-05	-2.43e-05	9.871e-05
4.205	-1.655e-05	2.132e-05	-0.00033493	4.249e-05	2.707e-05	8.396e-05	6.79e-06	0.00013844	3.696e-05	3.419e-05	4.235e-05	9.495e-05	-6.387e-05	0.000102	2.762e-05	7.003e-05	1.949e-05	-0.00016064	5.383e-05	6.776e-05	2.958e-05	-3.472e-05	6.026e-05	4.378e-05	7.569e-05	6.62e-05	0.00054408	3.558e-05	6.96e-05	4.224e-05	3.239e-05	-0.00017004	-0.00014446	0.00011847	8.505e-05	4.497e-05	5.02e-06	2.689e-05	0.00010069	0.00028178	-7.352e-05	0.00033915	0.00027621	-6.18e-06	-1.916e-05	7.293e-05	3.49e-05	-2.009e-05	9.745e-05
4.195	1.773e-05	0.00010028	-0.00024131	0.00018509	6.93e-05	0.00022184	5.637e-05	0.00015806	0.00010532	5.461e-05	0.00012626	0.00014396	-3.449e-05	0.00015245	4.25e-05	0.00011282	7.133e-05	-2.714e-05	0.00010082	0.00012841	5.583e-05	-7.14e-06	6.392e-05	5.844e-05	0.00016702	0.00017497	0.00065514	-0.00017416	0.00013201	4.936e-05	0.00010351	-0.00032583	-9.208e-05	0.00015726	0.00010807	7.335e-05	7.508e-05	1.977e-05	0.00044069	0.00051418	0.00039597	0.00049962	0.00055137	4.77e-06	3.37e-06	0.00011435	8.218e-05	-2.266e-05	0.0001118
4.185	7.298e-05	8.295e-05	-0.00053769	0.00027265	0.00012565	0.00026087	0.00012838	0.00017775	0.00013847	0.00010971	0.00023743	0.00013391	6.5e-07	0.00019511	0.00015223	9.486e-05	0.00011583	-5.452e-05	0.00010919	0.00014441	6.853e-05	2.111e-05	0.00011074	8.555e-05	0.00034176	0.00032097	0.00098865	0.00053478	0.0002369	9.359e-05	0.00015359	-0.00013707	-0.00025588	0.00018444	0.00016106	6.126e-05	0.00024441	0.00010515	0.00083679	0.00079241	0.00041937	0.00089716	0.00096246	6.321e-05	0.00010253	0.00016184	0.00012792	1.153e-05	0.0001248
4.175	0.00022398	0.00027534	9.867e-05	0.000393	0.00033573	0.0002963	0.00027136	0.00025779	0.00029228	0.00025775	0.00050122	0.00025128	6.982e-05	0.00041339	0.00030804	0.00022039	0.00022644	0.0004186	0.00034773	0.00019115	0.00017101	0.00012291	0.00026434	0.00018177	0.0004032	0.00037807	0.00085782	8.401e-05	0.00034777	0.00035426	0.00025678	-3.53e-05	0.00026247	0.00044406	0.00034176	0.00021494	0.00033326	0.00021667	0.00062094	0.00064072	0.00055656	0.00070856	0.0007479	0.00020245	0.00023992	0.00052175	0.0002853	4.39e-06	0.0001335
4.165	0.00047295	0.0005608	-0.00011776	0.000625	0.00056222	0.00046807	0.00050067	0.00051161	0.00048207	0.00044688	0.00087081	0.00047646	0.00031216	0.00082975	0.00060926	0.00040262	0.00045976	0.00055526	0.00071423	0.00048251	0.00042714	0.00037886	0.00052205	0.0003608	0.00056018	0.00054274	0.00087087	0.00061046	0.000584	0.00067237	0.00045725	0.00080738	0.00110615	0.00076044	0.00059248	0.00041664	0.00068399	0.00041228	0.00056714	0.00061577	0.00060815	0.00074124	0.00064676	0.00028165	0.00048551	0.00050487	0.00050429	2.575e-05	0.00017133
4.155	0.00105318	0.00113418	0.00043569	0.00125786	0.00111353	0.00088627	0.00104975	0.00098306	0.00113595	0.00102541	0.00144897	0.00088045	0.00076799	0.00136248	0.00123943	0.00087061	0.00099599	0.00125132	0.00132986	0.00099507	0.00091871	0.00087817	0.00107697	0.00078859	0.00114121	0.00102585	0.00143795	0.00110716	0.00112537	0.0011119	0.00107473	0.00120447	0.00129383	0.00127341	0.00104509	0.00080722	0.00109076	0.00070395	0.00099635	0.0010173	0.00064791	0.00125977	0.00107482	0.00068398	0.00084706	0.00090179	0.00084846	0.00023359	0.00035612
4.145	0.00122267	0.00119567	0.00112019	0.00140663	0.00130606	0.00105208	0.00115625	0.00117562	0.001358	0.00123052	0.0014474	0.00101973	0.00095514	0.00147749	0.00143308	0.00101815	0.00113544	0.00145093	0.00147173	0.00117718	0.00104325	0.00110626	0.00119226	0.00092297	0.00135865	0.00122671	0.00197692	0.00188091	0.00142544	0.00123634	0.00117782	0.00143453	0.00142409	0.00145259	0.00123796	0.00091344	0.00155597	0.0008365	0.0011796	0.00141077	0.00103271	0.00189398	0.00146043	0.00077954	0.00092772	0.00117949	0.00102853	0.00024443	0.00039602
4.135	0.00269496	0.00220489	0.00177107	0.00249938	0.0021635	0.00265246	0.00258923	0.00168184	0.00239514	0.00245146	0.00561471	0.0017305	0.0017993	0.00278502	0.00310446	0.00262058	0.00220849	0.00252398	0.00227414	0.00270271	0.00244043	0.00205199	0.00235522	0.00250954	0.00217105	0.00275095	0.00231963	0.00278305	0.00215324	0.00201288	0.00252846	0.00198063	0.00242864	0.00219803	0.0021298	0.0022047	0.00272271	0.00218521	0.00350506	0.00260245	0.00189913	0.00256209	0.00268843	0.00238888	0.00201586	0.00206891	0.00211141	0.00076008	0.00090847
4.125	0.0067036	0.00479883	0.00253211	0.00518459	0.00467817	0.00661216	0.00535664	0.0035051	0.00448821	0.00474249	0.016334	0.00319267	0.00371563	0.00666952	0.00626936	0.00593438	0.00411387	0.00342801	0.00376568	0.00470912	0.00500682	0.00415464	0.00425954	0.00524468	0.00473002	0.00732108	0.00442186	0.00365019	0.00458948	0.00424412	0.0061151	0.00341233	0.00318522	0.00446349	0.00507864	0.00507202	0.00384448	0.00497939	0.00992137	0.0064135	0.00336782	0.00545045	0.00700194	0.00584155	0.00450821	0.003108	0.00467197	0.00180347	0.00182755
4.115	0.00626754	0.00380317	0.00419179	0.00411047	0.0042504	0.00739536	0.00512348	0.00294135	0.00383252	0.00397892	0.0152926	0.0026251	0.00317787	0.00591822	0.00678393	0.0077775	0.00389044	0.00521454	0.00437771	0.00647016	0.00708758	0.00555642	0.00476218	0.00605664	0.00370412	0.00653278	0.00412505	0.00373685	0.00374289	0.00353414	0.00527711	0.00445668	0.00373302	0.00378245	0.00454801	0.00525955	0.00661709	0.00576668	0.00942776	0.00615704	0.00482636	0.00510183	0.00650011	0.00728332	0.00634055	0.00472726	0.00468729	0.00153409	0.00172915
4.105	0.00395622	0.00272178	0.00409829	0.00301173	0.00262346	0.00501904	0.00524203	0.00140355	0.00321082	0.00362843	0.00931134	0.00252676	0.00264951	0.00264112	0.00738155	0.00767024	0.00411808	0.00519268	0.00473854	0.00665348	0.00662665	0.00535436	0.00493001	0.00660279	0.00250841	0.00340322	0.00199237	0.00358145	0.00220794	0.00208425	0.00313951	0.00425969	0.0039994	0.00240903	0.00199414	0.00541102	0.00655554	0.00556122	0.00442852	0.0025767	0.00515454	0.00208084	0.00287108	0.00770394	0.00679104	0.00429875	0.00443309	0.00139369	0.00162979
4.095	0.00133646	0.00111076	0.00108781	0.00114308	0.00084431	0.00157184	0.00172202	0.00059726	0.00120842	0.00125557	0.00313887	0.00094524	0.0009488	0.00106483	0.00225436	0.00239701	0.00132332	0.00175437	0.00139263	0.0020118	0.00197416	0.00163362	0.00153773	0.00194553	0.00112414	0.00133281	0.00088444	0.00143476	0.00087755	0.00083732	0.00126507	0.00144643	0.00101709	0.00095765	0.00076484	0.00165771	0.00204938	0.00167527	0.00175554	0.00086964	0.00141551	0.00060894	0.00107205	0.00226271	0.00196062	0.00129591	0.00141285	0.00042079	0.00054904
4.085	0.00031295	0.00027022	-1.169e-05	0.00036336	0.00028321	0.00026269	0.00017055	0.00035183	0.00031202	0.00024788	0.00021192	0.00033289	0.00018749	0.00036458	0.0001854	8.094e-05	0.00021924	0.00065588	0.00011221	0.00018472	0.00015206	0.00018522	0.00022253	0.00010826	0.00046945	0.000384	0.00089744	0.00039801	0.00043505	0.000337	0.00031028	-0.00014369	0.00030424	0.00058091	0.00041883	0.00013635	0.00035283	0.00012258	0.00046733	0.00065502	0.0002039	0.00065181	0.00073855	-4.74e-06	9.331e-05	0.00010732	0.00028885	1.615e-05	0.00014838
4.075	0.00069988	0.00057564	0.00010217	0.00068639	0.00064105	0.00070076	0.00050486	0.00056442	0.00062913	0.00049745	0.0007473	0.00055523	0.00046118	0.00071326	0.00040182	0.00031742	0.00041355	0.00040676	0.00036502	0.00043057	0.0004323	0.00055833	0.00054863	0.00041526	0.00056404	0.00068479	0.00121693	0.00052379	0.00060476	0.00057488	0.00064804	0.00023531	0.0005402	0.00071983	0.0006283	0.00034589	0.00071085	0.00025535	0.00089958	0.0009335	0.00057512	0.0010099	0.00110183	0.00046268	0.00050901	0.00068869	0.0009816	0.00020487	0.00034929
4.065	0.00168136	0.0018403	0.00160084	0.00171897	0.00144999	0.00148911	0.00143652	0.00106157	0.00147048	0.00109728	0.00126146	0.00143551	0.00142423	0.00134946	0.00132552	0.00077113	0.00116014	0.00097384	0.00087669	0.00116296	0.00093281	0.00110824	0.0011256	0.00082268	0.00142573	0.00126722	0.00145783	0.00197976	0.00140625	0.00130536	0.00192116	0.0008989	0.00130333	0.00139799	0.00121042	0.00084256	0.0011767	0.00055163	0.00168097	0.00126747	0.00151287	0.00122402	0.00161743	0.00156597	0.00272278	0.00235277	0.00366577	0.00077505	0.00092059
4.055	0.00031758	0.00031774	0.00093716	0.00039199	0.00031202	0.00047312	0.0004721	0.000226	0.00045956	0.00037624	0.00021555	0.00041008	0.00033265	0.00029066	0.00049051	0.00039941	0.00045267	0.00018237	0.00041312	0.00058818	0.00048787	0.00047081	0.00045565	0.00030427	0.00033008	0.00027874	0.00060749	0.00057867	0.00030827	0.00021621	0.00036784	0.00022734	0.00028702	0.00031719	0.00023608	0.00028314	0.00048007	0.00022686	0.00042085	0.00050296	0.00088357	0.00047309	0.00047095	0.00061542	0.00139475	0.00150922	0.00101572	0.00020452	0.00040785
4.045	0.00015214	0.00013969	-0.00047663	0.00025005	0.00021918	0.00025489	0.00023223	0.00027375	0.00025573	0.00018688	0.0002471	0.00018506	6.314e-05	0.0001966	0.00027373	0.00023567	0.0002118	0.00013204	0.00012651	0.00016004	0.0001384	9.571e-05	0.00016444	0.00015519	0.00038767	0.00036325	0.00066416	9.504e-05	0.00025278	0.00017204	0.00019438	0.00022789	-0.00014164	0.00035531	0.00024896	0.00016383	0.00021672	0.00016696	0.00040347	0.00051999	0.00023399	0.0005168	0.0005487	0.00019164	0.00026127	0.00041696	0.00027554	0.00014129	0.00027732
4.035	0.00017381	0.00019202	0.00014145	0.00022485	0.00016446	0.0002307	0.00019588	0.00024592	0.00023947	0.00017729	0.00019803	0.00020215	2.732e-05	0.00020574	0.0001733	0.00020423	0.00019621	0.00010149	0.00018515	0.00015749	9.865e-05	8.311e-05	0.00014214	0.00011773	0.00026411	0.00024704	0.00070954	0.00047998	0.00023223	0.00017036	0.00018242	-0.0003919	8.109e-05	0.00030651	0.00027191	0.00015177	0.00013141	0.00017294	0.00032698	0.00047984	0.00032199	0.00055889	0.00050287	0.00012894	0.0002412	0.00055451	0.00027875	6.991e-05	0.00022427
4.025	0.00030137	0.00022861	0.00011946	0.00032692	0.00023402	0.00029935	0.00018722	0.000303	0.00018103	0.00021051	0.00025443	0.00024975	9.572e-05	0.00033054	0.00030209	0.00026066	0.00028283	0.00039199	0.00034357	0.00021322	0.00017837	0.00017355	0.00026133	0.00023277	0.00048933	0.00050503	0.00089428	0.00070701	0.00032165	0.00021991	0.00029307	0.00015969	0.00042443	0.00047411	0.00030299	0.00024149	0.00057777	0.00021042	0.00049489	0.00073416	0.00041782	0.0007113	0.00075399	0.00015366	0.00023932	0.00060372	0.00026462	0.00016539	0.00035081
4.015	0.00125164	0.00116059	0.00068825	0.00098691	0.00103448	0.00080202	0.00057939	0.00082848	0.00072695	0.00080953	0.0009692	0.00079104	0.00069332	0.00136498	0.00088018	0.00062149	0.00102147	0.0009133	0.00068601	0.00079432	0.0007771	0.00066117	0.00092329	0.00070582	0.0009908	0.00097757	0.00166338	0.00106735	0.00099826	0.0010476	0.00136775	0.0006402	0.00136298	0.00147348	0.00125255	0.00076835	0.00099399	0.0005521	0.0010084	0.00128008	0.00094118	0.0013991	0.00137786	0.00062032	0.00059202	0.00103873	0.00065645	0.0003245	0.00053219
4.005	0.00217144	0.00223458	0.00246918	0.00181016	0.00204115	0.00158486	0.00148466	0.00144845	0.00180102	0.00202574	0.00217104	0.00195841	0.00190931	0.00258421	0.00281254	0.00205031	0.00258358	0.00277736	0.00221101	0.00291958	0.00255412	0.00212891	0.00265869	0.00230431	0.00188912	0.00194216	0.0021404	0.00273341	0.00197605	0.00220222	0.00242685	0.00219013	0.00347849	0.00276673	0.00221822	0.00236033	0.00260055	0.00146799	0.00169878	0.00182542	0.00209354	0.00187419	0.00195031	0.00206252	0.00158398	0.00244459	0.00170538	0.00096663	0.00117008
3.995	0.00244307	0.00242818	0.00210068	0.00205874	0.00218134	0.00180684	0.00152872	0.00176178	0.00194651	0.00200225	0.00266823	0.00204367	0.00221823	0.00320594	0.0028634	0.00235601	0.00256046	0.00248419	0.00218258	0.00288954	0.00243509	0.00212075	0.00251318	0.0022412	0.00206793	0.00220509	0.00266928	0.00222033	0.00249507	0.00275638	0.00264558	0.0019263	0.00264622	0.00316111	0.00288819	0.00272087	0.00205333	0.00138281	0.00192403	0.00222556	0.00159611	0.00231512	0.00224719	0.00197567	0.00144941	0.00174998	0.00172004	0.00085233	0.00107128
3.985	0.00232583	0.00220587	0.00293541	0.00216643	0.00216502	0.00214982	0.00208218	0.00144056	0.00252291	0.0026003	0.00269446	0.00241082	0.00224557	0.0025825	0.00397147	0.00293051	0.00303763	0.00342373	0.0031383	0.00407471	0.00331868	0.00297594	0.00354104	0.00312189	0.00217304	0.00203604	0.00213674	0.00391702	0.00253047	0.00277268	0.0024299	0.00335989	0.00418001	0.00328403	0.00246603	0.00297676	0.003483	0.00195131	0.00186968	0.00190044	0.00278572	0.00190927	0.00199297	0.0029072	0.00220279	0.00324465	0.00253103	0.0009048	0.00111757
3.975	0.00074411	0.0007266	0.00190255	0.00100923	0.00093541	0.00139288	0.00127526	0.00072421	0.00131504	0.00112863	0.0009585	0.00142486	0.00160039	0.00088436	0.0011626	0.00146303	0.00127472	0.00136676	0.00139557	0.00131849	0.00114768	0.00146468	0.0014111	0.0010839	0.00072934	0.00070718	0.0013509	0.00115494	0.00080886	0.0008305	0.00082594	0.00117472	0.00121831	0.00109199	0.00085499	0.0008556	0.00149006	0.0007552	0.00074653	0.0010303	0.00061929	0.00121062	0.00097702	0.0011823	0.00210399	0.00128654	0.00203907	0.00036657	0.00055462
3.965	0.00141725	0.00140917	0.00451083	0.00176102	0.00146613	0.00200937	0.00251453	0.00103492	0.00202141	0.00194675	0.00151319	0.00243816	0.00264165	0.00170414	0.00213385	0.00214495	0.00226142	0.00344572	0.00262126	0.00282754	0.00224852	0.00290253	0.00295667	0.00213258	0.00139616	0.00130432	0.0020497	0.00260516	0.00171792	0.00181583	0.00160053	0.00209753	0.00261113	0.00230314	0.00174256	0.00163936	0.00300717	0.00131913	0.00131314	0.00161668	0.00143249	0.00184248	0.00172504	0.00243786	0.0046354	0.00236511	0.00301981	0.00034362	0.00058984
3.955	0.00203404	0.00200082	0.00202575	0.00199197	0.00192635	0.00178257	0.00174688	0.0015183	0.00195743	0.00204348	0.0022517	0.00192633	0.00169222	0.0023964	0.00257936	0.00199913	0.00225877	0.0025438	0.00201308	0.00238322	0.00224151	0.00215713	0.00258858	0.00206659	0.00197901	0.00186962	0.00195396	0.00315962	0.0023251	0.00249498	0.00216375	0.00205505	0.00311889	0.00308871	0.00241557	0.00192056	0.00243846	0.00154511	0.00177592	0.00170606	0.00184704	0.00181771	0.00191987	0.00183581	0.00165677	0.00246798	0.00187783	0.00075451	0.0010025
3.945	0.00238059	0.00241826	0.00261367	0.00229778	0.00216297	0.00210666	0.00201932	0.00194857	0.00237623	0.00223642	0.00256658	0.00224382	0.00201726	0.00234082	0.00292814	0.00226579	0.00274936	0.00315591	0.00236808	0.00253802	0.00293435	0.00243132	0.00289531	0.00243172	0.00215718	0.00198241	0.00268188	0.0031455	0.00240157	0.00241203	0.00256743	0.00227143	0.00294559	0.00303183	0.00246205	0.00226744	0.00273549	0.00184158	0.0018513	0.00197785	0.00247801	0.00221859	0.00219857	0.00181721	0.00186315	0.0026533	0.00193632	0.0010676	0.00137311
3.935	0.00217211	0.00227403	0.00292469	0.00218813	0.00202768	0.00183712	0.00189276	0.00153689	0.00194689	0.00193075	0.00212531	0.00189206	0.00155019	0.00199532	0.0025839	0.00177917	0.00212086	0.0026693	0.00202913	0.0022841	0.00216445	0.00194634	0.00218456	0.0018752	0.00202733	0.00203271	0.00213396	0.00288486	0.00203941	0.00220746	0.00239247	0.00263968	0.00351068	0.00303804	0.00233321	0.00210199	0.00284638	0.00186304	0.00222197	0.00180085	0.00262813	0.00204125	0.00236528	0.00180823	0.00177925	0.00444863	0.00166306	0.00100406	0.0013026
3.925	0.00156705	0.00146968	0.0023815	0.00157793	0.00175171	0.00142714	0.00110183	0.00149094	0.00138639	0.0012711	0.00163712	0.00140848	0.00117966	0.00162993	0.00157318	0.00131662	0.00155907	0.00201219	0.00108118	0.00128178	0.00118225	0.00144745	0.00129215	0.00115604	0.00151321	0.00140069	0.00265478	0.00216353	0.00160135	0.00174552	0.00164711	0.00129106	0.00249588	0.00243295	0.00181254	0.00155169	0.00235696	0.00137046	0.00127415	0.0018731	0.00117694	0.00215721	0.00167244	0.00072405	0.00084051	0.00201529	0.00136716	0.00023814	0.00060046
3.915	0.0146481	0.0158796	0.0111681	0.0141415	0.0155789	0.0113935	0.0111487	0.0129388	0.012839	0.0116843	0.0104852	0.0122825	0.011422	0.0152985	0.0101528	0.0115543	0.0134813	0.0116847	0.0111146	0.00812266	0.0107319	0.0100916	0.0106395	0.0116685	0.0169791	0.0163126	0.0170978	0.0159439	0.0170854	0.0160042	0.0153107	0.00892925	0.0141059	0.0159338	0.0134156	0.00843264	0.00984114	0.0109791	0.0136811	0.0174505	0.0106018	0.0163203	0.0151047	0.0111862	0.0117211	0.0143775	0.0131491	0.00668692	0.00667075
3.905	0.0076752	0.00722769	0.0140762	0.00800118	0.00654544	0.00722601	0.0111869	0.00504249	0.0089918	0.00789512	0.00543379	0.00925298	0.00746493	0.00446716	0.0110431	0.0121048	0.0123937	0.0198635	0.0173257	0.0102841	0.0115371	0.0140629	0.0149641	0.0150116	0.00649238	0.00533024	0.00497656	0.0142458	0.00634566	0.0061648	0.00648094	0.0101906	0.0149164	0.00618267	0.00420183	0.00699427	0.0126497	0.00946663	0.00543941	0.00493964	0.0129196	0.00434542	0.00450527	0.00908418	0.00979471	0.014046	0.00914844	0.00335839	0.00417431
3.895	0.0149085	0.0179909	0.0130551	0.0150081	0.0171574	0.0126233	0.0124218	0.0148589	0.0144162	0.0137003	0.0105006	0.0141566	0.0134462	0.0171106	0.011592	0.0131699	0.0152754	0.0125504	0.0121709	0.00970153	0.0123347	0.0112486	0.011672	0.0131343	0.0193382	0.0180213	0.0166148	0.0187373	0.0184519	0.0178126	0.0167308	0.0112501	0.016161	0.01807	0.0156008	0.0106077	0.0112873	0.0132343	0.0133953	0.0168378	0.0136473	0.0145922	0.0147511	0.0133804	0.0140389	0.0167994	0.0152353	0.00846517	0.00838201
3.885	0.00491635	0.00633328	0.0131676	0.00565049	0.00555224	0.00579172	0.00787992	0.00434501	0.00737121	0.007639	0.00335939	0.0084056	0.00708269	0.00333906	0.00833844	0.0108675	0.0102105	0.011502	0.0116221	0.00861637	0.0102317	0.00966731	0.00868701	0.00999863	0.00569603	0.00417545	0.00318369	0.0125459	0.00510189	0.0050475	0.00526921	0.00889349	0.0111036	0.00526643	0.00376196	0.00751286	0.00998561	0.00964438	0.00363773	0.00332484	0.0111124	0.00279029	0.00311364	0.0102095	0.0121846	0.0135502	0.00936535	0.00414545	0.0048523
3.875	0.00158478	0.00182785	0.00172062	0.00158214	0.00164637	0.0016827	0.00136396	0.0021352	0.00178322	0.00179932	0.00154314	0.00193995	0.001978	0.0015569	0.0017541	0.00133111	0.00170717	0.00164541	0.00131568	0.00146619	0.00130149	0.00157201	0.00153704	0.00142286	0.00190087	0.00175974	0.00235654	0.00223866	0.00183951	0.001979	0.00189422	0.00227076	0.00272768	0.00202887	0.00216626	0.0020786	0.00178855	0.00180747	0.00203675	0.00219687	0.00253095	0.00202914	0.00211747	0.00136182	0.00133768	0.00140088	0.00157173	0.0012367	0.00146917
3.865	0.00217215	0.00194985	0.00204169	0.00198074	0.00277221	0.00209061	0.00149131	0.00234548	0.00194291	0.00167181	0.00203385	0.00190191	0.00174371	0.00248009	0.00190626	0.00185541	0.0020515	0.00210926	0.00157041	0.00159316	0.00177765	0.00207795	0.00180411	0.00170299	0.0021626	0.00230789	0.00466522	0.00239893	0.00258004	0.00245523	0.0021003	0.00175495	0.0026235	0.00312063	0.00265462	0.0019015	0.00176035	0.00183098	0.00202221	0.00344508	0.00173709	0.00380554	0.00303905	0.00172213	0.0017008	0.00271885	0.0024645	0.0008818	0.00120438
3.855	0.0113079	0.0134775	0.0122705	0.0115235	0.012494	0.00935415	0.0104144	0.0088135	0.0114058	0.0109954	0.0079245	0.011681	0.0103975	0.0120966	0.0108207	0.0121457	0.0135973	0.012081	0.0118052	0.00949601	0.0116454	0.0106981	0.010991	0.0122494	0.0137252	0.0119815	0.0103599	0.0165362	0.0131938	0.0128593	0.0123969	0.00937197	0.0139804	0.0137979	0.0102825	0.0086486	0.010645	0.0110816	0.00873528	0.0100381	0.0112756	0.00913028	0.00909043	0.0123768	0.0132044	0.0159667	0.0134503	0.00645435	0.00669331
3.845	0.00875977	0.00946875	0.0110289	0.00845565	0.0103294	0.0077891	0.0079548	0.00693828	0.00881176	0.00855136	0.00619629	0.00875121	0.00774219	0.00891375	0.00916411	0.0104014	0.0106506	0.0105542	0.0103588	0.00848008	0.0100952	0.00968414	0.00904485	0.00978344	0.00998343	0.00904921	0.0117594	0.0134564	0.0101937	0.0097197	0.00888499	0.00844353	0.0117502	0.0109722	0.00818691	0.00699736	0.0091676	0.00887445	0.00662769	0.00971541	0.00937275	0.00996961	0.00851106	0.00973327	0.0104221	0.0130305	0.0103698	0.00453201	0.00500915
3.835	0.0166994	0.0206185	0.0221336	0.0171953	0.0188825	0.0145086	0.0170537	0.0132765	0.018099	0.0174852	0.0112402	0.0183773	0.0165208	0.017432	0.0169397	0.0208778	0.0219738	0.0207933	0.0205073	0.0155586	0.0197904	0.0177936	0.0175726	0.0200956	0.0207499	0.0179976	0.0114635	0.0266622	0.0192558	0.0186383	0.0185707	0.0154097	0.0224032	0.0192162	0.0141364	0.0132733	0.0174873	0.0183379	0.0125777	0.0132826	0.0191825	0.0103354	0.0119935	0.0204682	0.0228031	0.0269435	0.0211519	0.0104011	0.0106858
3.825	0.00552691	0.00678831	0.0088407	0.00568906	0.00597442	0.00501879	0.00651986	0.0038594	0.00664712	0.0064047	0.00375576	0.00670756	0.00605084	0.00501665	0.00672236	0.00844024	0.00835907	0.00819172	0.00851812	0.00639082	0.00796504	0.0074314	0.0068133	0.00780918	0.00650304	0.00524046	0.00361984	0.0105459	0.00591189	0.00580029	0.00591474	0.00613216	0.00844923	0.00616646	0.0040862	0.00507197	0.00684436	0.00717625	0.00391397	0.00387487	0.00809292	0.00301158	0.00375218	0.00812791	0.00910885	0.00979024	0.00781444	0.00375705	0.00400515
3.815	0.00141864	0.00118336	0.00105713	0.00119569	0.00113548	0.00108947	0.00106938	0.00106539	0.00128838	0.00110985	0.00119704	0.00120456	0.00123303	0.00122471	0.00153327	0.00126415	0.00137344	0.00120678	0.00133205	0.001308	0.00138132	0.0016607	0.00143017	0.00135149	0.00141077	0.00140385	0.00185664	0.00185102	0.00134916	0.00133591	0.00118461	0.00103696	0.00151527	0.00166139	0.00126505	0.00106101	0.00102362	0.00125095	0.00135984	0.00162126	0.00163238	0.0015003	0.00168385	0.00131041	0.0013189	0.00087695	0.00140728	0.00072392	0.00089485
3.805	0.0018828	0.00141633	0.00118848	0.00164531	0.00152036	0.00140218	0.00117926	0.00150948	0.00133033	0.00118805	0.00175381	0.0011814	0.00122585	0.00180321	0.00178737	0.00138045	0.00155613	0.00141892	0.00123958	0.00156272	0.00138236	0.00157993	0.00146924	0.00145896	0.00148546	0.00158367	0.00241466	0.00161597	0.00155833	0.00166728	0.00148801	0.00105109	0.0013994	0.00208076	0.00162783	0.00121098	0.00116503	0.00112344	0.00169259	0.00196105	0.00147965	0.00210101	0.00192089	0.00116341	0.00137206	0.00138708	0.00144199	0.0004806	0.00077616
3.795	0.00467963	0.00353264	0.002906	0.0039924	0.00424377	0.00360353	0.00286463	0.00401696	0.00334198	0.00298186	0.00452507	0.00265441	0.00285887	0.00538148	0.00410501	0.00340548	0.00379705	0.00337114	0.00301608	0.00386331	0.00345295	0.00351301	0.0032943	0.00368806	0.00385557	0.00430906	0.0059375	0.00381929	0.00419032	0.00383525	0.00375649	0.00307925	0.00408544	0.00456733	0.00414839	0.00269279	0.00292061	0.00220868	0.00372146	0.00505599	0.00303564	0.00567381	0.00459257	0.00242607	0.00269933	0.00320988	0.00284344	0.00147353	0.00185746
3.785	0.0112936	0.0118487	0.0120037	0.0107102	0.0115775	0.00936314	0.00988889	0.00909689	0.0110644	0.0104806	0.00949299	0.0102957	0.00983518	0.0126111	0.0129489	0.0123833	0.0135386	0.0126477	0.0117569	0.0119264	0.0124245	0.0114285	0.011281	0.0127805	0.0115634	0.0107421	0.0102616	0.0145573	0.0116531	0.0110614	0.0112501	0.00858624	0.0119468	0.0118754	0.0096562	0.00881122	0.0104882	0.00959361	0.00825951	0.0098955	0.01036	0.00974707	0.00888174	0.010764	0.0112347	0.0137199	0.0110728	0.00564328	0.00596302
3.775	0.0100384	0.0109997	0.0136133	0.00949132	0.0101869	0.0088631	0.0100147	0.00780805	0.0111825	0.0106219	0.00918171	0.0100509	0.0095424	0.0109665	0.0149984	0.0134852	0.013927	0.014917	0.0132981	0.0148776	0.0145009	0.0126463	0.0121796	0.0134678	0.0102822	0.00907716	0.00698295	0.014668	0.0101144	0.0100502	0.0104931	0.00935671	0.012467	0.0108249	0.00807006	0.00964763	0.0123219	0.0101887	0.00750261	0.00711046	0.0113519	0.00653366	0.00728782	0.0116219	0.0113456	0.014569	0.0107738	0.00560967	0.00598773
3.765	0.00768917	0.00842009	0.00859632	0.00743451	0.00803157	0.00692444	0.00727331	0.00630358	0.00811401	0.00762438	0.00690998	0.00740795	0.0070997	0.00875047	0.00968117	0.00901337	0.00980611	0.0100026	0.00875278	0.00967772	0.00942273	0.00860938	0.00847958	0.00916336	0.00840459	0.00772267	0.00723152	0.0107548	0.00839718	0.00806003	0.00803622	0.00671064	0.0091915	0.00892445	0.00682429	0.00681982	0.00827563	0.00730096	0.00684054	0.00688219	0.00858067	0.00652694	0.00712391	0.00843946	0.00798854	0.00975694	0.00832853	0.00417284	0.00447252
3.755	0.00500825	0.00525863	0.00634436	0.00486585	0.00526905	0.0044935	0.00476141	0.00360902	0.00513588	0.00483458	0.00379038	0.00491735	0.00440345	0.00485948	0.00540744	0.00563661	0.00593428	0.00683347	0.00556831	0.00516749	0.00559265	0.00581349	0.0053645	0.00556054	0.00523659	0.00474307	0.00558873	0.007772	0.00527017	0.00498173	0.00487607	0.00504058	0.00672177	0.00588498	0.00416789	0.00386956	0.00579169	0.0046795	0.00425699	0.00445931	0.00618571	0.00463223	0.00446134	0.00579	0.00660694	0.00816398	0.00638948	0.00272746	0.00332369
3.745	0.00998311	0.0113372	0.0113865	0.00993349	0.0116666	0.0086915	0.0092702	0.00807695	0.0100682	0.00952249	0.00683958	0.0099804	0.00903652	0.0101899	0.00929343	0.0110013	0.0117187	0.012027	0.0107126	0.00844493	0.0104769	0.0102004	0.00973447	0.010823	0.0116151	0.0104735	0.0115318	0.014643	0.011399	0.0107017	0.0104797	0.00822956	0.0121323	0.0116885	0.00875923	0.00727227	0.0099509	0.0096435	0.00763385	0.00998018	0.0101801	0.00977405	0.00879318	0.0107098	0.0126118	0.0144332	0.0119644	0.00640336	0.00669474
3.735	0.0139635	0.0167995	0.0185661	0.0143874	0.0157345	0.0121133	0.0142319	0.0108745	0.0149938	0.0143835	0.0094311	0.014987	0.0135325	0.0140542	0.0136329	0.0170785	0.0178709	0.0170932	0.0167367	0.0127504	0.016011	0.0148043	0.014236	0.0161852	0.0168229	0.0146002	0.00978338	0.0224438	0.0156541	0.0150651	0.015099	0.012602	0.0181357	0.0158725	0.0114799	0.0108637	0.0142705	0.014931	0.0103726	0.0109858	0.0160047	0.00886798	0.0101776	0.0167274	0.0186785	0.0218171	0.0173698	0.00860936	0.00903708
3.725	0.0146873	0.0170722	0.0128033	0.0141423	0.0167273	0.0117123	0.0120767	0.012668	0.0140836	0.0131935	0.0100746	0.0130913	0.0126295	0.0158381	0.0108744	0.0132121	0.0147213	0.0116694	0.0121634	0.00933885	0.0118776	0.0113107	0.0110161	0.0124224	0.0180866	0.0166334	0.0152732	0.0175996	0.0171333	0.0163095	0.015824	0.010195	0.0145132	0.016917	0.0138183	0.00922207	0.00985004	0.0123365	0.0123611	0.0152933	0.0123505	0.0137002	0.0134106	0.0129113	0.0134577	0.0149768	0.0147002	0.00799198	0.00788516
3.715	0.011253	0.0134901	0.0207851	0.0114708	0.012393	0.0103605	0.0132463	0.00842723	0.0128282	0.0124683	0.00722815	0.0138618	0.012016	0.0100265	0.0137445	0.0174891	0.0176107	0.0191099	0.0176925	0.0134194	0.0166609	0.0155487	0.0145063	0.0167045	0.0134943	0.0109563	0.00808855	0.0225318	0.0119469	0.0117974	0.0119922	0.0132887	0.0194644	0.0122156	0.00907183	0.0114041	0.0156179	0.0147318	0.0100374	0.00905229	0.0179652	0.00780606	0.0082348	0.016884	0.019852	0.023349	0.0165409	0.00767494	0.00862794
3.705	0.00674315	0.00785628	0.00862965	0.00649511	0.00713908	0.00560325	0.00660182	0.00537396	0.0070061	0.00665325	0.00472419	0.00697116	0.00663829	0.00658036	0.00648802	0.00788856	0.00829714	0.00764882	0.00785835	0.0061758	0.00746017	0.00719239	0.00666057	0.00748459	0.00820714	0.00718151	0.00534241	0.0103716	0.00739324	0.00722248	0.00723276	0.00626941	0.00864014	0.00720001	0.00589812	0.00542788	0.00682055	0.00710369	0.00639195	0.00640305	0.00839632	0.00517178	0.00594016	0.00769568	0.00860357	0.00888944	0.0079219	0.00439077	0.0046983
3.695	0.00168255	0.00147017	0.00216118	0.00126988	0.00137625	0.00129908	0.00149479	0.00144783	0.0016089	0.00138159	0.00160926	0.00132376	0.00166829	0.00138605	0.00148377	0.0015389	0.00156908	0.00186706	0.00164569	0.00157139	0.00145125	0.00176557	0.00139079	0.00135885	0.00166302	0.00146425	0.00177533	0.00277204	0.00136997	0.00152808	0.00169115	0.00180209	0.00173756	0.0013621	0.00138684	0.00131898	0.0016989	0.0014699	0.00208516	0.00202059	0.00249865	0.0015676	0.00187502	0.00156585	0.00208472	0.00111666	0.00212967	0.0009323	0.00132735
3.685	0.00183787	0.00158339	0.00127794	0.00157142	0.00168605	0.0014628	0.00162984	0.00160166	0.00175884	0.0015799	0.00206147	0.00155764	0.00163578	0.00193801	0.00145059	0.00127287	0.00143481	0.00114444	0.00125725	0.00132986	0.00120762	0.00155028	0.00151484	0.00133868	0.00168911	0.00175294	0.00276784	0.00199935	0.00179346	0.0018028	0.00174535	0.00144983	0.00158737	0.00206174	0.00192281	0.00113192	0.00108041	0.00130366	0.00210581	0.00263286	0.00171265	0.00370504	0.00280923	0.00123862	0.00153237	0.00096611	0.00201477	0.00100695	0.00153775
3.675	0.00224561	0.00194212	0.00220675	0.00191517	0.00199475	0.00195011	0.00229691	0.00192001	0.00242506	0.002239	0.00252963	0.00195489	0.00203148	0.00230104	0.00243555	0.00192607	0.00211864	0.0024232	0.00177765	0.00198378	0.00197043	0.00230406	0.00226277	0.00203846	0.0021162	0.00213405	0.00344717	0.00373908	0.0022182	0.0022573	0.00201322	0.00250765	0.00286946	0.00261009	0.00231035	0.00151853	0.00171423	0.00165998	0.00255848	0.00334498	0.00340938	0.00550289	0.00366984	0.00195704	0.00208471	0.00212026	0.00217892	0.00144956	0.00221017
3.665	0.00182331	0.00153463	0.00176472	0.00139132	0.0014639	0.00147015	0.00168044	0.00146977	0.00177194	0.00163447	0.001728	0.00162242	0.0015279	0.00164086	0.00310797	0.00187469	0.00195698	0.00169279	0.00163298	0.00174292	0.00205567	0.00237849	0.00173119	0.00193041	0.00181707	0.00181013	0.00296364	0.00339263	0.00176779	0.00186425	0.00152327	0.00178111	0.0028426	0.00205006	0.00200519	0.001502	0.00164618	0.00150545	0.00272384	0.00431183	0.00353423	0.00776172	0.00474125	0.00154075	0.00272752	0.00133165	0.00179701	0.00148229	0.00254626
3.655	0.00157606	0.00132922	0.0012187	0.00123735	0.00127275	0.00129022	0.00137647	0.00137804	0.00144179	0.00130722	0.00147796	0.00128751	0.00123215	0.00143249	0.00197412	0.00125668	0.0014593	0.00132339	0.00121781	0.00124949	0.00141963	0.00163598	0.00130638	0.00132357	0.00165925	0.00164517	0.00304221	0.00289645	0.00156126	0.00157491	0.00129324	0.00154347	0.0020651	0.00179439	0.00184559	0.00120159	0.0013018	0.00112928	0.00266303	0.00436923	0.00301184	0.00876669	0.00489198	0.00119163	0.00204221	0.00086278	0.00151239	0.00298724	0.00479604
3.645	0.00151914	0.00127631	0.00180441	0.0012723	0.00122418	0.00143809	0.00135111	0.00120781	0.00148679	0.00121971	0.00151321	0.00133511	0.00126337	0.00122833	0.00319046	0.00139154	0.00154492	0.00149881	0.00110278	0.00152918	0.0015249	0.00204293	0.00127852	0.00158323	0.00138183	0.00132287	0.00197392	0.00270839	0.00124434	0.00134812	0.00125299	0.00187289	0.00172402	0.0014779	0.00134778	0.00111523	0.00127398	0.00094127	0.00193183	0.00232464	0.00271866	0.00360458	0.00260053	0.00136674	0.0030188	0.00129481	0.00187612	0.00645007	0.0145425
3.635	0.00101145	0.00078807	0.00061637	0.00080867	0.00089066	0.00095249	0.00068955	0.00090712	0.00087323	0.00064141	0.00100491	0.00070684	0.00073243	0.00086854	0.00071452	0.00057888	0.00062424	0.00061137	0.00054637	0.00059584	0.00056397	0.00081309	0.00062839	0.00059207	0.00080529	0.00089063	0.00132994	0.00126569	0.00075929	0.00090937	0.0008679	0.00054921	0.00081612	0.0009209	0.00094895	0.00056189	0.00048139	0.00054184	0.00114086	0.00125109	0.00107184	0.00114143	0.0013833	0.00056229	0.00092693	0.0003657	0.00108745	0.177074	0.190263
3.625	0.00233406	0.0022026	0.00139129	0.00221749	0.00212437	0.00191925	0.00188342	0.00183496	0.00206652	0.00168175	0.00253481	0.00169313	0.00190682	0.00260017	0.00130716	0.00096929	0.00117591	0.00102706	0.00099072	0.00125249	0.00099444	0.00132751	0.00129048	0.00101954	0.00199796	0.00224853	0.00290148	0.00154257	0.00228061	0.00220137	0.00227709	0.00120936	0.0015623	0.0024592	0.00216183	0.00102251	0.00088866	0.00092408	0.00210151	0.00214283	0.00135133	0.00228511	0.00226534	0.00148045	0.00192431	0.00125473	0.0026353	0.0352761	0.0159266
3.615	0.0033935	0.00343225	0.00352679	0.00333072	0.00331147	0.00323044	0.00399092	0.00249481	0.00397203	0.00387533	0.00395166	0.00326519	0.00327541	0.00347072	0.00305635	0.00228898	0.00247006	0.0022034	0.00226072	0.00301692	0.00223911	0.00238605	0.00289093	0.00217167	0.00304721	0.00311732	0.00300025	0.0044783	0.00318607	0.00322345	0.00337025	0.00309294	0.00348039	0.00367574	0.00282022	0.00217308	0.00251047	0.00190831	0.00270506	0.00248481	0.00384958	0.00244442	0.00275017	0.00374212	0.00327929	0.00373531	0.00373255	0.00506686	0.00341548
3.605	0.0010369	0.00093155	0.00161406	0.00106582	0.00106955	0.00118821	0.00116485	0.00092236	0.00129904	0.00106311	0.00109088	0.0010766	0.00107837	0.00092311	0.00096746	0.00100647	0.00086672	0.00080709	0.00093805	0.0011238	0.0008889	0.00103946	0.00092949	0.00081451	0.00092895	0.00090972	0.0016344	0.00115959	0.00096589	0.00098442	0.00097757	0.00110326	0.0015162	0.00128624	0.00092415	0.0007022	0.00079113	0.00070969	0.00093144	0.00124687	0.00123983	0.00124621	0.001218	0.00105226	0.00129677	0.00130835	0.00140524	0.0020441	0.0011725
3.595	0.00187329	0.00170947	0.00154501	0.00201181	0.00178631	0.00182673	0.00165947	0.00150368	0.00199669	0.00162974	0.00210131	0.00178263	0.00171961	0.00193855	0.00191633	0.00161464	0.00171935	0.00152926	0.00150579	0.00212763	0.00169485	0.00169911	0.00201173	0.00156873	0.00174076	0.00176009	0.0023112	0.00209053	0.0018879	0.00170567	0.00183168	0.00171752	0.00226791	0.00228421	0.00172761	0.00136128	0.00154133	0.00121461	0.00181366	0.00232679	0.00188892	0.00235015	0.00232847	0.00163195	0.00135278	0.00155183	0.00168867	0.00183321	0.00128325
3.585	0.002296	0.00221797	0.00183283	0.00273818	0.00227286	0.00234186	0.00164833	0.00161704	0.00280366	0.00218129	0.00288212	0.0021075	0.00201205	0.00204444	0.00208762	0.00175104	0.00177641	0.00152681	0.00150347	0.00221534	0.00153365	0.0016625	0.00201637	0.00161252	0.00210781	0.00212456	0.00269179	0.00264282	0.00213631	0.00207277	0.00242928	0.00267257	0.00282643	0.00249576	0.00261859	0.00147145	0.00179444	0.00132403	0.00240202	0.00244304	0.00236123	0.00236695	0.00282343	0.00156874	0.00134217	0.00167348	0.00177285	0.00157756	0.00116486
3.575	0.00124145	0.00086662	0.00160673	0.00117091	0.00130079	0.00129757	0.00084696	0.00110463	0.00129954	0.0010584	0.00124809	0.0009911	0.00091706	0.00102411	0.00236769	0.0012582	0.00126509	0.00138091	0.00097826	0.00122942	0.00120139	0.00166684	0.0010864	0.00128373	0.00124061	0.00129233	0.00364506	0.00202447	0.00123876	0.00129221	0.00097995	0.00182764	0.00198912	0.00200629	0.00133776	0.00108817	0.00139797	0.00081188	0.0017431	0.00221716	0.00163971	0.00310294	0.00227812	0.0008852	0.00180815	0.00172089	0.0013173	0.00121374	0.0010185
3.565	0.0119584	0.0113462	0.0142755	0.00971004	0.0109148	0.00882722	0.00712874	0.00731694	0.0121035	0.0122619	0.0122253	0.0113667	0.00772572	0.00897429	0.0178756	0.00724615	0.00829672	0.00826775	0.00668389	0.00985886	0.0083523	0.00867434	0.00940425	0.00773902	0.0113483	0.0115541	0.0132437	0.0179818	0.0140381	0.0153213	0.0107455	0.00911871	0.0149922	0.0176955	0.0108164	0.00771037	0.0090755	0.00586541	0.0145337	0.0116785	0.0137355	0.0146865	0.0156932	0.011102	0.0121457	0.0125526	0.0115167	0.00398487	0.00383644
3.555	0.0069505	0.00793626	0.00908216	0.00687775	0.00864776	0.00675773	0.00625344	0.00711157	0.00742441	0.00725376	0.00506967	0.00725929	0.00656039	0.00697526	0.00717502	0.00734638	0.00757298	0.0067073	0.00678282	0.00564573	0.00661819	0.00664716	0.00600854	0.006837	0.00824634	0.00773904	0.00888002	0.00977036	0.00826623	0.00768792	0.00722786	0.00678721	0.00838932	0.0079784	0.00701101	0.00606634	0.00653031	0.00702084	0.00615348	0.00841529	0.00777846	0.00780862	0.00729949	0.0071298	0.0084562	0.00907294	0.00812231	0.00400239	0.00386472
3.545	0.00633041	0.00788613	0.0102368	0.00683121	0.00748514	0.00658691	0.00677953	0.00721867	0.00731269	0.00720297	0.00441886	0.00776186	0.0070787	0.00611537	0.00704096	0.0081276	0.00804502	0.00858621	0.00812038	0.00623151	0.00748361	0.00736848	0.00643244	0.00743392	0.00769413	0.00686119	0.00543523	0.0101184	0.00717905	0.0072282	0.00689336	0.00782239	0.00911193	0.00701202	0.00677687	0.00705022	0.00760028	0.00788591	0.00559119	0.00580844	0.00863171	0.00521966	0.00515783	0.00781171	0.00967359	0.0110546	0.00860858	0.00394723	0.0039037
3.535	0.00809166	0.0102436	0.008208	0.00864314	0.00903913	0.00726082	0.0077088	0.00810749	0.00874275	0.00858031	0.00569795	0.00887875	0.00835513	0.00843242	0.00656423	0.00804645	0.00881804	0.00671815	0.00772023	0.00584205	0.00714929	0.00670336	0.00675979	0.00771939	0.0100562	0.00893136	0.00547758	0.009422	0.00915778	0.00923081	0.00913284	0.00689041	0.00805603	0.008865	0.00795838	0.00733552	0.0063301	0.00836638	0.00701656	0.00627338	0.00731703	0.00509444	0.00598553	0.00773258	0.00837235	0.00899421	0.00932222	0.0047941	0.00433877
3.525	0.00156455	0.00161188	0.00556076	0.0015494	0.00180099	0.00202521	0.0024696	0.00096328	0.00214686	0.00196701	0.00106875	0.00231282	0.00174692	0.00098705	0.00272394	0.00374263	0.00313429	0.00526044	0.00367995	0.00313525	0.00351407	0.00346712	0.00295512	0.00331338	0.00148484	0.00108849	0.00122934	0.00549496	0.00120719	0.00127918	0.00139264	0.00324608	0.00451151	0.00170438	0.00086801	0.00229834	0.00407255	0.00299217	0.00115834	0.00096294	0.00436659	0.00090943	0.00102201	0.00381912	0.00495216	0.00641832	0.00366837	0.00127536	0.00169526
3.515	0.00604763	0.00731095	0.00515453	0.0062978	0.00711342	0.00524222	0.00578092	0.00491528	0.00636407	0.00599731	0.00400726	0.0064433	0.00569787	0.00626854	0.0053339	0.00657465	0.0073581	0.00534905	0.0061569	0.00467378	0.00589558	0.0055788	0.00586066	0.00669756	0.00745485	0.00644093	0.00521868	0.00752662	0.00687209	0.00662851	0.00671554	0.00382092	0.00630582	0.0070074	0.00517446	0.00442956	0.00470473	0.00590764	0.00453957	0.00523486	0.00483442	0.00440337	0.004629	0.00633012	0.00697294	0.00701632	0.00755187	0.00463571	0.00455218
3.505	0.00450852	0.00349787	0.00405999	0.00363917	0.00686015	0.00444826	0.00199402	0.00512064	0.00328314	0.00274014	0.00313323	0.0025941	0.0027241	0.00502897	0.00189455	0.00304788	0.00263584	0.00377138	0.00281802	0.0018911	0.00280626	0.00300717	0.00195191	0.00206714	0.00477147	0.00588123	0.0113826	0.0037421	0.00642593	0.00446671	0.00425018	0.00316643	0.00378728	0.00527422	0.00563149	0.00179357	0.00315089	0.00254093	0.00456143	0.00994448	0.00259195	0.00962807	0.00788907	0.00228088	0.00265402	0.00463297	0.00337482	0.00144634	0.00148549
3.495	0.0131413	0.0171462	0.0194228	0.0140996	0.0141953	0.0110357	0.0145114	0.00918834	0.0149994	0.0145051	0.00802207	0.0155538	0.0134646	0.012775	0.0142078	0.0181447	0.0189975	0.018123	0.0177978	0.0131522	0.0167113	0.0152017	0.0147773	0.0172222	0.0161461	0.0126479	0.00568309	0.0223405	0.0136286	0.0142955	0.0147568	0.0126472	0.0188485	0.0148646	0.0093437	0.0112309	0.015063	0.0157779	0.00821479	0.00619224	0.0157566	0.0050003	0.00592313	0.0175284	0.0199455	0.0235126	0.0181845	0.00893557	0.00913595
3.485	0.0161997	0.019636	0.0146592	0.0164059	0.018741	0.0135473	0.0150363	0.0127501	0.0165544	0.0157513	0.0102787	0.0166931	0.0152139	0.0165959	0.0139782	0.0172708	0.0194901	0.013947	0.0163048	0.0121887	0.0152677	0.0146001	0.0149996	0.0173179	0.0196052	0.0171008	0.0141673	0.0196189	0.0183249	0.0175274	0.0178207	0.0107825	0.0162987	0.0180762	0.0136192	0.0113584	0.0117578	0.0155466	0.0115973	0.0138187	0.0130062	0.0128744	0.0120853	0.0167806	0.0180052	0.0182953	0.0192495	0.00971031	0.00953084
3.475	0.0131216	0.014761	0.0183746	0.0126593	0.0144057	0.0108261	0.0123728	0.00936225	0.013312	0.0122687	0.00772149	0.013225	0.0113385	0.0123357	0.0119769	0.0154201	0.01576	0.0163959	0.0160212	0.0111702	0.0150788	0.0138289	0.0124514	0.0140193	0.0149964	0.0133137	0.0108106	0.0207863	0.0140228	0.0129816	0.0130432	0.0123615	0.0173814	0.0138893	0.0110933	0.00961187	0.0133432	0.0134216	0.00961514	0.0111449	0.0150397	0.010408	0.00980505	0.0151673	0.0172532	0.0213473	0.0154088	0.00775104	0.00787621
3.465	0.010885	0.0136612	0.014577	0.0113705	0.0129398	0.0101138	0.0111065	0.010316	0.0121548	0.0118477	0.00685794	0.0125607	0.0113342	0.0108404	0.0105108	0.0135802	0.0140022	0.0128343	0.0132318	0.00983189	0.0126244	0.0115088	0.0109899	0.0127098	0.0135519	0.0117073	0.00879678	0.0167739	0.0126121	0.0121764	0.0119857	0.0103999	0.0142821	0.0119131	0.010107	0.00996332	0.0112251	0.0128034	0.0081251	0.0091521	0.0123549	0.00775652	0.00796748	0.0130308	0.0147728	0.0168583	0.0136065	0.00689511	0.00686489
3.455	0.00361782	0.00508659	0.00924449	0.00427345	0.0043099	0.00419338	0.00521322	0.00390265	0.00524836	0.00530833	0.00214923	0.00585095	0.00498896	0.00267699	0.0052969	0.00713721	0.00669878	0.00803306	0.00721459	0.00545276	0.00686849	0.006221	0.00543311	0.00634223	0.00459452	0.00341023	0.0015943	0.0094458	0.00385027	0.00395628	0.00393841	0.00642614	0.00790176	0.00374026	0.00317856	0.00544029	0.00658707	0.00670504	0.00253455	0.00197658	0.00740143	0.00147744	0.00177729	0.00685514	0.0080752	0.00958418	0.006149	0.00299724	0.00326794
3.445	0.00143772	0.00146904	0.00151039	0.001519	0.00190626	0.00186159	0.00109177	0.00243439	0.00162547	0.00155826	0.00094672	0.00167418	0.00159463	0.00118636	0.00099866	0.00109299	0.00113282	0.00108014	0.00092775	0.00101437	0.00108443	0.0013202	0.00105454	0.00108118	0.00160167	0.00165862	0.0026405	0.00127977	0.00171466	0.00160297	0.00136996	0.00207359	0.00128966	0.00155846	0.00202215	0.0022816	0.00119308	0.00175307	0.00156882	0.00202954	0.00133888	0.0021715	0.00167372	0.00094684	0.00083133	0.00118717	0.00133712	0.00076332	0.00083702
3.435	0.00687012	0.00764464	0.00691452	0.00707801	0.0078706	0.00640915	0.00619493	0.0065719	0.00710389	0.00668724	0.0046605	0.0069563	0.00644358	0.00663599	0.00581179	0.00712385	0.00754961	0.00685253	0.00662047	0.00549799	0.00659713	0.00642896	0.00620644	0.00690676	0.00789103	0.00718517	0.00677663	0.00893655	0.00761518	0.00725918	0.00697949	0.00572339	0.00789718	0.00750379	0.0063791	0.00581158	0.00584193	0.00666929	0.00542605	0.00631977	0.00630288	0.00595889	0.00540482	0.00696536	0.00694278	0.00871995	0.00784229	0.0039812	0.00416543
3.425	0.0167902	0.0189083	0.0158334	0.0165678	0.0195486	0.0146028	0.0144475	0.0141855	0.0165588	0.0154531	0.0114388	0.0156748	0.0147519	0.0179275	0.0135449	0.0167906	0.0176784	0.0150877	0.0155775	0.0122431	0.0154465	0.0141359	0.0138998	0.0158539	0.0198491	0.0185806	0.0165142	0.0205176	0.0195673	0.0180802	0.017665	0.0118912	0.0172339	0.0189907	0.015207	0.0111257	0.0126384	0.0149444	0.0130539	0.0166193	0.014168	0.0147058	0.0143984	0.0164083	0.0169755	0.020262	0.0182778	0.00925838	0.00917451
3.415	0.0129442	0.0140503	0.0162884	0.0124093	0.0151792	0.0115499	0.0115784	0.0107463	0.0131129	0.0121089	0.00857292	0.0122167	0.0115197	0.0132518	0.0112273	0.0146183	0.0143897	0.0143387	0.0140845	0.0109665	0.0135441	0.0127159	0.0114327	0.012971	0.0148492	0.0137996	0.0135967	0.0182092	0.0147562	0.0134366	0.0131488	0.0113123	0.0150053	0.0143057	0.0111388	0.00905552	0.011973	0.0126064	0.00975414	0.0128128	0.0132844	0.0115453	0.0111062	0.0139396	0.0149055	0.018364	0.0144602	0.00704656	0.00731857
3.405	0.0149923	0.0189207	0.0229094	0.0160212	0.0158934	0.0128523	0.017145	0.00963893	0.0174859	0.0167235	0.00890573	0.0180789	0.0160295	0.0129825	0.0171602	0.0213558	0.022418	0.0209921	0.0209455	0.0160153	0.0199545	0.0182256	0.0179269	0.0207617	0.0174398	0.0132668	0.00597303	0.027068	0.0148623	0.0151618	0.0161394	0.0150114	0.0221501	0.0157962	0.00948636	0.0137324	0.0172848	0.0187268	0.00864858	0.00677941	0.0189648	0.00515025	0.00643779	0.0210211	0.0236385	0.0267823	0.0212254	0.0102685	0.0107293
3.395	0.00680297	0.0112461	0.00820768	0.00965703	0.0108604	0.0127034	0.00695225	0.0293981	0.00973538	0.0117826	0.00386353	0.013216	0.0134975	0.00606021	0.00577875	0.00725555	0.00767602	0.00650454	0.00681058	0.00526271	0.00672905	0.00657967	0.0061622	0.00700346	0.0118493	0.0117856	0.00893988	0.0091088	0.0108933	0.0127635	0.00862699	0.0134399	0.00983676	0.00670286	0.0231253	0.0149645	0.00820342	0.0135757	0.0103609	0.010725	0.00850567	0.00960996	0.00807497	0.00686593	0.00765942	0.00810516	0.0076895	0.00371189	0.00384361
3.385	0.0030843	0.00387592	0.00819735	0.0033853	0.00373406	0.00730047	0.00285596	0.006313	0.00442825	0.00652965	0.00065288	0.00951866	0.0079699	0.00123082	0.00213654	0.00252827	0.00269412	0.00382379	0.00266636	0.00212865	0.00290436	0.00340688	0.00219231	0.00221512	0.00353221	0.00284123	0.00161254	0.00378053	0.0027979	0.00351238	0.00287549	0.0162863	0.00739217	0.00223883	0.00462321	0.0160141	0.0108922	0.0131313	0.00251927	0.00173542	0.00771718	0.00144568	0.0014127	0.00242812	0.00292082	0.00335231	0.00285197	0.00085031	0.00132664
3.375	0.00631138	0.00217315	0.00111781	0.00253341	0.00416921	0.00339847	0.00125214	0.00168027	0.00287882	0.00096272	0.00111455	0.00192503	0.00160542	0.00218643	0.00160856	0.00220129	0.00221298	0.00164111	0.00138104	0.00109206	0.0022544	0.0048353	0.00233959	0.00207911	0.00234256	0.00227229	0.00394338	0.00303768	0.00173382	0.0020463	0.00229993	0.00188985	0.00395267	0.00338938	0.00343723	0.002671	0.00158249	0.0022155	0.00151931	0.00270595	0.00051478	0.00458709	0.00274016	0.00172879	0.00168873	0.0018975	0.00478167	0.00062655	0.0015264
3.355	5.264e-05	1.856e-05	4.139e-05	2.618e-05	1.384e-05	2.017e-05	9.36e-06	1.33e-05	8.1e-06	2.38e-05	1.725e-05	1.367e-05	2.607e-05	1.75e-05	2.398e-05	1.803e-05	2.454e-05	5.67e-06	1.652e-05	1.125e-05	1.604e-05	2.465e-05	2.204e-05	1.37e-05	7.71e-06	2.979e-05	1.907e-05	1.001e-05	3.416e-05	3.73e-06	1.816e-05	1.004e-05	9.32e-06	6.01e-06	9.99e-06	1.263e-05	-8.55e-06	4.056e-05	1.454e-05	4.48e-06	4.172e-05	1.338e-05	2.543e-05	1.547e-05	5.38e-06	-9.51e-06	1.552e-05	4.671e-05	2.264e-05
3.345	0.00263176	0.00161357	0.00037539	0.00195154	0.0010807	0.0010031	0.00194781	0.00090681	0.00126933	0.00177174	0.00095388	0.0008026	0.00134383	0.00105516	0.0013725	0.00061824	0.00138523	0.0003305	0.00141445	0.00135812	0.00121106	0.00193334	0.00078983	0.00067368	0.00203496	0.00209786	0.00185243	0.00164895	0.00200554	0.00144184	0.00121944	0.00116032	0.00036923	0.00110859	0.00163672	0.00073292	-8.01e-06	0.00081549	0.00275764	0.00227593	0.00273578	0.00357722	0.0023561	0.00127761	0.00100854	-0.00021049	0.00109168	0.00159816	0.00100662
3.335	0.00155355	0.00110799	0.00047051	0.0013603	0.00075534	0.00071929	0.00141782	0.00078565	0.00098654	0.00130548	0.00073674	0.0006404	0.00109125	0.00087306	0.00103656	0.00056679	0.00093268	0.00068747	0.00087129	0.00112351	0.00089797	0.00121957	0.00055742	0.00055672	0.00144878	0.00140662	0.00112306	0.00090076	0.00135504	0.00101852	0.0009268	0.00095613	0.00014638	0.00079593	0.00107671	0.00053993	0.00017403	0.00052643	0.00184316	0.00147508	0.00191226	0.00206871	0.00161837	0.00090418	0.00071896	3.841e-05	0.00053095	0.00139796	0.00092244
3.325	0.00091191	0.00074606	2.166e-05	0.00081248	0.00051476	0.0004578	0.00085988	0.00049997	0.00059474	0.00083467	0.00056908	0.00041641	0.000759	0.00053146	0.00058503	0.00025685	0.00054841	0.00040684	0.00042751	0.00068332	0.00045658	0.0006835	0.00034422	0.00030837	0.00088189	0.00088147	0.00084859	9.721e-05	0.00087614	0.00065221	0.00058241	0.0001426	-0.00013878	0.00049388	0.00074657	0.00040478	-0.00018615	0.00029879	0.00122826	0.001038	0.00130512	0.0015078	0.00105071	0.0005593	0.00045954	-0.00011293	0.00027533	0.00141728	0.00114147
3.315	0.00073119	0.00053348	4.334e-05	0.0005805	0.00049895	0.00038444	0.00052966	0.0003873	0.00039552	0.00055935	0.00038001	0.00027571	0.00053231	0.0003457	0.00044521	0.00017829	0.0003788	6.726e-05	0.00021188	0.00036476	0.00024101	0.00041328	0.00013665	0.00014986	0.00069901	0.00077326	0.00106135	9.172e-05	0.00072821	0.00057919	0.00045859	0.00018323	-5.4e-05	0.00081628	0.00077272	0.00024356	-0.00014699	0.00024605	0.00101942	0.0010463	0.00082153	0.00150004	0.00128671	0.00038363	0.00040464	-0.00015856	0.00024776	0.00045528	0.0002949
3.305	0.00167639	0.00152144	0.00064364	0.00139272	0.00125609	0.00112235	0.00135277	0.00083346	0.00138615	0.00122389	0.00133594	0.00102997	0.00117228	0.00101049	0.00090546	0.00067877	0.00086753	0.00078239	0.00077738	0.00106532	0.00079694	0.00090019	0.00074598	0.00069688	0.0012301	0.00128209	0.00103513	0.00125166	0.00145592	0.00135194	0.00130987	0.00139708	0.00115586	0.00210753	0.00125256	0.00060383	0.00022037	0.00051061	0.00150141	0.00117692	0.00158723	0.00143519	0.00151379	0.00082864	0.0008732	0.00034944	0.00098614	0.0008025	0.00071293
3.295	0.0006821	0.00063298	0.00054721	0.0007683	0.00067249	0.00059277	0.00075471	0.00048446	0.00056814	0.00071287	0.00051372	0.00046548	0.00061474	0.00041949	0.00073293	0.00061445	0.00071622	0.00079583	0.00063049	0.00078558	0.0006026	0.00078936	0.00053231	0.00050491	0.00068033	0.00061527	0.00088243	0.00059057	0.00062371	0.00054265	0.00053068	0.00051039	0.00038631	0.0006338	0.00061256	0.00048202	0.00048835	0.00046021	0.00075495	0.00085287	0.00101863	0.00111455	0.0008117	0.00074099	0.0008177	0.0005902	0.00066316	0.00058596	0.00066408
3.285	0.00216747	0.00157384	0.00122882	0.00203471	0.00191231	0.00177649	0.00144947	0.00156162	0.00149186	0.0013111	0.00171083	0.00118218	0.00138709	0.00143388	0.00155775	0.00111064	0.00135051	0.00157266	0.00120924	0.0013219	0.00106007	0.00192881	0.00142402	0.00114128	0.00142549	0.0017038	0.00259038	0.00144314	0.00145381	0.00156591	0.00166515	0.0013614	0.00141201	0.00168975	0.0016184	0.00089894	0.00101448	0.00088094	0.00182773	0.00216052	0.00141539	0.00321712	0.00194645	0.00145839	0.00135647	0.00156645	0.00242117	0.00130348	0.00146741
3.275	0.0309129	0.0208617	0.0145287	0.0270758	0.0206032	0.0195861	0.0282833	0.0186384	0.0224543	0.0151152	0.0227718	0.0191797	0.0167308	0.0166894	0.0218052	0.0174056	0.0244723	0.0372685	0.0339423	0.0151171	0.0164451	0.0279469	0.0382596	0.034339	0.019413	0.0216469	0.0287727	0.0186265	0.0244258	0.0219045	0.0224114	0.0143128	0.0266104	0.0144512	0.0159836	0.0102227	0.0175122	0.0134688	0.0298307	0.0302819	0.0178546	0.0320385	0.0265941	0.00863891	0.00480985	0.0141427	0.01251	0.0038548	0.00411447
3.265	0.0120205	0.0127967	0.020221	0.0117773	0.0111942	0.0106668	0.0148811	0.00814001	0.0131846	0.0126572	0.00815429	0.012749	0.0114478	0.00985904	0.0148814	0.0166062	0.0164874	0.0285082	0.0246614	0.0148163	0.0175159	0.0201178	0.0176438	0.0182946	0.0121227	0.0101583	0.00509864	0.0193991	0.0114935	0.0112879	0.0113874	0.0154318	0.0191797	0.0112059	0.00814	0.00966852	0.0170678	0.0128885	0.00828278	0.00593401	0.0181831	0.00506807	0.00642899	0.0139387	0.0138799	0.0237931	0.0141751	0.00810445	0.00883356
3.255	0.0165639	0.0187391	0.0119904	0.0160621	0.0179196	0.0134494	0.0144475	0.0141065	0.0155728	0.0155232	0.010932	0.0150257	0.0144742	0.0167764	0.0134208	0.015547	0.0174904	0.0114223	0.0139608	0.0114161	0.0135496	0.0131351	0.0133465	0.0152907	0.0191408	0.0171295	0.0148344	0.0169013	0.0181823	0.0171363	0.0171181	0.0100255	0.0140893	0.0176061	0.0141714	0.0107385	0.00957842	0.0138164	0.0127154	0.0146847	0.0129047	0.0133288	0.0140006	0.0152897	0.0149453	0.0153185	0.0173949	0.0112093	0.012338
3.245	0.00641243	0.00513713	0.0117334	0.00486836	0.00664393	0.00583151	0.00534192	0.00531611	0.00498799	0.0050341	0.00402964	0.00485822	0.00486331	0.00588616	0.00664365	0.00762697	0.0070415	0.0102127	0.00796894	0.00748681	0.00874149	0.00819913	0.00615172	0.00667765	0.00603009	0.00636034	0.00968196	0.0104602	0.00674693	0.00546181	0.00486408	0.00774921	0.00933026	0.00632538	0.00645859	0.00529947	0.00824657	0.00610718	0.00568884	0.00834216	0.00974882	0.00988101	0.00775139	0.0076791	0.00877712	0.0121972	0.00634509	0.0173084	0.0482022
3.235	0.0103093	0.011563	0.0124467	0.00965241	0.00894523	0.00781218	0.0109696	0.00574392	0.0109503	0.0102174	0.00663799	0.0107486	0.00971565	0.00819753	0.0103547	0.0121814	0.0136919	0.0123457	0.0127501	0.0103456	0.0124916	0.0122623	0.0117306	0.0120375	0.0110695	0.00874287	0.00458691	0.0164631	0.010199	0.0102117	0.00966689	0.0102656	0.013166	0.00938354	0.00648144	0.00955336	0.0103868	0.010217	0.0069067	0.00440134	0.0125951	0.00389868	0.00512398	0.0128983	0.0121841	0.0141766	0.0119503	0.102386	0.0740413
3.225	0.00128147	0.00098992	0.00052326	0.00072687	0.00084689	0.00089819	0.00104333	0.00071683	0.00101126	0.0009621	0.00078431	0.00071536	0.00107713	0.00077932	0.00098083	0.00102947	0.0009848	0.00073731	0.00085213	0.00115645	0.00101365	0.00138831	0.00085528	0.00068186	0.00099067	0.00094862	0.00091686	0.00047214	0.00100571	0.00088962	0.00101127	0.0011328	0.0005898	0.0008287	0.0007848	0.00067499	0.00043109	0.00069807	0.00116799	0.00102045	0.00142894	0.00105949	0.0012517	0.0010429	0.00085611	0.00019371	0.00086248	0.0182931	0.0150317
3.215	0.00202184	0.00121943	0.00039407	0.00129477	0.001066	0.00159642	0.0011355	0.00112166	0.00110011	0.00099885	0.00161008	0.00072673	0.00121883	0.00140566	0.00101487	0.00058394	0.00099731	0.00051428	0.00060955	0.00096417	0.00077747	0.00110474	0.00087236	0.00070788	0.00142014	0.00173269	0.00326797	0.00029546	0.00150436	0.00127697	0.00155985	0.00099835	0.00056307	0.00130534	0.00142131	0.00086663	-0.00012823	0.00068946	0.00283173	0.00243799	0.00144846	0.002831	0.0033222	0.00143627	0.00128087	0.00024447	0.001569	0.00485185	0.00409277
3.205	0.00155926	0.00104776	0.0012121	0.00107454	0.00088679	0.0012742	0.0012931	0.0008557	0.00106112	0.00086206	0.0013269	0.00088142	0.00120067	0.00094715	0.00207707	0.00083188	0.00128815	0.00120958	0.00091092	0.00150354	0.00105341	0.00133148	0.00103998	0.00091262	0.00100019	0.00109971	0.00089056	0.00125714	0.00101123	0.00117078	0.00111639	0.00157645	0.00106844	0.00095901	0.0008968	0.00126328	0.000814	0.00103458	0.00121582	0.00093899	0.0028052	0.00090052	0.00114934	0.001971	0.00232783	0.0012163	0.00173264	0.00291011	0.00241644
3.195	0.00086248	0.00073804	0.00044728	0.00063127	0.00064145	0.00061287	0.00082513	0.00053103	0.00065211	0.00069003	0.00077959	0.00057391	0.00093815	0.0005931	0.00117806	0.00064747	0.00087918	0.00074462	0.00096273	0.00098433	0.00089557	0.00117656	0.00104946	0.00084595	0.00065146	0.00065752	0.00070933	0.00029606	0.00069846	0.0007171	0.00078992	0.00090342	0.00038005	0.00059393	0.00061552	0.00074832	0.00052982	0.00063862	0.00095333	0.00085656	0.00092593	0.00083335	0.00096657	0.00080453	0.00092942	2.971e-05	0.00067267	0.00266115	0.00235309
3.185	0.00088287	0.00074944	0.00022921	0.00062326	0.00068908	0.00063247	0.00069123	0.00038474	0.00079039	0.00071679	0.00073241	0.0005478	0.00072709	0.00039808	0.00054636	0.00042544	0.00045726	6.435e-05	0.00045381	0.00066452	0.00047939	0.00073262	0.00053448	0.00043958	0.000633	0.00066776	0.00082998	0.00034497	0.0007387	0.00075173	0.0007392	0.0006259	0.00025324	0.00059674	0.00066456	0.00036835	-0.00014879	0.00032335	0.00097475	0.00090941	0.00090674	0.00087884	0.00094926	0.00061684	0.00057807	-0.00013592	0.00061976	0.00262446	0.00253354
3.175	0.00078948	0.00061793	0.00058512	0.00052631	0.00038388	0.00030113	0.00035173	0.00041136	0.00039872	0.00029368	0.00038305	0.00058095	0.0008354	0.00096404	0.000853	0.00019029	0.00060738	0.00037385	0.0003428	0.00084651	0.00056722	0.00072297	0.00064943	0.00058781	0.00070289	0.00074044	0.00095064	0.00052652	0.00079206	0.0008575	0.00050158	0.00071574	0.00059584	0.00090303	0.00092337	0.00097292	2.798e-05	0.00031841	0.00084974	0.00082226	0.00064986	0.0008097	0.00085237	0.00062851	0.00065413	0.00018848	0.00054259	0.0119906	0.0121223
3.165	0.00091517	0.00066709	-3.213e-05	0.00060633	0.00089404	0.00076323	0.00074693	0.0005974	0.00100651	0.000847	0.00105669	0.00058147	0.0009985	0.0012334	0.00099813	0.00087131	0.00070689	0.00030912	0.00077611	0.00100259	0.00069275	0.00095097	0.00067557	0.00064933	0.00083669	0.00090839	0.00134403	0.00052781	0.00098445	0.00097251	0.00078242	0.00020854	0.00050461	0.00118341	0.00108352	0.00077048	-6.33e-06	0.00044013	0.00103227	0.00100612	0.0004688	0.00121087	0.00124025	0.00075808	0.00073442	-0.00019518	0.00100957	0.00347123	0.0035689
3.155	0.00164427	0.00150025	0.00070943	0.00117816	0.00137092	0.0012323	0.00140933	0.00102494	0.00146035	0.00141706	0.00163885	0.0012821	0.00167373	0.00195287	0.00196635	0.00118583	0.00137271	0.00060536	0.00136133	0.00196387	0.00140314	0.00157765	0.00150399	0.00132297	0.0014107	0.00140611	0.00154989	0.0013143	0.0016783	0.00180488	0.00155883	0.0010521	0.00084413	0.00184567	0.00153927	0.00144037	0.00068471	0.00082618	0.00142215	0.00109419	0.00120939	0.00121416	0.00136718	0.00287069	0.0022	0.00154457	0.00245727	0.00974791	0.00949987
3.145	0.00130905	0.00114105	0.00082278	0.00102826	0.00106998	0.00096676	0.00103988	0.00082174	0.00119598	0.00107405	0.0011922	0.00102367	0.00136488	0.0015867	0.00165572	0.00109256	0.00117689	0.00076467	0.00119741	0.00162681	0.00122563	0.00138413	0.00137706	0.00127557	0.00116443	0.00117216	0.00121661	0.00142117	0.00135756	0.00130957	0.00112676	0.0009697	0.00097933	0.00133897	0.00130791	0.00119353	0.00068148	0.00065257	0.0011169	0.00100245	0.0010369	0.00106126	0.00113754	0.0012704	0.00089011	0.00049199	0.00101862	0.031626	0.0329584
3.135	0.00103402	0.00088101	0.0007589	0.00082469	0.00081366	0.00073757	0.00079312	0.00063574	0.00090202	0.00084476	0.00079057	0.00078639	0.00110434	0.00119115	0.0012648	0.00096838	0.00101931	0.00070374	0.00088818	0.00136819	0.00099438	0.00112494	0.00104411	0.00095696	0.00093151	0.00099266	0.00099682	0.00094417	0.00107917	0.00105128	0.00087592	0.00070415	0.00054306	0.00110268	0.00099849	0.001088	0.00030506	0.00059556	0.00093043	0.00089895	0.00086183	0.00089104	0.00097826	0.00088171	0.00072435	7.707e-05	0.00074361	0.00372523	0.00369415
3.125	0.00057641	0.00044128	-6.088e-05	0.00042665	0.00062037	0.00059245	0.00063965	0.00030252	0.00073233	0.00062109	0.00054809	0.00032633	0.00058963	0.00038548	0.00058811	0.00076246	0.0004537	0.00022631	0.00055505	0.00066627	0.00054489	0.00063757	0.00045022	0.00044049	0.00047206	0.00055397	0.00086674	4.276e-05	0.00057585	0.00047839	0.00044034	-0.00020139	-6.836e-05	0.00062019	0.00045925	0.00036642	-0.00033541	0.00037345	0.00064997	0.00066949	0.0005551	0.00083842	0.00091783	0.00060544	0.00053927	-9.405e-05	0.00053955	0.00748149	0.00711759
3.115	0.00133618	0.00102849	0.00038827	0.00081718	0.00090862	0.00077448	0.00093042	0.00048731	0.00117999	0.00075276	0.00091006	0.0007043	0.00077605	0.00062194	0.00047165	0.000413	0.00039492	-4.073e-05	0.00040981	0.00077194	0.00049165	0.00058206	0.0005349	0.00043626	0.00082375	0.00085017	0.00083947	0.00109931	0.00104765	0.00096895	0.00089446	0.00121651	0.00081269	0.00183187	0.00091037	0.00034915	1.368e-05	0.00029351	0.00100011	0.00077094	0.00075826	0.00081091	0.00121871	0.0006999	0.00051435	-2.574e-05	0.00057384	0.0336068	0.034638
3.105	0.00035465	0.0001648	-0.00040682	0.00016074	0.00023314	0.0001736	0.00026677	0.00015793	0.00021291	0.00017333	0.00011692	6.75e-05	0.0002474	0.00018137	0.00011405	8.466e-05	4.873e-05	-0.00048122	4.791e-05	0.00013262	5.266e-05	0.0002075	8.143e-05	5.523e-05	0.00025623	0.00034449	0.00061055	-0.00017607	0.00031386	0.00026465	0.00013508	-1.683e-05	6.874e-05	0.00017983	0.00026194	7.798e-05	-0.00048427	0.0001061	0.00045404	0.00054277	0.00054138	0.00050539	0.00051765	0.00017602	0.00014551	-0.00041444	0.00017176	0.00370849	0.0034841
3.095	0.00038275	0.00025145	-0.00050634	0.00022349	0.00023074	0.00019394	0.00027314	0.00025456	0.00021212	0.00017499	0.00023533	7.72e-05	0.00028073	0.00027604	0.00015564	8.019e-05	0.00011073	-0.00045058	1.66e-05	0.0001862	8.08e-05	0.00023456	6.931e-05	8.561e-05	0.00038469	0.00041607	0.00088767	0.00029934	0.00037241	0.00033053	0.00022536	-0.00027715	-0.00023268	0.00032073	0.00040527	8.837e-05	-0.00033189	9.684e-05	0.00050891	0.00070672	0.00038698	0.00069153	0.00071514	0.00017692	0.00012866	-0.0003774	0.00014862	0.00715588	0.00638201
3.085	0.00068512	0.00052081	8.875e-05	0.00046532	0.00052937	0.00045262	0.0005064	0.00053487	0.00047078	0.00048314	0.00061773	0.00035095	0.00051994	0.00058669	0.00039248	0.00027747	0.00038216	3.387e-05	0.00028108	0.00044705	0.00032455	0.00051678	0.00049197	0.00035849	0.0006497	0.00069806	0.00120694	0.00068802	0.00067693	0.0006272	0.00053581	0.00025721	0.00012164	0.00067767	0.00064225	0.00028163	-0.00020404	0.00022433	0.00080696	0.0010157	0.00085284	0.00100087	0.0011179	0.00047255	0.00034685	-0.00022009	0.00035495	0.00794013	0.00835992
3.075	0.00128274	0.00085233	2.918e-05	0.00088568	0.00081185	0.00079049	0.00077312	0.00108217	0.0008471	0.00091998	0.00089439	0.00058385	0.00086553	0.00129501	0.00071145	0.00047887	0.00075909	0.00025779	0.00050949	0.00078078	0.00081396	0.00083914	0.00076154	0.00070057	0.00103313	0.00111626	0.00154368	0.00128904	0.00109506	0.00107748	0.00094488	0.0003217	0.00046699	0.00121589	0.00098654	0.00044879	3.447e-05	0.00036924	0.00130216	0.00123479	0.00102465	0.00151	0.00144897	0.00085284	0.00041311	0.0001976	0.00054321	0.00125973	0.00083943
3.065	0.00176462	0.00104352	0.00054621	0.00121839	0.00108782	0.00115163	0.00103603	0.00150287	0.00120616	0.00134128	0.00115566	0.00073876	0.00104448	0.00187891	0.00098259	0.00073	0.0010915	0.0003994	0.00073239	0.0010719	0.00108095	0.00106542	0.00097144	0.00089631	0.00128753	0.00146082	0.00186741	0.0013611	0.0014144	0.00131644	0.00113721	0.00053715	0.00087171	0.00151083	0.00127399	0.00062581	0.00029617	0.00047851	0.00167451	0.00146926	0.00120713	0.00198924	0.00172851	0.00099634	0.0005152	0.00036861	0.00068497	0.00085595	0.00043293
3.055	0.00297914	0.00256425	0.00149185	0.0024837	0.00243402	0.00228854	0.00213776	0.0025349	0.00238508	0.00202816	0.00239186	0.00161826	0.00208812	0.00258408	0.00203892	0.00117214	0.0018392	0.00114893	0.00121707	0.00186821	0.00192662	0.00175092	0.00162235	0.00143679	0.00258732	0.00243337	0.00320684	0.0034889	0.00270918	0.002197	0.00263014	0.00184552	0.00209624	0.00253689	0.00217549	0.00111962	0.00090404	0.00078814	0.00304849	0.00278287	0.00283178	0.00309815	0.00338375	0.00233854	0.0024366	0.00199173	0.003626	0.0013985	0.00103267
3.045	0.00322725	0.00293122	0.003266	0.0030136	0.00267692	0.00279668	0.00332549	0.00211709	0.0028977	0.00263453	0.00287663	0.002179	0.00240657	0.00271664	0.00317163	0.00214044	0.00263968	0.00232641	0.00192162	0.00326399	0.00285411	0.00274146	0.00269483	0.0023064	0.00274032	0.00283875	0.00276368	0.00426211	0.00271854	0.00268151	0.00305262	0.00298074	0.00310884	0.00316243	0.00255065	0.00199136	0.00214053	0.00152451	0.00342675	0.00240067	0.00456431	0.00302184	0.0035721	0.00375195	0.00476954	0.00557465	0.00401846	0.00214125	0.0018626
3.035	0.00206487	0.00167097	0.00148177	0.0018216	0.00156374	0.00162063	0.00165328	0.00134067	0.00150201	0.00152642	0.00200157	0.00123131	0.00168546	0.00224082	0.00190533	0.00121602	0.00196224	0.00141814	0.00124037	0.00209258	0.00177399	0.00176955	0.00185213	0.00158096	0.00182739	0.00193076	0.00217734	0.00172594	0.00204486	0.00186863	0.00190324	0.00188901	0.00186299	0.00236126	0.0018572	0.00153762	0.00185764	0.00120416	0.00206328	0.00186567	0.00234994	0.00213279	0.00239287	0.00200119	0.00129655	0.00251401	0.00127199	0.00147737	0.00112971
3.025	0.00144348	0.00112825	0.00103268	0.00111736	0.00104873	0.00112814	0.00108749	0.00094799	0.00109315	0.00104281	0.00140659	0.00077392	0.00120309	0.00144315	0.00147542	0.00100118	0.00146416	0.00120828	0.00099127	0.00166557	0.00143832	0.00143544	0.00126756	0.00107034	0.00133756	0.00141283	0.00200105	0.00175774	0.0014611	0.00123469	0.00121266	0.0016177	0.00147145	0.00156052	0.00132213	0.00110995	0.00118086	0.00089734	0.00151815	0.00165199	0.00213061	0.00179018	0.00192934	0.00150544	0.00095552	0.0011356	0.00087496	0.00080311	0.00054419
3.015	0.00139913	0.00118667	0.00089457	0.00111807	0.00096087	0.00098654	0.00102823	0.00088363	0.001045	0.00090911	0.00128316	0.0008238	0.00125386	0.00120354	0.00138151	0.00082787	0.00140526	0.00085028	0.00092022	0.00151331	0.00124752	0.00132461	0.00130847	0.00111825	0.00136914	0.00133804	0.00217866	0.00152407	0.00131567	0.00131746	0.00132814	0.0018166	0.00178649	0.00155891	0.0012133	0.0010929	0.00093905	0.00086437	0.00148041	0.00188435	0.00177113	0.00170551	0.001965	0.00143694	0.00092784	0.00063303	0.00096368	0.00075665	0.00048216
3.005	0.00087272	0.00078505	0.00027041	0.0007045	0.00064523	0.00056643	0.00059777	0.00061338	0.0005928	0.000517	0.00075604	0.00041315	0.00069639	0.00069615	0.00056103	0.00034004	0.00047548	0.00018291	0.00039025	0.00057136	0.00052868	0.00064466	0.00048619	0.00037466	0.00103428	0.00105436	0.00214501	0.00104702	0.00099517	0.00090334	0.00074195	0.00032118	0.00103037	0.00101323	0.0009345	0.0004895	0.00016048	0.0004333	0.00113724	0.00170154	0.00140527	0.00153576	0.00172963	0.00043695	0.00040605	-9.017e-05	0.00045583	0.00047556	0.00020794
2.995	0.00080113	0.00070917	0.00014519	0.00058942	0.00062643	0.00047401	0.0006079	0.00055608	0.00059244	0.0005354	0.00066197	0.00039863	0.00062254	0.00065906	0.00056005	0.00032909	0.0004555	-0.00012085	0.00032407	0.0004054	0.00033143	0.00058257	0.00042561	0.00030869	0.00093107	0.00095661	0.00169992	0.00146179	0.00091654	0.00088611	0.00068833	0.0002473	0.00072357	0.00099929	0.00084029	0.0004984	-0.00011965	0.00040628	0.00101079	0.00143284	0.00143279	0.00123494	0.00143214	0.00039682	0.00036272	-0.00010497	0.00040238	0.00039875	0.00011392
2.985	0.00058578	0.00045409	-0.00034812	0.00041767	0.0004124	0.00033511	0.00042627	0.00040739	0.00037501	0.00032672	0.00040215	0.00024883	0.00043411	0.00045237	0.00035165	0.00020588	0.00026861	-0.00022801	0.00018235	0.00032416	0.00026358	0.00039918	0.00022259	0.0001959	0.00070219	0.00066875	0.00129247	0.00079176	0.00064314	0.00059528	0.00043953	3.146e-05	0.00071463	0.00070646	0.00065353	0.00033257	-0.00012222	0.00027601	0.00081256	0.00105582	0.00091723	0.00095475	0.00115409	0.00026877	0.00019633	-0.00014043	0.00028395	0.00030265	7.326e-05
2.975	0.00060679	0.00050081	-5.859e-05	0.00028215	0.00046	0.00025442	0.00034811	0.00032959	0.00033334	0.00040009	0.00035372	0.00022809	0.00045748	0.00050593	0.00025435	0.00024359	0.00030709	-0.00034966	0.00016532	0.00033269	0.00028267	0.0003702	0.00025212	0.00024836	0.00046893	0.00052065	0.0009122	0.00031248	0.00047219	0.00053886	0.0005668	-0.00010628	0.00022193	0.00057357	0.00058857	0.00028801	-0.00017469	0.0002881	0.00067414	0.000812	0.00045097	0.00074169	0.00083705	0.00040242	0.0002364	-0.00012669	0.00037413	0.00045844	0.00023411
2.965	0.00045975	0.00036207	-0.00017352	0.0002086	0.00035358	0.00017056	0.00027037	0.00022629	0.00028214	0.00032821	0.00022433	0.00014287	0.00037661	0.00029335	0.0002265	0.00024206	0.00026981	-0.00017274	0.00015702	0.00029325	0.00028698	0.00031486	0.00019805	0.00018004	0.00031199	0.00037767	0.00075791	2.314e-05	0.00034216	0.00035759	0.00036466	-4.544e-05	0.00021644	0.00035753	0.00035827	0.0002076	-4.932e-05	0.00021775	0.00046644	0.00063017	3.402e-05	0.00055227	0.00063194	0.00030312	0.00018561	-0.00016334	0.00026025	0.00045334	0.00024961
2.955	0.00030703	0.00015833	-0.00025799	0.00014198	0.00017182	0.00013262	0.00017091	0.00020369	0.00014931	0.00015856	8.113e-05	7.22e-05	0.00021199	0.00019647	0.00012471	4.77e-05	9.944e-05	-0.00043769	3.808e-05	0.00012781	7.176e-05	0.00018604	4.732e-05	6.988e-05	0.00028784	0.0003469	0.00075463	-9.123e-05	0.00031897	0.0002737	0.00017892	-9.223e-05	3.519e-05	0.00023799	0.00034692	7.727e-05	-0.00037881	9.973e-05	0.0004533	0.00058072	0.00011409	0.00054515	0.00059995	0.00012055	8.737e-05	-0.00036625	0.00014781	0.00031269	6.809e-05
2.945	0.00073049	0.00061242	0.00019008	0.00027357	0.00057706	0.00018233	0.00027898	0.00039944	0.00042313	0.00048855	0.00028613	0.00021064	0.00050258	0.00059509	0.00024361	0.00030818	0.00045574	-5.491e-05	0.00027425	0.00035596	0.00041714	0.0003825	0.00035343	0.0002969	0.00037755	0.00041336	0.00080077	-7.339e-05	0.00034937	0.00049751	0.00071856	2.99e-05	0.0002004	0.00051728	0.00063171	0.00021899	0.00018405	0.00023557	0.00044637	0.00067744	0.00017626	0.00060539	0.00062892	0.00027963	0.00019615	-0.00023841	0.0002784	0.00039587	0.00020856
2.935	0.00075255	0.00069329	0.00027393	0.00043449	0.00062682	0.00035811	0.00061406	0.00037499	0.00053901	0.00063222	0.00038349	0.00033531	0.00048594	0.00048491	0.00037387	0.00036279	0.00048421	-0.000117	0.00028344	0.00041636	0.00039004	0.00042779	0.00037254	0.0003677	0.0004996	0.00055935	0.00097692	0.00040782	0.00047349	0.00052664	0.00074635	-4.289e-05	0.00034146	0.00042663	0.00047626	0.0002263	6.416e-05	0.00022935	0.00060556	0.00076093	0.00029175	0.00074277	0.00079287	0.00041482	0.00028338	0.00032258	0.00028906	0.00059509	0.00039866
2.925	0.00028379	0.00018795	-0.0002171	0.00014191	0.00015958	9.948e-05	0.00014281	0.00019065	0.00017513	0.00010769	0.00015196	2.673e-05	0.00018533	0.00016225	8.566e-05	3.44e-05	5.469e-05	-0.00029991	2.51e-05	9.773e-05	4.806e-05	0.00017439	2.688e-05	4.294e-05	0.0003184	0.00035908	0.00078827	0.00022179	0.00034218	0.00025571	0.00015888	-0.00012183	-0.00017512	0.00019597	0.00030298	3.868e-05	-0.00018584	9.79e-05	0.00040704	0.00062783	0.00022869	0.0005711	0.00067579	0.00012936	0.00011169	-7.046e-05	0.0001331	0.00038794	0.00015902
2.915	0.0002056	9.767e-05	-0.0002818	9.758e-05	0.0001168	8.797e-05	0.00014762	0.00016364	8.565e-05	7.461e-05	0.00010777	6.652e-05	0.00016003	0.00010392	4.677e-05	8.014e-05	6.944e-05	9.546e-05	0.0001102	0.00013345	8.569e-05	0.00024153	0.00010503	0.00014987	0.00024647	0.00026972	0.00053993	-4.32e-05	0.00021415	0.00015869	9.964e-05	-0.0001371	-0.0002726	0.00010251	0.00022038	2.511e-05	-0.00017997	0.00010959	0.00032106	0.00048865	0.00020989	0.00042109	0.00053478	0.00012293	0.00010212	-0.00021538	5.166e-05	0.00027726	6.721e-05
2.905	0.00014309	7.443e-05	-0.00046196	8.021e-05	9.455e-05	9.574e-05	0.00018284	6.39e-05	0.00011302	6.822e-05	4.408e-05	0.0001007	0.00017523	4.314e-05	5.841e-05	0.00016044	0.00013413	-0.00015009	0.00020628	0.0002097	0.00016924	0.00031283	0.0001962	0.00021499	0.00020175	0.00016969	0.0003678	-0.00033167	0.00014329	0.00011254	7.878e-05	-0.0001457	-0.00053876	9.013e-05	0.00021265	7.139e-05	-9.156e-05	0.0001861	0.00030517	0.00036692	-7.162e-05	0.0003233	0.00038912	6.378e-05	7.502e-05	-0.00026814	7.921e-05	0.00020839	6.16e-06
2.895	0.00016979	9.877e-05	-0.0001695	8.63e-05	0.00012514	9.387e-05	0.00018126	0.00010797	0.00011223	0.00015028	5.85e-06	0.00011361	0.00023495	7.998e-05	6.718e-05	0.00027849	0.00014102	0.00012079	0.00039288	0.00031426	0.00018893	0.00048723	0.00035819	0.00040453	0.0001549	0.00016493	0.00027761	3.375e-05	0.00014766	0.0001336	8.888e-05	-9.108e-05	-0.00049041	9.002e-05	0.00019189	0.0001137	0.00029042	0.00016693	0.00026167	0.00029761	-1.438e-05	0.00024166	0.00037251	4.737e-05	0.00013563	-0.00012185	0.00020024	0.00020325	-1.262e-05
2.885	0.00044023	0.00036565	-0.00023233	0.00015801	0.00035724	0.00011656	0.00023381	0.00018476	0.00026181	0.00041189	4.623e-05	0.00016061	0.00039465	0.00023292	0.00012964	0.00034207	0.00040242	0.00022867	0.0004273	0.000459	0.00044003	0.00049164	0.00041639	0.00044511	6.042e-05	0.00013333	0.00023219	-0.00038237	0.00015013	0.00024392	0.00044342	-0.00059916	-0.00025777	0.00020904	0.00031512	0.00019226	0.00022734	0.00021362	0.00017572	0.00026176	-8.48e-06	0.0002179	0.00023979	0.00019757	0.00023077	-0.00013845	0.00026053	0.00037588	0.0001496
2.875	0.00042891	0.00037648	-0.0002225	0.00015678	0.00037463	0.00012101	0.00019868	0.00017639	0.00021112	0.0003253	7.476e-05	0.00017154	0.00036561	0.0002458	9.443e-05	0.00020656	0.00036474	-0.00026119	0.00018142	0.00028547	0.00032564	0.00030115	0.0002481	0.00025515	0.00012738	0.00015123	0.00021787	-6.53e-05	0.00017731	0.00025638	0.00045809	-0.00013534	-0.00016388	0.00019097	0.00031952	0.00012525	-0.0002354	0.00018003	0.0001949	0.00024732	-0.00012896	0.00018898	0.00023162	0.00016288	0.00014589	-0.00015869	0.00017065	0.00039351	0.00023674
2.865	0.00015489	5.548e-05	-0.00026789	3.898e-05	0.00012839	6.739e-05	0.00010309	1.625e-05	0.00012187	0.00013933	-2.07e-05	-1.938e-05	0.00016329	5.673e-05	3.031e-05	9.032e-05	6.098e-05	-0.00029082	-7.76e-06	8.029e-05	6.553e-05	0.0001438	8.69e-06	1.685e-05	7.965e-05	0.00012207	0.00017623	-0.00045341	8.868e-05	9.88e-05	2.123e-05	-0.00025248	-0.00037736	1.809e-05	0.00012972	4.35e-06	-0.0004798	2.515e-05	0.00013932	0.00019288	-7.657e-05	0.00017995	0.00017088	2.212e-05	8.215e-05	-0.00045397	4.667e-05	0.00013187	-3.747e-05
2.855	0.00021399	0.00012378	-0.00016785	5.41e-05	0.0001664	7.159e-05	0.00012745	5.562e-05	0.00010569	0.00022419	-3.408e-05	7.27e-05	0.00037799	4.695e-05	7.999e-05	9.923e-05	0.00014678	-9.428e-05	0.00013777	0.00018844	0.00017459	0.00021775	0.00014752	0.0001499	3.896e-05	7.513e-05	0.000162	-0.00070719	6.162e-05	7.344e-05	0.00022153	-0.00043388	-0.00015132	6.43e-05	9.676e-05	7.892e-05	-0.00029726	9.02e-05	0.00013072	0.00018324	-0.00045299	0.00016077	0.00020113	0.00011393	0.00031122	-0.0002699	0.000195	0.00018131	5.62e-06
2.845	0.00022963	0.00016901	0.00014852	8.161e-05	0.0001475	7.741e-05	0.0001679	6.427e-05	0.000142	0.00027486	-3.061e-05	0.00010981	0.00053153	0.00011896	5.109e-05	0.00016593	0.00018483	-5.982e-05	0.00013246	0.00021445	0.00019951	0.00021315	0.0001885	0.00016682	5.594e-05	0.00011868	0.00022943	-0.00067458	0.00011512	0.00013764	0.00023953	-0.00038309	-0.00026578	5.521e-05	0.00015189	9.593e-05	-0.00017041	8.656e-05	0.00012002	0.0002726	-7.2e-07	0.00020877	0.00021322	0.00010559	0.00054186	-0.00022558	0.00034531	0.00014304	-1.975e-05
2.835	0.00018046	7.546e-05	-1.003e-05	0.00023024	0.00011614	0.00023486	0.00022021	0.0001678	8.06e-05	0.00013343	8.86e-06	6.234e-05	0.00041173	0.00012415	8.654e-05	7.841e-05	7.545e-05	-0.00040419	3.121e-05	0.00018394	9.763e-05	0.00011648	0.00012559	7.795e-05	0.00030523	0.00035465	0.0004573	0.00025932	0.00031206	5.274e-05	6.178e-05	-0.00026096	-0.00023381	7.656e-05	0.0001968	4.427e-05	-0.00030968	5.44e-05	0.000343	0.00083847	0.00019506	0.00048259	0.00052145	0.00027767	0.00038369	-0.00025555	0.00034943	0.00012966	-2.724e-05
2.825	0.00014138	4.64e-06	-0.0002871	0.00012917	6.485e-05	0.00015707	0.00021467	4.689e-05	6.072e-05	0.00011648	-2.238e-05	5.448e-05	0.00026515	-8.59e-06	6.253e-05	4.85e-05	2.903e-05	-0.00029496	3.856e-05	0.00011887	5.51e-05	0.00013616	4.597e-05	2.387e-05	0.00017536	0.0001495	0.00018315	-0.00074701	0.00013565	5.318e-05	6.915e-05	8.48e-06	-0.00030116	-3.037e-05	8.674e-05	-1.297e-05	-0.00029828	2.289e-05	0.0002327	0.00025504	0.00020651	0.00020233	0.00021834	0.00022334	0.0002569	-0.00025903	0.00020661	0.00014794	-1.139e-05
2.815	5.878e-05	-2.425e-05	-0.00077942	2.979e-05	3.397e-05	5.952e-05	7.657e-05	9.87e-06	2.973e-05	5.61e-05	-0.00012832	-7.06e-06	0.00013865	-4.621e-05	-3.58e-05	-5.383e-05	-4.46e-06	-0.00041736	2.49e-06	1.511e-05	-1.13e-06	4.477e-05	-2.159e-05	-3.67e-06	3.955e-05	0.00011921	0.00038958	-0.00088501	7.41e-05	1.062e-05	-1.778e-05	-0.00026304	-0.00070104	1.5e-07	6.561e-05	-1.594e-05	-0.00038323	4.101e-05	0.00017041	0.00046727	-5.888e-05	0.00032715	0.00027164	3.473e-05	5.786e-05	-0.00050116	4.864e-05	0.00010465	-4.512e-05
2.805	0.00014941	4.772e-05	-0.0006526	0.00036457	7.315e-05	0.00028801	0.00027189	0.00023045	8.874e-05	0.00010308	-3.894e-05	1.288e-05	0.00017882	0.00016919	3.797e-05	1.503e-05	6.171e-05	-0.00035225	1.629e-05	0.00015519	5.83e-05	8.19e-05	1.444e-05	4.336e-05	0.00038847	0.00047822	0.0004103	-1.824e-05	0.00043555	9.002e-05	0.00010112	7.309e-05	5.906e-05	0.00014869	0.00023198	2.846e-05	-0.00022411	7.29e-05	0.00035346	0.00094572	0.00016231	0.00046989	0.00048534	0.00035745	0.00020429	-0.00036338	0.00026308	0.00012118	-3.313e-05
2.795	9.764e-05	6.67e-06	-0.00042947	8.546e-05	1.661e-05	0.00010935	0.00015717	4.847e-05	8.8e-06	4.289e-05	-0.00011605	5.32e-06	6.441e-05	-4.259e-05	-3.69e-06	1.819e-05	-5.41e-06	-0.00044659	-5.24e-06	4.099e-05	-3.22e-06	5.883e-05	-3e-08	3.274e-05	9.283e-05	9.265e-05	0.00018666	-7.789e-05	9.884e-05	1.071e-05	-2.294e-05	-0.00019733	-0.00023885	-4.273e-05	9.9e-05	-2.528e-05	-0.00053411	5.238e-05	0.00015041	0.00022065	-3.957e-05	0.00014875	0.00016698	0.00018361	0.00013439	-0.00039745	0.00013202	0.00011169	-1.955e-05
2.785	5.615e-05	2.6e-07	-0.00017922	4.22e-06	3.186e-05	2.993e-05	4.782e-05	4.468e-05	1.477e-05	4.769e-05	-0.00011671	1.289e-05	5.63e-05	-5.454e-05	-2.916e-05	-1.698e-05	-1.186e-05	-0.00052118	-1.219e-05	-1.59e-06	-3.307e-05	2.117e-05	-2.352e-05	-1.864e-05	7.499e-05	9.47e-05	0.00023793	-0.00025744	6.93e-05	5.686e-05	-8.94e-06	-0.00029404	-0.00051835	-1.264e-05	7.639e-05	-2.649e-05	-0.00052564	6.335e-05	0.00013989	0.00023099	-0.00022946	0.00017227	0.00022581	3.336e-05	7.089e-05	-0.00041085	4.472e-05	0.00012188	-2.313e-05
2.775	3.107e-05	-1.516e-05	-0.00050556	1.284e-05	4.022e-05	3.71e-05	4.741e-05	3.803e-05	3.124e-05	2.645e-05	-4.573e-05	1.237e-05	7.314e-05	-4.397e-05	-4.435e-05	-2.863e-05	-3.394e-05	-0.0003444	9.82e-06	1.359e-05	-1.9e-07	5.61e-05	1.173e-05	-2.594e-05	4.044e-05	4.83e-05	0.00027363	-0.00053707	8.65e-05	6.966e-05	-6.71e-06	-0.00042178	-0.00039484	-5.48e-06	9.869e-05	-1.337e-05	-0.00031351	2.135e-05	0.00014329	0.00021439	-0.00025156	0.0002003	0.00019898	3.8e-06	2.279e-05	-0.00032446	5.171e-05	0.00013999	1.254e-05
2.765	0.00015378	6.408e-05	-0.00055169	0.00011084	0.0001148	0.00013969	8.181e-05	0.00010661	5.241e-05	6.721e-05	3.537e-05	6.355e-05	9.351e-05	6.794e-05	2.91e-05	2.709e-05	8.07e-06	-0.00018702	7.23e-06	2.747e-05	3.251e-05	8.123e-05	3.422e-05	4.585e-05	0.00067451	0.00076167	0.00191715	-0.00038233	0.00062794	8.239e-05	9.579e-05	-0.00015676	-0.0005804	0.00021681	0.00021507	4.941e-05	-0.00042941	6.806e-05	0.00121003	0.00139853	-0.00016616	0.00176851	0.00169558	5.278e-05	5.112e-05	-0.00023418	0.00010879	0.00015307	1.7e-05
2.755	0.00023548	0.00015886	-0.00030128	0.00022365	0.00016934	0.00030998	0.00029564	0.00015177	0.00019565	0.00019889	0.00018577	0.00016895	0.0001838	0.0001393	0.00019332	9.853e-05	0.00015556	-5.127e-05	9.411e-05	0.00018554	0.00012911	0.00018371	0.00018418	0.00011831	0.00104072	0.00070882	0.00055228	0.00106339	0.00069347	0.00022929	0.00017306	0.00032187	-2.86e-05	0.00024789	0.00023977	0.00010936	-0.00025345	0.00011816	0.00094208	0.00055713	0.0017198	0.0005053	0.00061819	0.0001624	0.00026535	-6.297e-05	0.0003369	0.00019509	9.094e-05
2.745	0.00043715	0.00035978	-0.00018418	0.00040739	0.00038554	0.00041392	0.0006393	0.00037326	0.00037406	0.00038906	0.00033005	0.00031083	0.00035003	0.00042442	0.00032542	0.00022172	0.0002174	1.602e-05	0.00012025	0.00028804	0.00017861	0.00030631	0.00024472	0.00017786	0.00040892	0.00040341	0.00059725	2.633e-05	0.00038018	0.00038376	0.00043321	-2.17e-06	0.00014207	0.00023493	0.00036061	0.00019372	-2.403e-05	0.00021092	0.00056341	0.00056467	-9.34e-06	0.00051189	0.00052014	0.00031329	0.00022177	4.962e-05	0.00029413	0.0002702	0.00019713
2.735	0.00026492	0.00020744	-0.00011643	0.00024573	0.00022799	0.00022846	0.00030158	0.00020044	0.00027007	0.00023466	0.00017141	0.00016978	0.00030917	0.00016028	0.00025547	0.00021583	0.00019744	0.00018399	0.00016192	0.00024004	0.00016761	0.00029324	0.00020719	0.00017298	0.00028592	0.00029292	0.00054286	-3.366e-05	0.00026869	0.0002572	0.00027217	-0.00013301	-0.00025663	0.00033653	0.00032404	0.00019903	0.00012307	0.000272	0.00040672	0.00047922	-9.547e-05	0.00046338	0.00050943	0.00032714	0.0002675	-0.00018381	0.00029017	0.00023793	0.00017505
2.725	0.00043731	0.00034595	1.361e-05	0.00036169	0.0003129	0.00029849	0.00042047	0.00035996	0.00047899	0.00030006	0.00037498	0.00024783	0.00039932	0.00033845	0.00040855	0.00021897	0.00034114	-2.019e-05	0.00020974	0.00022852	0.00020984	0.00039933	0.00025441	0.00024245	0.00055361	0.0004834	0.00064332	0.0002872	0.00040629	0.00043349	0.00037383	-0.00023009	-2.43e-06	0.00045384	0.00044419	0.00024905	-0.00013532	0.00024902	0.0006035	0.0006662	0.00046969	0.00058461	0.0006368	0.00043217	0.00030637	2.119e-05	0.00039563	0.00054657	0.00051044
2.715	0.00044133	0.00037319	0.00022444	0.00039175	0.00035855	0.00039389	0.0004447	0.00033868	0.00040803	0.00033603	0.00039566	0.00031221	0.00042835	0.00033993	0.00050831	0.00033382	0.00032028	-7.458e-05	0.00023198	0.00041808	0.0003039	0.0004339	0.00035277	0.00026863	0.00039471	0.00048118	0.00076971	0.00019802	0.00046778	0.00042275	0.00038832	-9.958e-05	0.00024642	0.00042769	0.00045132	0.00031614	-1.001e-05	0.00028134	0.00055458	0.00094203	0.00019424	0.0007262	0.00067743	0.00044678	0.00049213	0.00019925	0.00070312	0.00419135	0.00404711
2.705	0.00026092	0.00022344	-0.00020931	0.00040168	0.00025385	0.00043819	0.00042053	0.00034562	0.00028143	0.00030186	0.0002188	0.0002091	0.00032867	0.00029764	0.00036515	0.00021262	0.00021427	-3.181e-05	0.00014252	0.00035942	0.00019266	0.00026766	0.00023677	0.00019901	0.00042471	0.00044747	0.00054346	0.00022918	0.00043659	0.00024098	0.00020498	0.00029617	0.00037327	0.00035723	0.00034209	0.00019767	-0.00022842	0.00022637	0.0004849	0.00062635	0.00038136	0.00050685	0.00058668	0.00051589	0.00043032	0.00020079	0.00050106	0.0114173	0.0113426
2.695	0.00024732	0.00022097	-0.00014186	0.00038475	0.00029039	0.00036639	0.00033331	0.00033589	0.00016587	0.00025411	0.00014406	0.00017455	0.00023532	0.00025696	0.00021478	0.00014251	0.00015947	-0.00014197	0.00011732	0.0001997	0.00011821	0.00022998	0.00015295	0.00014678	0.00038524	0.00050028	0.00081563	-0.00011398	0.00042893	0.00024781	0.00018784	-0.00018053	0.00056224	0.00038928	0.00037822	0.00019003	-0.00016318	0.00017776	0.0005051	0.00107848	0.00029651	0.00069948	0.00072503	0.00034544	0.00032284	-0.00026063	0.00046073	0.00104347	0.00089395
2.685	0.00060762	0.00038238	-0.00021265	0.00046018	0.00057477	0.0005208	0.00039033	0.00067836	0.00037226	0.00027204	0.00082262	0.00025236	0.00042747	0.00056555	0.0002655	0.00015942	0.00018532	-0.00022115	0.00017602	0.00023133	0.00016759	0.00032469	0.00022349	0.00016836	0.00055197	0.00088672	0.00229449	0.00023465	0.00074107	0.0004947	0.00048971	0.00025275	0.00047199	0.00044777	0.00073177	0.00019359	-0.0002519	0.00025687	0.00084901	0.00232498	0.00026349	0.00193035	0.00186482	0.00029364	0.00042583	8.4e-06	0.00077304	0.00048708	0.0003259
2.675	0.00199799	0.00218335	0.00203084	0.00208198	0.00192761	0.00206429	0.00290316	0.00205765	0.00236377	0.00163974	0.00412797	0.00198274	0.00256282	0.00218371	0.0020293	0.00161352	0.00130887	0.00096799	0.0013103	0.00198214	0.00122554	0.00162325	0.00145486	0.00118212	0.00154625	0.00159799	0.00100982	0.00238029	0.00150921	0.00172864	0.00255564	0.00223156	0.00226499	0.00150269	0.001255	0.00142875	0.0012491	0.00117329	0.0023891	0.00123269	0.00287156	0.00091957	0.00166552	0.00183283	0.0045274	0.00173511	0.00458891	0.00090212	0.00075594
2.665	0.00056732	0.00056623	-3.408e-05	0.00062665	0.00062563	0.00065569	0.00062591	0.00070713	0.00052495	0.00053978	0.00072489	0.00048218	0.00055752	0.00065079	0.00051778	0.00042539	0.00039512	-5.789e-05	0.00032625	0.00048176	0.00033985	0.00051912	0.00047118	0.00035136	0.0004327	0.00056833	0.00084122	-3.173e-05	0.00057914	0.00059786	0.00055196	0.00019633	0.00024752	0.00059725	0.00067508	0.00056185	1.808e-05	0.00052744	0.00056911	0.00103649	0.00025294	0.00079289	0.00081976	0.00069596	0.00060849	0.00035576	0.00077602	0.00031491	0.00020629
2.655	0.00327778	0.00326746	0.00108863	0.00296917	0.00294752	0.00258517	0.00299582	0.00335592	0.00273512	0.00195964	0.00636233	0.00257115	0.0034445	0.00363535	0.00206461	0.00146246	0.0015013	0.00043964	0.00118929	0.00160424	0.00110828	0.00158246	0.001511	0.00121426	0.00217259	0.00278156	0.00301156	0.00131291	0.00238797	0.00268915	0.00398482	0.00157142	0.00106632	0.00225291	0.00251305	0.00179634	0.00034165	0.00141518	0.00352028	0.00337858	0.00109161	0.00276341	0.00358716	0.00154677	0.00333904	0.00058088	0.00533427	0.0006862	0.00046588
2.645	0.00079232	0.00094353	0.00327813	0.00092675	0.00104806	0.00137392	0.00214664	0.00094769	0.0015636	0.00129188	0.00139418	0.0013542	0.00150056	0.00067622	0.00182161	0.00164687	0.00110846	0.00207678	0.00119568	0.00210526	0.00129922	0.00155903	0.00135179	0.00101169	0.00048405	0.00047644	0.00042886	0.00233508	0.00057558	0.00085276	0.00092634	0.00270244	0.00230765	0.00079984	0.00070035	0.001498	0.00197767	0.00115939	0.00068941	0.00047601	0.00295355	0.00044342	0.00056094	0.00200304	0.00412969	0.00266997	0.00228842	0.00064657	0.00068416
2.635	0.00036141	0.00042722	0.00042613	0.00042834	0.0004297	0.00045075	0.00051597	0.00054825	0.00047592	0.00055422	0.00051111	0.00050486	0.00061587	0.00045124	0.00049181	0.00037853	0.00041649	-9.892e-05	0.00028786	0.00050881	0.00035835	0.00048808	0.00046939	0.00034435	0.00021006	0.00029094	0.00035474	-0.00016998	0.00033986	0.00047607	0.0004836	2.94e-05	5.044e-05	0.00044784	0.00054844	0.00073265	0.00028792	0.00056855	0.00033321	0.00036945	2.2e-06	0.00031435	0.00042024	0.00057331	0.00043532	0.00027078	0.0004338	0.00021957	0.00012103
2.625	0.00022265	0.0002134	-3.464e-05	0.0002119	0.00024196	0.00022588	0.00028646	0.00028319	0.00025394	0.00028649	0.00020343	0.00027062	0.00039618	0.00021154	0.00028383	0.00018174	0.00015989	-8.162e-05	0.0001629	0.00027113	0.0002175	0.00026847	0.00020002	0.00020222	0.00022312	0.00023871	0.00035382	-0.0003321	0.00021665	0.00030007	0.00020583	-8.752e-05	-0.00018888	0.00024248	0.00030593	0.00036408	-0.00014086	0.00041243	0.00031915	0.0003618	4.438e-05	0.00034716	0.00039988	0.00027939	0.00031454	-0.00021247	0.00035867	0.00021774	0.00018433
2.615	0.00027217	0.00019336	-5.555e-05	0.00024887	0.0002714	0.00023175	0.00033417	0.00025494	0.00027732	0.0003243	0.00020189	0.00028104	0.00037439	0.00020931	0.00030696	0.00023004	0.00022321	-0.00011814	0.00015425	0.00033493	0.00021895	0.00031358	0.00026942	0.00019297	0.00021221	0.0002583	0.00035816	-0.00024404	0.00025412	0.00032056	0.00025646	3.005e-05	-0.00018848	0.00018816	0.00036631	0.00037105	-7.203e-05	0.00036587	0.00033603	0.0003561	0.00012096	0.0003377	0.0003819	0.00025246	0.00029865	-5.454e-05	0.00035705	0.00022746	0.00020247
2.605	0.00019594	0.00014802	-2.144e-05	0.00019797	0.00018109	0.0002174	0.00024342	0.00016477	0.00019849	0.00022317	0.00014524	0.00019748	0.0002654	0.00015559	0.00028138	0.00018344	0.00017818	1.414e-05	0.0001556	0.00030346	0.00024836	0.00027258	0.00024612	0.00016567	0.00018105	0.00021252	0.00030948	-9.724e-05	0.00022172	0.00021274	0.00020027	-0.00010953	-0.00012469	0.00016914	0.00027386	0.00023693	-8.366e-05	0.00028064	0.00031202	0.00035102	-0.00015573	0.00031143	0.00032654	0.00025343	0.00030246	-0.00010721	0.00033007	0.0002645	0.00030449
2.595	9.123e-05	5.525e-05	-0.00038165	0.00010566	8.648e-05	0.00011616	0.00013289	0.00011697	9.343e-05	0.00010664	2.023e-05	6.547e-05	0.00015738	4.326e-05	0.00013211	3.35e-05	6.789e-05	-0.00011954	5.369e-05	0.00012553	7.261e-05	0.00015425	0.00010056	6.215e-05	5.378e-05	0.0001246	0.00022056	-0.00024597	0.00010606	8.901e-05	5.484e-05	-0.00022081	-0.00025186	6.502e-05	0.00011984	0.00012535	-0.00025553	0.00012628	0.00021579	0.0002162	-0.00024183	0.00021474	0.00018408	0.00012593	0.00014418	-0.00010889	0.00020613	0.00042387	0.00051312
2.585	6.261e-05	5.742e-05	-0.00025219	7.885e-05	8.349e-05	0.00011178	0.00010957	0.00010047	9.618e-05	0.00012954	4.457e-05	9.075e-05	0.00014137	7.721e-05	0.0001445	7.565e-05	7.59e-05	-0.00022633	6.018e-05	9.602e-05	9.599e-05	0.00017624	9.217e-05	4.12e-05	5.989e-05	0.00014229	0.00029825	1.263e-05	0.00010071	0.00013072	7.143e-05	-5.453e-05	-0.00022893	9.215e-05	0.00018994	0.00010771	-5.392e-05	0.00015112	0.0001611	0.00023052	-2.235e-05	0.00024695	0.00023536	0.00010481	6.963e-05	-0.00024035	0.00014791	0.00118706	0.00144447
2.575	0.00011073	0.00010876	-0.00011035	0.00012688	0.00012849	0.00013673	0.00015256	7.266e-05	0.00018263	0.00013014	7.027e-05	0.00010122	0.00014699	8.765e-05	0.00016005	0.00010869	8.793e-05	-0.00034803	5.171e-05	0.00016787	9.423e-05	0.00015196	0.00014599	9.628e-05	0.00011568	0.00013228	0.00027553	-0.00037103	0.00010389	0.0001291	0.00011787	-0.00022366	-0.00035492	6.85e-05	0.00016096	0.00014695	-0.00024645	0.00014521	0.00018962	0.00021191	-0.00015472	0.00019809	0.00024079	0.00022662	0.00012343	-0.00029892	0.0001726	0.0156045	0.0151149
2.565	9.628e-05	3.653e-05	-0.00018829	0.00011174	0.00010124	0.00014625	0.0001045	9.932e-05	0.00020047	7.96e-05	8.762e-05	7.005e-05	0.0001005	9.86e-06	7.603e-05	4.703e-05	0.00010569	-4.842e-05	5.459e-05	0.00010993	7.195e-05	0.00012598	6.581e-05	4.561e-05	3.697e-05	0.00010211	0.0003125	-0.00027201	3.835e-05	2.543e-05	6.083e-05	-0.00017074	-6.485e-05	2.539e-05	0.00014132	0.00011528	-0.00037379	0.00014188	0.00016884	0.00022689	-6.816e-05	0.00021296	0.0001783	0.0002788	0.00016529	9.79e-05	0.00021273	0.0305491	0.0325232
2.555	0.0013843	0.00114112	0.00174283	0.00100031	0.00143837	0.00112963	0.00078611	0.00220131	0.0007622	0.00045904	0.00348721	0.00064601	0.00102659	0.00234501	0.00056992	0.00037076	0.0004096	0.00101267	0.0002112	0.00049634	0.00036788	0.00047004	0.00036031	0.00023975	0.00106756	0.00165643	0.00300409	0.00171351	0.00104212	0.00138779	0.00127783	0.00198046	0.00200355	0.00123938	0.00156037	0.00072062	0.0009494	0.00046201	0.00236296	0.00295914	0.00229444	0.00258491	0.00312728	0.00049039	0.00133287	0.00133172	0.00161951	0.00216389	0.00203506
2.545	0.00209667	0.00221624	0.00157194	0.0021833	0.00184513	0.00216978	0.00364886	0.0011375	0.0028538	0.0019217	0.00336831	0.00240774	0.00300227	0.00114504	0.00244206	0.0020765	0.00159587	0.00095541	0.00171542	0.00248934	0.00156079	0.00202771	0.00178743	0.00145348	0.00135993	0.00129272	0.0006203	0.00093484	0.00148937	0.00120619	0.00283377	0.00097985	0.00089678	0.00089612	0.00068326	0.00141587	0.00057427	0.00124269	0.00164979	0.00077037	0.00150923	0.00065282	0.00077913	0.00195618	0.00552146	0.00072979	0.00555108	0.00140338	0.00108271
2.535	0.00021678	0.00016761	-0.00034008	0.00023694	0.00023188	0.00027215	0.00025761	0.00021152	0.0001838	0.00014927	0.00027102	0.00016481	0.00020276	0.00016221	0.00017391	0.00013716	0.00011741	-0.00012653	0.0001118	0.00016452	0.00010191	0.00020308	0.00010556	8.682e-05	0.00027474	0.00033319	0.0009783	-4.776e-05	0.00028816	0.00018009	0.00022169	-0.00022397	2.119e-05	0.00019415	0.00025333	0.00011296	-9.552e-05	0.00013184	0.00061395	0.00069117	0.00020671	0.00072689	0.00079774	0.00013241	0.00023305	4.349e-05	0.00035028	0.00042254	0.00021048
2.525	0.0021655	0.00218336	0.00196198	0.00205408	0.00200829	0.00205882	0.00272484	0.00211993	0.00221806	0.00142197	0.00440246	0.00190458	0.00249538	0.00227235	0.0018692	0.0013739	0.00117142	0.00140677	0.00102478	0.00173794	0.00108907	0.00137128	0.00128612	0.00102316	0.00166828	0.00195457	0.00224718	0.00198581	0.00166797	0.00162586	0.00259637	0.00188598	0.00197359	0.00139039	0.00147432	0.00131505	0.00109332	0.00100213	0.00277442	0.0025358	0.00296252	0.00217391	0.00268818	0.00151099	0.00419519	0.00149775	0.0043628	0.00085175	0.00064068
2.515	0.00032916	0.00023843	-0.00023003	0.00042497	0.00033686	0.00057264	0.00061141	0.00023937	0.00045862	0.00034805	0.00039533	0.00032178	0.0004236	0.0002284	0.00032981	0.00040324	0.00027939	-0.0001524	0.00043583	0.00044485	0.00031876	0.00045571	0.00030716	0.00026385	0.00038942	0.00043937	0.00080412	0.00026581	0.00039567	0.00018224	0.00031101	0.00017924	-6.711e-05	0.00034562	0.00023963	0.00026119	5.589e-05	0.00025855	0.00082967	0.00072919	0.0003678	0.00076469	0.00089945	0.00027482	0.00053786	-0.00014003	0.00055059	0.00029031	9.003e-05
2.505	0.0004045	0.00041184	0.00024797	0.00053116	0.00046765	0.00053577	0.00058933	0.00035125	0.00054602	0.00043325	0.00057883	0.00048052	0.00054744	0.00053743	0.0007568	0.00053744	0.00054415	0.00043503	0.00068692	0.00093731	0.00067345	0.00074945	0.00065256	0.00073946	0.00053614	0.00056428	0.00083238	0.00046964	0.00055255	0.00047953	0.00042994	-0.00016179	4.345e-05	0.00056767	0.00039237	0.00056526	0.00052551	0.00042923	0.00078639	0.00075341	0.00082747	0.00081491	0.00088278	0.0002925	0.00035699	-4.332e-05	0.00038446	0.00035403	0.00018806
2.495	0.00063607	0.00064538	0.00060525	0.00076933	0.00069162	0.0007305	0.00080688	0.00055784	0.00080796	0.00063246	0.00090438	0.00070299	0.0007461	0.00089487	0.00111683	0.00079772	0.00080183	0.00063471	0.00101401	0.00140046	0.00095659	0.00110202	0.00108501	0.00114392	0.00077644	0.00077701	0.00077883	0.00049226	0.00081164	0.00066931	0.0007149	0.00030057	0.0002263	0.00086492	0.00068515	0.00084992	0.00101013	0.00062964	0.00090914	0.00079912	0.00080058	0.00086262	0.00091922	0.00045251	0.00039548	0.00019297	0.00051441	0.00044952	0.00028482
2.485	0.00091615	0.00087462	0.00024425	0.00082336	0.00104972	0.00084303	0.00079419	0.0008441	0.000961	0.0007747	0.00131918	0.00080395	0.00108553	0.00161169	0.00125884	0.00102244	0.00095113	0.00105753	0.00102205	0.00149061	0.0011645	0.00115914	0.00109949	0.00112935	0.00087858	0.00100399	0.00090044	0.00046557	0.00113484	0.00107127	0.00102445	0.00032127	0.00049335	0.00128411	0.00124187	0.00095927	0.0010271	0.00078106	0.00090073	0.00103608	0.00050069	0.00106383	0.00103418	0.00051331	0.00059893	0.00031391	0.00063988	0.00051129	0.00037562
2.475	0.00139911	0.00141198	0.00146133	0.00113336	0.00157701	0.00115414	0.00139583	0.00094196	0.00185306	0.00159065	0.00179473	0.00153538	0.00187967	0.00179771	0.00349915	0.00232616	0.00224813	0.00286807	0.00232649	0.00373822	0.00284469	0.00244525	0.00241435	0.00254266	0.00107122	0.00106345	0.00090728	0.00133015	0.00135512	0.001461	0.00148261	0.00046741	0.00112536	0.00161591	0.00132759	0.00206206	0.00232478	0.00155188	0.00075135	0.00098213	0.00077338	0.00112739	0.00089611	0.0012633	0.00115995	0.00120267	0.00125231	0.00095739	0.00086067
2.465	0.00334374	0.00371775	0.00355739	0.00257041	0.00336921	0.00246615	0.00277409	0.00205779	0.00432056	0.00359212	0.00459492	0.00362501	0.00385635	0.00511486	0.00856477	0.00502568	0.00539852	0.00667246	0.0052499	0.00885422	0.00686054	0.00527946	0.00556163	0.00600214	0.00249002	0.00240261	0.00099667	0.00307508	0.00315735	0.00387602	0.00413437	0.00163547	0.00255393	0.00386811	0.00312831	0.00486205	0.00567745	0.00348004	0.00143188	0.00148026	0.0012671	0.0012651	0.00128948	0.00293673	0.00165155	0.00284689	0.00226876	0.00235273	0.00227104
2.455	0.00372713	0.00401081	0.00340991	0.00272131	0.0037687	0.00249387	0.0026738	0.00235449	0.00437908	0.00357106	0.00509937	0.00375214	0.00402479	0.00577038	0.00817662	0.00450223	0.00533814	0.00586187	0.00468015	0.00795635	0.00609586	0.00487892	0.00540538	0.00574492	0.0027365	0.00273239	0.00135452	0.00316495	0.00359128	0.00435111	0.00448971	0.00177679	0.00259739	0.00426011	0.003711	0.00489592	0.00489617	0.00348772	0.00165448	0.00188931	0.00128205	0.00176788	0.001588	0.00277284	0.00150518	0.00266918	0.00227514	0.00246158	0.00227516
2.445	0.00180534	0.00188174	0.00208488	0.00132832	0.00186611	0.00135638	0.00142018	0.00123783	0.00221969	0.00181478	0.00239535	0.00171724	0.00196765	0.0025532	0.00364633	0.00280707	0.00243721	0.00269302	0.00282112	0.00406112	0.00358553	0.00280082	0.0024489	0.00248836	0.00137741	0.00140071	0.00105863	0.00170535	0.00181924	0.00209308	0.00203753	0.00099808	0.00078745	0.00194763	0.00175654	0.00226495	0.00294025	0.00200418	0.00104242	0.00113781	0.00082798	0.00110913	0.00105393	0.00142518	0.00100352	0.00149462	0.00125037	0.00120409	0.00104798
2.435	0.00145589	0.00149101	0.00206142	0.0011957	0.00152616	0.00118186	0.00156532	0.00090951	0.00192385	0.00164907	0.00195043	0.00162604	0.00164202	0.00143395	0.00348835	0.0024147	0.00229516	0.00337792	0.00269703	0.00378415	0.00290744	0.00258523	0.00258807	0.00255068	0.00108167	0.00102425	0.00112742	0.00159899	0.0011802	0.00150013	0.00146839	0.00155774	0.00165823	0.00136503	0.00112886	0.00215645	0.00293558	0.00188514	0.00085787	0.00090639	0.00083653	0.00088056	0.00088607	0.00148148	0.00139747	0.00161064	0.00144269	0.00084137	0.00076943
2.425	0.0011392	0.00114861	0.00123619	0.00105022	0.00117054	0.00108037	0.00110887	0.00094545	0.00124633	0.00103221	0.00155063	0.00101293	0.00111602	0.00139795	0.00183404	0.00120667	0.00126628	0.00156591	0.00151587	0.00189674	0.00158457	0.00140632	0.00135831	0.00128437	0.00111505	0.00120289	0.0017915	0.00140989	0.00112308	0.00121595	0.00117909	0.00108526	0.00097019	0.00119156	0.00107679	0.00129451	0.00132492	0.0011768	0.00184087	0.00157388	0.00140587	0.00167541	0.00182106	0.00090868	0.00087925	0.00054161	0.00093429	0.00049315	0.00034619
2.415	0.00108994	0.001014	0.00093634	0.00099367	0.00123338	0.00117949	0.00111257	0.00113596	0.00114176	0.00100338	0.00156622	0.00101429	0.00106719	0.00128809	0.00163025	0.00104651	0.0010914	0.00129723	0.00149191	0.00162908	0.00131166	0.00132569	0.00131109	0.00112644	0.00109926	0.0013005	0.0025513	0.00125891	0.00116457	0.00120433	0.00103685	0.00141578	0.0011247	0.00120345	0.00127761	0.00115138	0.00106513	0.00109722	0.00190281	0.00211164	0.00166847	0.00241053	0.0023902	0.00079305	0.00097884	0.00077494	0.00092019	0.00035937	0.00022305
2.405	0.00135083	0.00146181	0.00165148	0.00156611	0.00124234	0.00157348	0.00175349	0.00114189	0.00161171	0.00140615	0.0018008	0.00156148	0.00147111	0.00124318	0.00178993	0.00123156	0.00136146	0.00203504	0.00192929	0.00174812	0.00141322	0.0015803	0.00170202	0.0013136	0.00147239	0.00145245	0.00185475	0.00181237	0.00134393	0.00130489	0.00133085	0.00235891	0.00224437	0.00126446	0.0010472	0.00150006	0.00154246	0.00147495	0.0024223	0.00164242	0.00320335	0.00158326	0.00191236	0.0012256	0.00170982	0.00085699	0.00130033	0.00035204	0.00020156
2.395	0.00111912	0.00124738	0.00082608	0.00124146	0.00115613	0.00116734	0.00136601	0.00098317	0.00124883	0.00109777	0.00175693	0.00112787	0.00112181	0.00128654	0.00160408	0.00102043	0.00106123	0.00158184	0.00166664	0.00140533	0.00127005	0.00138218	0.00144877	0.00110273	0.00124904	0.0013083	0.00181216	0.00137098	0.00113659	0.00123108	0.00110008	0.0016264	0.00202464	0.00118308	0.00109083	0.0011591	0.00139722	0.00121339	0.00192096	0.00162315	0.00218444	0.00163799	0.00185813	0.00094967	0.00133164	0.00074388	0.00104405	0.00021208	9.007e-05
2.385	0.00068314	0.00051561	-0.00018912	0.0006052	0.00078571	0.00052415	0.00051391	0.00058784	0.00061608	0.00050934	0.00110998	0.00041636	0.00055833	0.00076772	0.00054828	0.00046126	0.00045318	0.00040072	0.00051835	0.00060017	0.0005522	0.00068219	0.00050411	0.00053405	0.0005072	0.00052867	0.00116924	2.081e-05	0.000503	0.00060037	0.00060659	0.00029318	0.00026706	0.00055586	0.00078607	0.00052887	0.00030519	0.000544	0.00076326	0.00083609	0.00095197	0.0008952	0.00085847	0.00046028	0.00049077	0.00026097	0.00061723	0.00024603	0.0001149
2.375	0.00178033	0.00172459	0.00090313	0.00167425	0.00157488	0.00126654	0.00169069	0.00139005	0.00189017	0.00163087	0.00281851	0.00135292	0.00146367	0.00212471	0.00173015	0.0020654	0.00189498	0.00196532	0.00259275	0.00246178	0.00230333	0.00221763	0.00186353	0.00271896	0.00120667	0.00129918	0.00225157	0.00096039	0.00119924	0.00152834	0.0016456	0.00118246	0.00102563	0.0013788	0.00147486	0.00189699	0.0023625	0.0018818	0.00182974	0.00172832	0.00132013	0.00201289	0.00183747	0.00197017	0.00233992	0.0015459	0.00192632	0.00095898	0.00084521
2.365	0.00157768	0.00140595	0.00110373	0.00167118	0.00137405	0.00159608	0.00163971	0.00148024	0.00156404	0.00139286	0.00180775	0.00108189	0.00139994	0.0018151	0.00153005	0.0013636	0.00138287	0.00162873	0.00158718	0.00190125	0.00140073	0.00167769	0.0016609	0.00161291	0.00166157	0.0017718	0.00292039	0.00156792	0.00158482	0.0013917	0.00136073	0.0014118	0.00179336	0.00158987	0.00131096	0.00140467	0.00206672	0.00142606	0.00264791	0.00230536	0.00222062	0.00264882	0.00252687	0.00167903	0.00210707	0.00125592	0.0014429	0.00051265	0.00036909
2.355	0.00158229	0.00129073	0.00093867	0.00175127	0.00123956	0.00168543	0.00165858	0.00132583	0.00154331	0.00135123	0.00159046	0.00102447	0.00122097	0.00169286	0.00163726	0.00134851	0.00141864	0.00158768	0.00147633	0.00202363	0.0015963	0.00162941	0.0015846	0.00154029	0.00176579	0.00182614	0.00290324	0.00207007	0.00169467	0.00123623	0.00135771	0.00100051	0.00151119	0.00142039	0.00120552	0.00121152	0.00140423	0.0009575	0.00287875	0.0022701	0.00307967	0.00266886	0.00245474	0.00198692	0.00178573	0.00154768	0.00184281	0.00063971	0.0005307
[truncated: 230 more rows]
[truncated: 3 more columns]
